# Supplementary material for: Control of gene expression during T cell activation: alternate regulation of mRNA transcription and mRNA stability
Source: BMC Genomics. 2005 May 20;6:75. doi: 10.1186/1471-2164-6-75 (PMC1156890; doi:10.1186/1471-2164-6-75)
Supplement: Additional File 1 — Cheadle et al – BMC Genomics – basic data 05-27-05.xls, contains all original data (normalized), significance testing, and barcode assignments. [file 1471-2164-6-75-S1.xls]

## Sheet: all data 
macro sorter		time 0 #9	time 0 #10	time 0 #10	time 0 #11	time 0 #12-13	time 0 #12-13	time 0 #14-15	time 0 #14-15	Median	Stdev	Count		time 5min #12-13	time 5min #12-13	time 5min #14-15	time 5min #14-15	Median	Stdev	Count		time 10min #12-13	time 10min #12-13	Median	Stdev	Count		time 15min #12-13	time 15min #12-13	time 15min #12-13	time 15min #14-15	time 15min #14-15	time 15min #14-15	Median	Stdev	Count		time 30min #9	time 30min #10	time 30min #10	time 30min #11	time 30min #12-13	time 30min #12-13	time 30min #12-13	time 30min #14-15	time 30min #14-15	Median	Stdev	Count
macro sorter		time 0 #9	time 0 #10	time 0 #10	time 0 #11	time 0 #12-13	time 0 #12-13	time 0 #14-15	time 0 #14-15	Median	Stdev	Count		time 5min #12-13	time 5min #12-13	time 5min #14-15	time 5min #14-15	Median	Stdev	Count		time 10min #12-13	time 10min #12-13	Median	Stdev	Count		time 15min #12-13	time 15min #12-13	time 15min #12-13	time 15min #14-15	time 15min #14-15	time 15min #14-15	Median	Stdev	Count		time 30min #9	time 30min #10	time 30min #10	time 30min #11	time 30min #12-13	time 30min #12-13	time 30min #12-13	time 30min #14-15	time 30min #14-15	Median	Stdev	Count
1		-0.341007	-0.428665	0.038653	0.328435	-0.0747014	-0.111033	-0.364141	-0.435005	-0.22602	0.269525	8		-0.359561	-0.3258	-0.666688	-0.50517	-0.432365	0.15576	4		-0.251048	-0.149679	-0.200363	0.0716788	2		-0.746919	0.198537	-0.0631336	-0.322103	-0.581009	-0.423006	-0.372555	0.345198	6		-0.301184	0.144581	-0.58036	-0.46015	-0.203222	-0.256123	-0.33103	-0.534994	-0.726731	-0.33103	0.254451	9
2		-0.525418	0.378729	0.841924	1.31017	0.0733525	-0.0069494	-0.0507427	0.317057	0.195205	0.569469	8		-0.15985	-0.0920305	-0.325105	-0.180006	-0.169928	0.0980784	4		-0.135174	-0.0323072	-0.0837407	0.072738	2		0.892366	0.244647	-0.157584	-0.0254765	-0.0885464	-0.146929	-0.0570115	0.406213	6		-0.255685	0.269068	0.360258	0.774616	0.3317	-0.106703	-0.0326218	-0.0591208	0.401808	0.269068	0.324069	9
3		-0.259918	0.353888	0.368949	1.08185	-0.140496	0.149258	-0.0161874	0.112309	0.130783	0.416453	8		-0.132637	-0.30732	-0.176848	-0.265797	-0.221323	0.0800311	4		-0.407667	0.216958	-0.0953546	0.441676	2		0.37774	-0.0363415	-0.331502	0.0200031	0.021089	-0.161093	-0.00816922	0.236084	6		0.160213	-0.0542206	0.641788	0.459528	0.00397791	-0.505448	-0.253555	-0.0709583	-0.0724802	-0.0542206	0.348414	9
4		-0.83203	-0.013752	-0.0457608	-0.399794	0.391343	0.28108	-0.504714	-0.320637	-0.183199	0.411158	8		0.0348052	0.0206161	-0.542935	-0.497425	-0.238404	0.316923	4		-0.0446951	-0.043121	-0.043908	0.00111303	2		0.624498	-0.00110696	-0.0307925	-0.440215	-0.238033	-0.489847	-0.134413	0.406484	6		-0.430356	-0.33574	-0.0770859	0.426987	0.1002	-0.195272	-0.124599	-0.643442	-0.223347	-0.195272	0.308808	9
5		-2.96374	-1.11213	-0.50625	-2.1566	-1.06186	-0.885091	-1.12349	-1.16972	-1.11781	0.793025	8		-1.21432	-1.12647	-1.23225	-0.892365	-1.1704	0.156314	4		-1.37778	-1.44236	-1.41007	0.0456657	2		-1.22963	-0.919577	-0.492869	-1.34013	-1.22669	-0.773271	-1.07313	0.32705	6		-1.66721	-0.893378	-0.479385	-1.21423	-1.24697	-1.46384	-0.951083	-0.67051	-1.55188	-1.21423	0.406374	9
6		-1.40634	-0.117955	-0.0554664	0.259496	0.156688	0.167053	-0.627696	-0.394105	-0.0867108	0.554809	8		0.0581989	-0.0819491	-1.19008	-1.18248	-0.632214	0.680459	4		-0.142697	0.0940018	-0.0243477	0.167371	2		0.716775	0.10223	-0.152921	-0.628701	-0.575706	-0.462545	-0.307733	0.514061	6		-0.501255	-0.103216	0.237212	0.435594	0.114273	-0.253808	-0.57705	-0.636582	-0.13686	-0.13686	0.373794	9
7		-0.613761	0.499144	0.830321	0.87914	-0.274361	-0.603752	-0.451633	-0.542321	-0.362997	0.656445	8		-0.17751	-0.561319	-0.923926	-0.596339	-0.578829	0.30549	4		-0.421757	-0.31124	-0.366499	0.0781467	2		-0.323014	-0.313609	-0.141021	-0.840004	-0.788753	-0.77345	-0.548232	0.3044	6		-0.597352	-0.024969	0.116129	0.137903	-0.651728	-1.14842	-0.758088	-0.757178	-0.593938	-0.597352	0.447383	9
8		-0.615976	-1.30177	0.111022	-1.50254	-1.01841	-0.728976	-0.815994	-0.508805	-0.772485	0.499559	8		-1.24426	-1.2931	-1.52976	-1.34707	-1.32009	0.124754	4		-1.26461	-1.08327	-1.17394	0.128231	2		-1.00657	-0.949134	-1.16386	-1.7027	-0.920285	-1.15784	-1.0822	0.289628	6		-0.966888	-0.455594	-0.838738	-0.642564	-1.04715	-1.15855	-1.42469	-0.469977	-1.91725	-0.966888	0.471771	9
9		-1.2051	-0.933955	-0.689654	-0.0250581	-1.78829	-1.02808	-1.17716	-0.95375	-0.990916	0.499146	8		-1.34572	-1.41293	-1.24008	-1.2687	-1.30721	0.0780536	4		-1.50651	-1.35212	-1.42932	0.109171	2		-0.923823	-1.02189	-1.34458	-1.14909	-1.64547	-1.17478	-1.16193	0.256897	6		-1.58938	-1.16646	-1.26312	-0.879806	-1.21886	-1.49914	-1.40066	-1.53435	-1.09488	-1.26312	0.232526	9
10		-1.41523	-0.862458	-0.641894	-0.781784	-1.22735	-0.77586	-1.68292	-1.16513	-1.01379	0.363435	8		-1.68415	-1.67932	-2.08129	-1.78841	-1.73628	0.188826	4		-1.53926	-2.51784	-2.02855	0.691961	2		-1.29809	-2.84555	-1.31467	-1.63817	-1.83165	-1.02246	-1.47642	0.646859	6		-1.35053	-1.02863	-0.820772	-0.839447	-1.436	-2.3764	-1.59541	-1.21594	-1.3554	-1.35053	0.471861	9
11		-0.306843	-0.429533	-0.106314	-0.295119	-0.411777	-0.341242	-0.586751	-0.973184	-0.37651	0.258	8		-0.956244	-0.722776	-1.29152	-1.07382	-1.01503	0.237141	4		-0.663726	-0.872392	-0.768059	0.147549	2		-0.312701	-0.589751	-0.742485	-0.913644	-1.03024	-0.575367	-0.666118	0.258449	6		-0.973819	-0.616448	-0.788063	-0.350635	-0.604778	-0.776089	-0.886459	-1.25894	-0.659041	-0.776089	0.258254	9
12		-1.22664	-0.920685	-1.49442	-0.844422	-0.946579	-0.730734	-0.845461	-1.29226	-0.933632	0.267163	8		-1.06483	-1.25852	-2.13054	-1.49516	-1.37684	0.463552	4		-0.870502	-1.37493	-1.12272	0.356684	2		-0.962972	-0.84833	-0.993213	-1.15583	-1.4068	-1.32451	-1.07452	0.218983	6		-1.0886	-1.38849	-0.34366	-1.20811	-0.988704	-1.0582	-1.43901	-1.66452	-0.636698	-1.0886	0.40754	9
13		-1.16449	-0.458151	-0.518317	-1.22754	-1.11341	-0.947315	-0.850897	-1.12567	-1.03036	0.29616	8		-0.706677	-1.16991	-1.21729	-1.6514	-1.1936	0.386256	4		-0.9217	-1.36546	-1.14358	0.313786	2		-0.766912	-0.629156	-0.910721	-1.23682	-1.15015	-1.82631	-1.03044	0.428055	6		-1.45403	-0.287888	-1.11098	-0.488123	-1.0194	-0.879333	-1.65428	-1.26831	-1.3394	-1.11098	0.445786	9
14		-1.25959	-1.35271	-0.676169	-0.852692	-0.285339	-0.526733	-0.929257	-0.995715	-0.890975	0.358728	8		-0.784406	-0.579693	-1.3792	-0.875395	-0.8299	0.33966	4		-0.279191	-0.617811	-0.448501	0.239441	2		0.163044	-0.442287	-0.697719	-1.57423	-1.17711	-0.58585	-0.641784	0.602335	6		-0.894578	-1.44164	-0.0217398	-0.64903	-0.643659	-0.338849	-0.723018	-1.1942	-1.15916	-0.723018	0.443641	9
15		-0.463507	0.00148059	0.0400848	1.06469	0.292391	-0.274033	-0.386333	-0.695534	-0.136276	0.550517	8		-0.131947	-0.0634262	-0.596539	-0.244033	-0.18799	0.237029	4		0.114884	0.046955	0.0809195	0.048033	2		0.713581	0.127649	-0.039429	-0.849725	-0.8322	-0.582614	-0.311021	0.620399	6		-0.042175	0.351594	0.489804	0.377887	0.311673	-0.0595216	-0.409114	-0.661687	0.0198103	0.0198103	0.387054	9
16		-1.40072	-0.645591	-0.488863	-0.263034	-0.67681	-0.832748	-0.323091	-0.874667	-0.6612	0.362352	8		-0.999173	-0.955733	-0.675342	-1.49738	-0.977453	0.341895	4		-0.754435	-0.998349	-0.876392	0.172473	2		-0.0663401	-0.826437	-0.670123	-1.31873	-1.25392	-0.699926	-0.763181	0.456236	6		-0.356961	-0.776565	-1.20633	-0.152819	-0.273623	-0.756416	-0.679706	-0.936308	-0.457164	-0.679706	0.339933	9
17		-1.04036	0.13237	0.0747904	-0.760872	-0.626485	-1.1683	-0.436845	-0.776015	-0.693679	0.476274	8		-1.13065	-1.00201	-1.01091	-1.20583	-1.07078	0.0983822	4		-1.02011	-0.90706	-0.963585	0.0799383	2		-0.773252	-1.04529	-0.96897	-0.863486	-1.21139	-0.789608	-0.916228	0.168423	6		-0.496249	-0.17203	-0.063458	-0.516715	-0.684586	-0.958752	-0.941633	-1.0153	-0.948802	-0.684586	0.356701	9
18		-1.58272	-0.892386	-0.675527	-0.834038	-0.644768	-1.28821	-1.11765	-1.6543	-1.00502	0.392016	8		-0.787541	-1.06291	-1.53399	-1.19331	-1.12811	0.309926	4		-0.769999	-0.983733	-0.876866	0.151132	2		-0.846929	-0.905904	-0.951023	-1.22016	-1.65763	-1.85783	-1.08559	0.425711	6		-1.2245	-0.0553788	-0.568246	-0.695223	-0.775455	-0.854126	-1.12629	-1.23923	-1.37322	-0.854126	0.414513	9
19		-1.28675	-0.471414	0.315467	-0.279038	-0.309103	-0.816187	-0.59021	-1.09199	-0.530812	0.506189	8		-0.590348	-0.489911	-1.09428	-1.2594	-0.842315	0.375976	4		-0.414268	-0.60544	-0.509854	0.135179	2		-0.655524	-0.433186	-0.399394	-0.771608	-0.915352	-1.00879	-0.713566	0.249137	6		-0.706686	-0.0731107	-0.902782	-0.713276	-0.502047	-0.543195	-0.401466	-0.90993	-0.865244	-0.706686	0.275428	9
20		-0.911625	-0.222994	0.214781	0.901698	-0.177436	-0.0983113	-0.472782	-0.422624	-0.200215	0.535385	8		-0.0864443	-0.0485406	-0.488498	-0.183274	-0.134859	0.199444	4		-0.0729897	-0.30008	-0.186535	0.160577	2		1.79556	0.135108	0.01265	-0.116481	-0.365387	-0.336899	-0.0519156	0.811448	6		-0.437156	-0.581303	0.504421	1.9393	1.21719	0.100107	-0.105991	-0.18857	0.885854	0.100107	0.839083	9
21		-1.64615	-1.01041	-0.559424	-0.94672	-1.25539	-0.908173	-1.21995	-1.02741	-1.01891	0.315374	8		-1.00762	-1.29927	-1.24317	-1.32437	-1.27122	0.144697	4		-0.54306	-1.68609	-1.11458	0.808247	2		-0.682353	-1.27491	-1.11223	-1.2953	-1.94674	-1.11815	-1.19653	0.411312	6		-1.10929	-0.48094	-1.85261	-0.991325	-1.44856	-1.29417	-1.35039	-0.935633	-1.24523	-1.24523	0.380623	9
22		-0.30847	-0.500242	-0.153096	-1.92353	-1.32362	-1.78029	-0.961917	-1.68358	-1.14277	0.700007	8		-1.67307	-2.03822	-1.11574	-1.06142	-1.3944	0.467808	4		-2.24157	-1.86516	-2.05336	0.266166	2		-1.29062	-1.78904	-1.79921	-1.4179	-1.46512	-0.67958	-1.44151	0.411332	6		-0.566504	-1.03628	-1.41429	-0.472972	-1.32106	-1.84604	-1.45546	-1.11471	-1.42818	-1.32106	0.441152	9
23		-0.29231	-0.276012	-0.33699	0.754549	0.0848369	0.0441682	-0.591736	-0.567109	-0.284161	0.439353	8		-0.210766	-0.222073	-0.614255	-0.319486	-0.270779	0.188179	4		0.0294714	-0.211155	-0.0908416	0.170148	2		-0.337105	0.0187605	0.0271492	-0.435658	-0.760532	-0.716856	-0.386382	0.342648	6		-0.608788	0.0692328	0.0745981	0.380564	-0.1787	-0.161458	-0.280714	-0.392965	-0.443816	-0.1787	0.306144	9
24		-0.505528	0.327766	0.394907	0.88035	0.0773336	0.0561163	-0.464986	-0.404762	0.0667249	0.487973	8		0.0184443	0.00230985	-0.394985	-0.160837	-0.0792635	0.192053	4		-0.217392	0.189762	-0.0138151	0.287901	2		-0.424479	0.228925	0.342188	-0.11156	-0.234555	-0.224121	-0.16784	0.295793	6		0.145226	0.221586	0.237616	0.502014	-0.0643292	0.108329	-0.156486	-0.313671	-0.821378	0.108329	0.38566	9
25		-2.15064	-0.510273	-0.16386	-0.592465	-0.768976	-0.842214	-0.995018	-0.644215	-0.706595	0.587004	8		-0.738658	-0.696262	-0.971123	-1.11856	-0.854891	0.199121	4		-0.492992	-0.750658	-0.621825	0.182197	2		-0.390578	-0.514688	-0.673377	-1.02995	-0.841608	-0.772958	-0.723167	0.230194	6		-0.909753	0.210963	0.267082	-0.122973	-0.229312	-0.817634	-0.734942	-0.860178	-0.670881	-0.670881	0.467411	9
26		-1.06342	-1.44405	-0.830023	-1.10752	0.1339	0.111031	-0.409059	-0.513983	-0.672003	0.574786	8		-0.117307	-0.096165	-0.900336	-0.776325	-0.446816	0.425497	4		-0.099357	-0.139123	-0.11924	0.0281189	2		-0.125014	-0.0812697	-0.171409	-0.592161	-0.525691	-0.894588	-0.34855	0.324588	6		-1.39451	-0.945706	-0.619589	0.108774	-0.225294	-0.293468	-0.402158	-0.520216	-0.521338	-0.520216	0.433206	9
27		0.149254	0.975471	0.812671	0.323589	0.660277	0.731247	0.966791	0.939348	0.771959	0.308079	8		0.580339	0.562179	0.641307	0.60727	0.593804	0.0344301	4		0.482322	0.42556	0.453941	0.0401371	2		0.312805	0.549193	0.324232	0.696315	0.815315	0.601533	0.575363	0.200843	6		0.549146	0.512351	0.386505	0.232511	0.0464982	0.155011	0.452604	0.750263	0.437655	0.437655	0.216301	9
28		-0.387283	-0.419433	-0.0994159	-0.0471415	0.355071	0.250463	0.601898	0.643133	0.101661	0.414399	8		0.0673454	0.111265	-0.00753803	0.24305	0.0893054	0.105152	4		0.085581	-0.0660683	0.00975633	0.107232	2		-0.350475	0.152289	-0.120775	0.351	0.543331	-0.310679	0.0157571	0.36438	6		-0.934272	-0.175287	-0.552419	-0.302685	-0.122374	-0.383325	0.100431	0.231286	-0.396589	-0.302685	0.348029	9
29		-1.26004	-0.632786	-0.450882	-1.03442	-0.72212	-0.632871	-0.407884	-0.397912	-0.632829	0.31011	8		-0.774082	-1.00097	-1.09239	-0.803854	-0.90241	0.153878	4		-0.999396	-0.914271	-0.956833	0.0601921	2		-1.12187	-0.874088	-0.900703	-0.714167	-0.422225	-0.74143	-0.807759	0.233509	6		-1.2624	-1.12959	-0.922303	-1.42735	-0.684725	-0.807307	-0.342353	-0.370154	-0.84898	-0.84898	0.371072	9
30		-0.246888	-0.634636	-1.024	-0.431381	-0.428909	-0.615233	0.0859641	0.159784	-0.430145	0.390058	8		-0.443924	-0.29215	-0.638498	-0.221635	-0.368037	0.184619	4		-0.48697	-0.54106	-0.514015	0.0382478	2		-0.925359	-0.283595	-0.681093	-0.205632	-0.38172	-0.982207	-0.531407	0.33422	6		-1.11014	-0.816736	-0.834218	-0.560286	-1.1637	-0.75502	-0.546688	-0.0460384	-0.650696	-0.75502	0.333032	9
31		-1.70978	-1.09796	-1.85456	0.158218	-0.975529	-0.824189	-0.19502	-0.745986	-0.899859	0.682208	8		-0.993336	-1.0822	-1.32702	-0.968644	-1.03777	0.163582	4		-1.01822	-0.905705	-0.961961	0.0795586	2		-1.2771	-1.11516	-0.930205	-1.16499	-0.587854	-1.33857	-1.14008	0.274984	6		-1.44636	-0.489432	-0.533959	-0.245958	-1.11789	-1.38963	-1.10506	-0.735622	-1.1334	-1.10506	0.424048	9
32		-1.08012	-0.843004	-0.722288	-0.908759	-0.363376	-0.491237	-0.0193094	-0.23947	-0.606763	0.365017	8		-0.209739	-0.66087	-0.301404	-0.455908	-0.378656	0.197404	4		-0.438911	-0.4202	-0.429555	0.013231	2		-0.565375	-0.371891	-0.23689	-0.489366	-0.0558089	-0.480671	-0.426281	0.190284	6		-1.13727	-1.42855	-0.808378	0.10407	-0.683985	-0.458262	-0.214661	-0.271397	-0.461847	-0.461847	0.476551	9
33		-0.72703	-0.605636	-1.01957	-0.413522	0.0555644	0.0904015	-0.119627	0.0474798	-0.266574	0.418825	8		-0.177022	-0.0235095	-0.292958	-0.36852	-0.23499	0.150284	4		-0.27704	-0.31127	-0.294155	0.0242048	2		-0.121862	-0.113094	-0.387934	-0.0168751	-0.208991	-0.373159	-0.165426	0.149998	6		-0.927664	-1.02706	-0.767154	-0.416256	-0.498546	-0.692481	-0.417364	-0.396558	-0.298393	-0.498546	0.258798	9
34		-1.00333	-1.08412	-1.19123	-0.280511	-0.0857932	-0.0734665	-0.202175	-0.155999	-0.241343	0.489943	8		-0.62414	-0.35917	-0.308869	-0.223684	-0.33402	0.172751	4		-0.546417	-0.454391	-0.500404	0.0650721	2		-0.612871	-0.580495	-0.801378	-0.378831	-0.137565	-1.1855	-0.596683	0.359199	6		-2.04303	-1.12643	-1.15089	-0.493916	-1.03974	-0.501086	-0.577252	-0.4113	-0.555666	-0.577252	0.526948	9
35		-0.863671	-0.903157	-1.83743	0.580686	0.681762	0.468178	0.651358	0.603097	0.524432	0.978265	8		0.299892	0.384934	0.468178	0.428969	0.406952	0.0722374	4		-0.18491	-0.437258	-0.311084	0.178437	2		-0.22591	-0.572287	-0.684912	0.413751	-0.015188	-1.09349	-0.399098	0.533695	6		-0.858963	-0.882051	-1.10688	-0.433528	-0.406747	-0.644883	-0.859702	-0.469543	-2.10437	-0.858963	0.523911	9
36		-0.92103	-1.55371	-0.843022	0.116159	-0.153384	-0.31757	-0.00263768	0.113157	-0.235477	0.6021	8		-0.361434	-0.186294	-0.395071	-0.0469416	-0.273864	0.161996	4		-0.463766	-0.515432	-0.489599	0.0365335	2		-0.435686	-0.429884	-0.666159	-0.0634098	-0.0622979	-0.397844	-0.413864	0.236872	6		-0.695084	-0.815456	-0.96436	-0.592634	-0.866444	-0.689048	-0.401835	0.267369	-0.76833	-0.695084	0.368336	9
37		-0.400634	-0.173183	-0.195934	-0.14615	-0.162437	-0.26217	0.25007	-0.411464	-0.184559	0.205372	8		-0.197006	-0.173869	-0.139454	-0.189687	-0.181778	0.0255914	4		-0.487606	-0.876148	-0.681877	0.27474	2		-0.433704	-0.953208	-0.594928	-0.582123	-0.696342	-0.349258	-0.588525	0.212082	6		-0.658492	-0.212239	-0.723934	-0.706578	-0.821166	-0.66467	-0.678862	-0.610554	-0.722562	-0.678862	0.172211	9
38		0.114137	0.169539	-0.293435	0.273161	-0.463762	-0.484682	-0.0848813	-0.412067	-0.189158	0.305859	8		-0.359103	-0.530384	-0.303124	-0.400994	-0.380049	0.0966922	4		-0.73933	-0.576328	-0.657829	0.11526	2		-0.436108	-0.527547	-0.631639	-0.46548	-0.637292	-0.0227819	-0.496514	0.226698	6		-0.0282978	-0.804056	-0.636932	-0.627528	-0.633469	-0.387669	-0.453475	-0.163136	-0.294	-0.453475	0.253422	9
39		1.04483	2.05856	1.67785	1.64427	1.60002	1.32482	1.71515	1.63193	1.6381	0.296456	8		1.31199	1.5652	1.30679	1.37441	1.3432	0.121033	4		1.41076	1.46789	1.43932	0.0403951	2		1.43855	1.41259	1.30747	1.34937	1.29254	1.17993	1.32842	0.0931792	6		1.32889	1.55644	1.62741	1.327	1.23487	1.24704	1.401	1.44462	1.43406	1.401	0.132473	9
40		-0.833106	-0.720706	-1.01236	-0.962401	-0.876759	-1.50014	-0.613223	-1.37351	-0.91958	0.307155	8		-1.37576	-1.14148	-1.04589	-1.43203	-1.25862	0.184733	4		-1.25115	-1.49371	-1.37243	0.171518	2		-1.47852	-1.30161	-1.0708	-1.32554	-1.13604	-0.595539	-1.21882	0.308418	6		-1.44482	-0.599246	-0.452551	-1.47682	-1.18471	-1.31178	-1.00632	-0.685272	-1.07604	-1.07604	0.373406	9
41		-0.0515296	0.376652	0.315416	-0.887207	0.436437	0.130079	0.559045	0.393197	0.346034	0.463435	8		0.430983	0.411398	0.523423	0.511293	0.471138	0.0563131	4		0.297578	0.311479	0.304528	0.00982954	2		-0.175465	0.341996	0.389965	0.52312	0.332851	0.334317	0.338157	0.239788	6		0.248006	0.283766	0.375367	-0.28355	0.031277	0.33524	0.376832	0.402714	-0.327019	0.283766	0.286482	9
42		0.583735	2.4909	2.93616	-0.37498	1.62188	1.33996	1.8112	2.04339	1.71654	1.05604	8		1.28736	1.3258	1.61305	1.77016	1.46943	0.231896	4		1.3086	1.20075	1.25467	0.0762633	2		-0.551443	1.37824	1.3135	1.67164	1.58963	1.32394	1.35109	0.832383	6		2.02281	3.5855	1.70779	-0.220162	0.388871	1.37668	1.70762	1.85058	0.607393	1.70762	1.1075	9
43		-0.522264	-0.510183	-0.997785	-0.746967	-1.11647	-0.880197	-0.568972	-1.13069	-0.813582	0.259587	8		-0.685869	-0.95823	-0.988837	-0.77494	-0.866585	0.145541	4		-1.10094	-1.12657	-1.11375	0.0181248	2		-0.649238	-0.996847	-1.03652	-0.805571	-0.942097	-1.25902	-0.969472	0.208102	6		-1.4483	-0.978865	-0.611714	-0.645906	-0.786256	-1.00091	-0.928058	-0.944157	-0.659901	-0.928058	0.259087	9
44		-0.174169	-0.300527	-0.575299	1.4081	0.983309	0.853216	1.28673	1.31785	0.918262	0.814387	8		0.773847	0.767753	1.04746	1.11753	0.910652	0.182234	4		0.64633	0.66843	0.65738	0.0156267	2		0.508001	0.68383	0.735307	0.83418	0.699725	0.180262	0.691777	0.234299	6		-0.290511	0.30722	0.0764848	0.373669	0.530424	0.667767	0.812954	0.829761	0.72232	0.530424	0.373838	9
45		-0.957592	-0.70888	-0.425459	-0.107339	0.0358645	-0.376009	-0.0781833	-0.320569	-0.348289	0.334765	8		-0.126154	-0.334853	-0.111347	0.0361133	-0.11875	0.152594	4		-0.560329	-0.148578	-0.354453	0.291152	2		-0.240037	-0.264883	-0.262575	-0.173832	-0.39734	-0.851134	-0.263729	0.249017	6		-1.08133	-0.860418	0.0127483	-0.537395	-0.501953	-0.757863	-0.539071	-0.314027	-0.485365	-0.537395	0.316139	9
46		-0.464547	-0.229716	-0.723036	0.190196	0.123145	0.137875	0.207673	-0.248675	-0.0532853	0.346388	8		0.0942894	-0.00625004	0.0107801	0.460492	0.0525348	0.218244	4		-0.0698742	0.27852	0.104323	0.246352	2		0.0142468	0.169871	0.358205	0.125208	-0.02799	-0.414386	0.0697273	0.259652	6		-0.277253	0.243421	0.0148536	0.409669	0.236072	0.267308	0.218106	0.398247	0.489322	0.243421	0.232549	9
47		-0.825699	-0.61679	-0.370764	0.271664	-0.440337	-0.549925	-1.30444	-1.32719	-0.583358	0.521	8		-0.270133	-0.395555	-1.66655	-1.301	-0.848276	0.682963	4		-0.445853	-0.325184	-0.385519	0.0853257	2		-0.762801	-0.566933	-0.25359	-1.09767	-1.17754	-0.913891	-0.838346	0.345907	6		-1.39397	-1.40461	-0.512266	-0.432383	-0.76686	-0.58298	-0.615194	-0.722676	-1.29014	-0.722676	0.392856	9
48		-0.49831	0.825768	0.41277	-0.821406	-0.0784019	-0.432341	-0.484076	-0.429561	-0.430951	0.548227	8		-0.244251	-0.231518	-0.623009	-0.341615	-0.292933	0.182041	4		-0.181839	-0.159819	-0.170829	0.01557	2		-0.604219	-0.137248	-0.027407	-0.745255	-0.674364	-0.784101	-0.639291	0.3277	6		0.0314033	1.30251	0.547383	-0.14239	-0.405548	-0.19973	-0.358403	-0.666551	-0.382441	-0.19973	0.605439	9
49		-1.43249	-1.34418	-1.13066	-0.602077	-0.6745	-0.814597	-1.60566	-1.22779	-1.17922	0.36906	8		-0.89205	-0.712521	-1.02	-1.71173	-0.956025	0.437027	4		-0.773546	-0.859506	-0.816526	0.0607828	2		-0.519423	-0.685201	-0.966416	-1.21003	-1.00227	-1.4528	-0.984341	0.339367	6		-0.951624	-0.73509	0.0179339	-0.740013	-0.749372	-0.605802	-0.918078	-1.20167	-1.11202	-0.749372	0.354982	9
50		-0.634244	-1.14602	-0.335561	-0.813798	-0.713758	-0.691319	-0.315277	-0.528315	-0.662782	0.268473	8		-0.833677	-0.93509	-0.911334	-0.745014	-0.872506	0.0858933	4		-0.795323	-0.785556	-0.790439	0.00690629	2		-0.964837	-0.899373	-0.681089	-0.581618	-0.409119	-1.29097	-0.790231	0.313877	6		-1.03212	-0.86452	-0.405706	-1.32563	-0.856156	-0.759175	-0.918175	-0.375046	-1.09848	-0.86452	0.307659	9
51		-0.960203	-1.60184	-1.16188	-1.09972	-0.804172	-0.962542	-0.36658	-0.270012	-0.961373	0.430796	8		-0.955555	-0.908609	-0.668567	-0.575192	-0.788588	0.184108	4		-0.767553	-0.759388	-0.763471	0.00577338	2		-0.934434	-0.764378	-0.587541	-0.540819	-0.393688	-0.653677	-0.620609	0.187301	6		-0.569612	-1.25187	-0.932298	-0.72173	-1.10322	-0.95464	-0.904372	-0.29661	-0.590234	-0.904372	0.296504	9
52		-0.751458	-1.23944	-0.560351	-1.3655	-1.56316	-1.62889	-1.92798	-1.21193	-1.30247	0.452393	8		-1.45258	-1.44617	-1.43697	-1.53321	-1.44937	0.0444492	4		-1.43705	-1.7662	-1.60163	0.232741	2		-1.34312	-1.08933	-1.48739	-1.27414	-1.00491	-1.01687	-1.18173	0.196152	6		-1.28986	-1.11106	-0.73985	-1.0993	-1.78657	-1.32826	-1.78502	-1.2677	-1.35226	-1.28986	0.329017	9
53		-0.300573	-0.281256	0.0370518	-0.962118	-0.416262	-0.81874	-0.177998	-0.366179	-0.333376	0.328653	8		-0.912027	-0.559434	-0.55326	-0.813527	-0.686481	0.181447	4		-0.851359	-0.723441	-0.7874	0.0904516	2		-0.621461	-0.692327	-0.750561	-0.571967	-0.273445	-0.401405	-0.596714	0.181446	6		-0.139981	-0.00204629	-0.618593	-0.284971	-0.764525	-0.474318	-0.575497	-0.305157	-0.312576	-0.312576	0.242685	9
54		1.65104	0.470974	0.718361	0.447555	0.730666	0.477946	0.712771	0.567248	0.64001	0.393724	8		0.844719	0.944613	0.988385	0.862122	0.903367	0.0680589	4		0.98856	0.973792	0.981176	0.0104424	2		1.5442	1.02684	0.925857	1.17618	1.06669	1.52398	1.12143	0.263149	6		1.54908	1.0593	1.12194	1.48379	1.29267	0.884995	0.927698	1.12021	1.20171	1.12194	0.227438	9
55		-0.477574	-1.23151	-0.290932	-0.647334	-0.78186	-1.30733	-0.686382	-0.978507	-0.734121	0.353576	8		-1.06472	-1.15275	-1.85862	-1.68605	-1.4194	0.391208	4		-0.887263	-0.980908	-0.934086	0.0662176	2		-1.16304	-0.992711	-0.906617	-1.24699	-0.622401	-0.431751	-0.949664	0.314429	6		-0.564366	-0.41137	-0.563915	-1.28162	-1.15057	-1.03522	-0.806195	-1.36996	-0.635381	-0.806195	0.350349	9
56		0.664317	0.195577	0.655934	0.915744	0.372689	0.091811	0.829102	0.588511	0.622222	0.293623	8		0.0825321	0.177206	0.295792	0.239987	0.208596	0.091448	4		-0.0550261	0.010416	-0.022305	0.0462745	2		0.0811313	-0.0601799	-0.174344	0.332627	0.554882	0.454252	0.206879	0.293295	6		0.348985	0.334182	0.11617	0.094156	-0.0241411	-0.121089	0.152978	0.420001	-0.0755063	0.11617	0.194984	9
57		0.171541	-1.1685	-0.730995	-0.498722	-0.202477	-0.210481	-0.0433754	-0.508715	-0.354601	0.422657	8		-0.237828	-0.245566	-0.463566	-0.676751	-0.354566	0.208679	4		-0.299877	-0.405836	-0.352857	0.0749245	2		-1.13199	-0.53927	-0.503763	-0.426026	-0.41016	-0.206653	-0.464895	0.313896	6		-1.17042	-0.271906	-0.340981	-0.684311	-0.810971	-0.549689	-0.726868	-0.528155	-0.965566	-0.684311	0.287745	9
58		-0.446006	-1.33141	-0.943762	-1.14692	-0.541168	-0.675412	-0.423703	-0.615651	-0.645531	0.337492	8		-1.09251	-0.69292	0.0504039	-0.720155	-0.706538	0.478854	4		-1.00283	-1.27639	-1.13961	0.193435	2		-0.818195	-1.01296	-1.12335	-0.87802	-1.08518	-0.975041	-0.994003	0.117708	6		-0.941714	-0.137259	-0.568964	-1.48151	-0.983032	-1.02967	-0.979137	-0.75768	-0.830427	-0.941714	0.365611	9
59		-0.0995747	-1.03321	-0.377711	-0.753109	-0.398015	-0.327095	-0.321191	-0.545752	-0.387863	0.291653	8		-0.683591	-0.30855	-0.644289	-0.662656	-0.653472	0.178206	4		-0.741516	-0.742771	-0.742143	0.000887739	2		-1.01737	-0.696331	-0.93068	-0.722068	-0.876179	-0.344342	-0.799123	0.239588	6		-1.02525	-0.430966	-0.468956	-0.800245	-0.885868	-0.827044	-0.606688	-0.695593	-0.513092	-0.695593	0.204851	9
60		-1.23434	-1.34137	-0.774459	-1.85666	-1.15904	-1.10801	-1.55787	-1.61948	-1.28785	0.340061	8		-1.34886	-1.35957	-1.87145	-1.49401	-1.42679	0.244409	4		-1.35992	-1.33487	-1.3474	0.0177127	2		-1.09112	-1.64501	-1.65847	-1.58446	-1.34719	-0.992346	-1.46583	0.29125	6		-1.09862	-1.38025	-1.59135	-1.26357	-0.861767	-1.47891	-1.41635	-1.61797	-1.55346	-1.41635	0.250255	9
61		-0.844083	-1.19894	-0.825097	-1.33858	-0.851107	-0.67036	-0.794386	-0.829435	-0.836759	0.226411	8		-0.50729	-0.791172	-0.890152	-0.885998	-0.838585	0.180138	4		-0.832074	-0.867061	-0.849567	0.0247392	2		-0.931907	-0.549161	-0.58816	-0.621213	-1.04705	-0.897631	-0.759422	0.211279	6		-0.912815	-0.784126	-1.02457	-0.996099	-0.923651	-0.711248	-0.911344	-0.778863	-1.60559	-0.912815	0.263103	9
62		-0.420893	-0.654708	-0.974336	-2.04597	-2.04584	-1.31497	-1.22425	-1.56506	-1.26961	0.595373	8		-1.31106	-1.89361	-1.38867	-1.72191	-1.55529	0.275327	4		-1.76713	-1.84566	-1.80639	0.0555286	2		-0.861292	-2.75819	-1.42038	-1.58533	-1.27701	-0.871449	-1.3487	0.698696	6		-1.08062	-0.967239	-0.769714	-1.18286	-1.53457	-1.80721	-1.5279	-1.65138	-1.56708	-1.5279	0.35285	9
63		0.132984	0.308417	0.0871129	-0.414829	-0.622715	-0.558336	-0.417376	-0.644159	-0.416103	0.380715	8		-0.856286	-0.635496	-0.47335	-0.833975	-0.734736	0.180652	4		-0.831737	-0.653325	-0.742531	0.126156	2		-0.0256001	-0.751104	-0.79603	-0.724273	-0.741642	0.0551752	-0.732957	0.398147	6		0.00154049	-0.157221	-0.396065	-0.719278	-0.535361	-0.606432	-0.305638	-0.449457	-0.559187	-0.449457	0.228573	9
64		-0.074709	-0.594898	-0.898044	0.360295	-0.320527	-0.411669	0.22951	-0.412378	-0.366098	0.41878	8		-0.343995	-0.636663	0.2073	-0.0694998	-0.206747	0.362341	4		-0.713625	-0.635704	-0.674665	0.055098	2		-0.235884	-0.551969	-0.292212	-0.055457	-0.0858627	0.0777506	-0.160873	0.221002	6		0.0100421	-0.396928	0.0220958	-0.193463	-0.618238	-0.27865	-0.028109	0.142626	0.123074	-0.028109	0.256661	9
65		-0.548289	-2.1862	0.0324293	-0.466631	-0.853219	-1.2678	-0.571088	-1.67802	-0.712154	0.724258	8		-0.766111	-0.982599	-0.848937	-0.692156	-0.807524	0.124499	4		-0.852777	-0.894383	-0.87358	0.0294199	2		-0.647425	-0.789809	-0.680391	-0.519485	-0.918836	-0.403533	-0.663908	0.184358	6		-0.276804	-0.481689	-0.956349	-0.848216	-0.928202	-0.718403	-0.52905	-0.650898	-0.666364	-0.666364	0.221642	9
66		0.869045	0.0157674	-0.74815	-0.0490799	0.0750665	0.189387	0.638105	0.203463	0.132227	0.482496	8		0.00876874	0.0863663	0.233819	0.224464	0.155415	0.10958	4		-0.0511572	-0.217334	-0.134246	0.117505	2		-0.312221	-0.428185	-0.515776	0.276171	-0.113437	-0.0728196	-0.212829	0.287956	6		-0.747638	-0.463336	-0.28394	-0.451255	-0.420542	-0.379241	-0.363488	-0.265711	-0.205901	-0.379241	0.157645	9
67		1.07268	0.600886	0.399702	0.981825	0.433624	0.459367	0.752407	0.735554	0.66822	0.252933	8		0.286883	0.206729	0.766974	0.680785	0.483834	0.279598	4		0.653565	0.778203	0.715884	0.0881328	2		2.04143	1.79248	1.78355	1.63062	1.68781	2.44769	1.78801	0.304183	6		2.19749	1.76907	2.43059	3.01879	2.61026	2.58327	2.46	2.46616	2.31485	2.46	0.337078	9
68		0.443824	0.196437	-0.0561047	-0.775295	-0.537367	-0.467149	-0.693664	-0.827	-0.502258	0.476533	8		-0.663248	-0.540127	-1.02072	-0.81168	-0.737464	0.206837	4		-0.571162	-0.351919	-0.46154	0.155028	2		-0.454793	-0.392198	-0.414104	-0.662593	-1.14867	0.0757289	-0.434448	0.399927	6		0.428741	0.71273	-0.14345	-0.839461	-0.401906	-0.4293	-0.538324	-0.584208	-0.77504	-0.4293	0.531587	9
69		-0.605845	-0.718824	0.552808	-1.22645	-0.972655	-0.997525	-1.13268	-1.62497	-0.98509	0.643985	8		-1.33669	-1.14595	-1.31637	-1.51243	-1.32653	0.149855	4		-0.814804	-1.00749	-0.911149	0.136252	2		-0.820677	-1.31751	-1.14563	-1.27198	-1.3236	-0.532371	-1.2088	0.323507	6		-0.430301	-1.03089	-0.935156	-0.180332	-0.449945	-0.733999	-1.00056	-1.09769	-0.689071	-0.733999	0.318795	9
70		-0.826598	-1.63142	-1.50831	-0.868679	-1.86005	-1.54073	-2.28944	-1.73754	-1.58608	0.488682	8		-2.83587	-2.35538	-2.96842	-2.13447	-2.59563	0.393753	4		-1.91905	-2.55304	-2.23605	0.448297	2		-1.33377	-2.26285	-1.93129	-3.36782	-2.72841	-1.48395	-2.09707	0.77212	6		-1.40068	-1.81263	-1.23967	-0.998728	-1.76143	-1.88849	-2.14155	-1.90764	-1.82145	-1.81263	0.368471	9
71		-1.2321	-0.0627636	-0.169187	-0.949119	-0.365744	-0.519434	-0.445901	-0.746675	-0.482668	0.394669	8		-0.690201	-0.900152	-1.01044	-0.0632649	-0.795176	0.423218	4		-0.888861	-0.647803	-0.768332	0.170454	2		-0.706947	-0.718021	-0.524537	-0.835869	-0.8282	-0.673435	-0.712484	0.114455	6		-0.960407	0.0188791	-0.317942	-0.546847	-0.395885	-0.742634	-0.773017	-0.648922	-0.938094	-0.648922	0.316805	9
72		-1.17108	-0.915345	-0.0799366	-1.05492	-1.4975	-1.02785	-1.30768	-1.66708	-1.113	0.479414	8		-0.961332	-1.49222	-1.61832	-1.20931	-1.35077	0.294135	4		-1.20495	-1.22172	-1.21333	0.0118611	2		-1.12041	-1.22261	-1.29674	-1.84467	-1.31777	-1.52043	-1.30726	0.260116	6		-1.1628	-1.1926	-0.21168	-1.36033	-0.96549	-1.30283	-1.16665	-1.37749	-1.53305	-1.1926	0.384409	9
73		-0.937498	-1.33776	-0.784067	-1.95735	-0.658595	-0.848331	-0.986638	-0.953055	-0.945277	0.413391	8		-0.752902	-0.663732	-1.08592	-1.30693	-0.919413	0.298133	4		-0.988112	-0.728417	-0.858264	0.183632	2		-0.453799	-0.562714	-0.727487	-0.750196	-0.933778	-0.753794	-0.738842	0.167468	6		-1.2688	-0.442599	-0.17898	-0.626755	-0.895484	-0.698948	-0.577928	-0.817399	-0.730374	-0.698948	0.302902	9
74		-0.944725	-1.5644	-0.553092	-0.871584	-0.312705	-0.538143	-0.525645	-0.986273	-0.712338	0.393881	8		-0.77217	-1.03266	-0.945776	-0.880082	-0.912929	0.109841	4		-0.841189	-0.775784	-0.808486	0.0462486	2		-0.786689	-1.02336	-0.794632	-0.708434	-0.742401	-1.23852	-0.79066	0.206601	6		-1.04208	-0.873598	-1.62775	-1.29199	-1.31901	-0.963562	-0.863191	-0.820443	-1.18703	-1.04208	0.26868	9
75		-0.429481	-0.887096	-0.234261	-0.0638097	-0.496223	-0.310046	-0.391393	-0.254669	-0.350719	0.243474	8		-0.720168	-0.719725	-0.345865	-0.490683	-0.605204	0.183932	4		-0.446264	-0.711602	-0.578933	0.187623	2		-0.702968	-0.430474	-0.819845	-0.260929	-0.135648	-0.0703931	-0.345701	0.305543	6		-0.368495	-0.253019	-0.120624	-0.074618	-0.674401	-0.758137	-0.427707	-0.289401	-0.783302	-0.368495	0.266343	9
76		0.236415	-1.04488	-0.971662	0.307468	-0.130428	-0.136555	0.306878	0.326006	0.0529932	0.569376	8		-0.0966919	-0.198831	0.211143	0.188136	0.0457219	0.205076	4		-0.348637	-0.212514	-0.280575	0.0962535	2		-0.372074	-0.155309	-0.422002	0.318124	0.46074	-0.0457178	-0.100513	0.360119	6		-0.884434	-1.53918	-0.301544	-0.626719	-0.397212	-0.855651	-0.404039	-0.153311	-0.249942	-0.404039	0.435846	9
77		1.27767	-0.257409	-0.265571	2.06188	1.36175	1.22958	1.65678	1.70218	1.31971	0.88009	8		2.26797	2.26196	2.3452	2.65355	2.30658	0.18485	4		2.61673	2.42607	2.5214	0.134819	2		3.92313	2.64498	2.53862	2.87384	3.06128	2.59665	2.75941	0.519935	6		1.63553	1.17324	2.30373	3.72354	3.29111	2.19901	2.48717	3.00162	3.47691	2.48717	0.858494	9
78		0.564151	0.103968	0.0135618	0.907879	0.474573	0.436035	0.882897	0.869002	0.519362	0.347134	8		0.572536	0.664312	0.931468	0.959547	0.79789	0.192864	4		0.690411	0.723454	0.706933	0.0233648	2		0.663956	0.709505	0.657035	1.08541	1.26251	0.897476	0.80349	0.250707	6		0.0471893	0.0104099	0.509906	0.342454	0.565556	0.553267	0.790035	1.00579	0.692832	0.553267	0.326705	9
79		0.692627	-0.289929	-0.215969	1.68389	0.996309	0.98682	1.16084	1.2506	0.991564	0.698708	8		0.965404	0.947597	1.09431	1.35152	1.02986	0.18638	4		1.0802	0.931732	1.00596	0.104981	2		1.64991	1.36771	1.20283	1.53386	1.68535	1.52315	1.52851	0.181157	6		0.889174	0.21349	1.01652	1.70454	1.36396	0.82718	1.07853	1.79953	1.49572	1.07853	0.495827	9
80		0.283469	0.333155	0.29864	-0.0176262	0.057526	0.0796134	0.399985	0.39993	0.291054	0.164604	8		0.0076844	0.0811454	0.285206	0.257421	0.169283	0.134867	4		-0.122984	-0.138221	-0.130603	0.010774	2		-0.240522	-0.137512	-0.212513	0.12133	0.161444	0.190725	-0.00809121	0.198394	6		0.294135	0.15066	0.0369422	-0.769028	-0.341743	-0.118024	-0.145576	-0.0617851	-0.116158	-0.116158	0.304929	9
81		-0.968431	-0.731982	-1.48448	-1.19954	-1.36451	-1.01621	-0.926414	-1.39438	-1.10787	0.265664	8		-0.691182	-0.985455	-1.16952	-1.15959	-1.07252	0.223442	4		-1.25343	-1.10509	-1.17926	0.10489	2		-1.99382	-1.1906	-1.23237	-0.768483	-1.76245	-0.884004	-1.21148	0.483151	6		-0.774834	-0.600236	-0.745458	-0.836813	-1.17205	-1.33029	-1.38921	-0.747223	-1.52889	-0.836813	0.341685	9
82		-0.649649	-0.639213	-0.650518	-1.03917	-0.618495	-0.283078	-0.939148	-0.625268	-0.644431	0.228015	8		-0.507293	-0.666825	-0.580273	-0.720886	-0.623549	0.0942445	4		-0.78762	-0.936095	-0.861857	0.104987	2		-1.35806	-0.798479	-0.991067	-0.939766	-0.939245	-0.533957	-0.939506	0.268788	6		-0.176902	-0.266653	-1.10169	-0.549754	-0.869321	-0.743417	-0.747924	-0.823322	-1.54176	-0.747924	0.414101	9
83		1.30971	0.578386	0.564906	0.428947	0.659659	0.66113	0.813524	0.676848	0.660394	0.26558	8		0.646514	0.716954	0.635437	0.650609	0.648562	0.0369437	4		0.551637	0.438141	0.494889	0.0802538	2		0.0179648	0.676137	0.323767	0.712128	0.627054	0.807265	0.651596	0.298494	6		0.679918	0.320583	0.795358	0.480889	0.324114	0.415872	0.477958	0.630372	0.138804	0.477958	0.203693	9
84		-0.574395	-0.500722	-0.443126	-0.768327	-0.436198	-0.944055	-0.90269	-1.45325	-0.671361	0.346703	8		-2.05744	-1.30499	-1.60315	-1.44909	-1.52612	0.326092	4		-1.44308	-1.71761	-1.58035	0.194119	2		-0.647614	-0.933678	-1.23303	-1.26664	-1.48559	-0.609152	-1.08336	0.35704	6		-0.487022	-0.135965	-1.09687	-0.950339	-1.33165	-1.77806	-1.02501	-1.15606	-1.1462	-1.09687	0.471964	9
85		1.2005	1.09848	1.36361	1.47106	1.22322	1.03923	1.27409	1.06277	1.21186	0.150733	8		0.968067	1.06537	0.976437	0.89737	0.972252	0.0688723	4		0.919577	0.82712	0.873349	0.0653771	2		0.152764	0.988495	0.645366	1.09486	1.02537	1.06414	1.00693	0.369049	6		0.873606	0.66525	0.486456	0.551336	0.599511	0.833353	0.790316	1.04499	0.507046	0.66525	0.190734	9
86		-0.61606	-1.26062	-1.48309	-0.970876	-1.70552	-1.56616	-1.41686	-1.67687	-1.44997	0.376295	8		-1.77328	-1.88521	-2.43095	-1.78257	-1.83389	0.312772	4		-1.41582	-2.1562	-1.78601	0.523523	2		-1.62547	-2.06314	-2.32983	-1.47943	-1.03488	-0.967863	-1.55245	0.543993	6		-1.0927	-0.824086	-0.808796	-0.807025	-1.83968	-1.41854	-1.21232	-2.15404	-1.49762	-1.21232	0.478927	9
87		-0.356089	-0.516775	-0.496331	-0.819695	-0.89929	-0.986841	-1.236	-1.92183	-0.859493	0.503778	8		-1.10593	-1.49108	-1.66404	-1.62814	-1.55961	0.255364	4		-1.4447	-1.61452	-1.52961	0.120086	2		1.1506	-1.33487	-1.38945	-1.70723	-1.93836	-0.695182	-1.36216	1.12794	6		-0.467915	-0.842193	-1.68355	-0.106237	-0.278188	-1.24196	-1.29417	-1.3718	-0.498994	-0.842193	0.555132	9
88		-1.31103	-2.49565	-1.1134	-0.957742	-1.66326	-1.30289	-1.65998	-2.44426	-1.48551	0.578282	8		-1.38446	-1.49546	-1.355	-2.17772	-1.43996	0.387784	4		-1.81718	-1.52719	-1.67219	0.205052	2		-0.87329	-1.82138	-1.93546	-1.57406	-1.55971	-1.05302	-1.56688	0.421646	6		-1.66275	-1.09142	-1.15008	-1.31976	-1.51124	-1.91305	-1.36221	-0.929112	-1.12337	-1.31976	0.311527	9
89		0.180201	-0.633986	-0.194622	0.138568	0.0694029	-0.22966	0.395493	-0.0330328	0.0181851	0.315034	8		-0.0627215	-0.236735	-0.0485523	-0.167839	-0.11528	0.0894055	4		-0.246263	-0.318494	-0.282379	0.0510746	2		-0.819302	-0.237334	-0.577958	-0.289324	-0.411049	0.0855113	-0.350187	0.309276	6		-0.0878774	-0.888301	-0.368824	-0.00744829	-0.194642	-0.250515	-0.0559958	-0.200878	-0.219318	-0.200878	0.262359	9
90		0.833563	0.279843	0.452116	-0.196107	0.320269	0.310833	0.529503	0.2021	0.315551	0.293587	8		0.370341	0.353418	0.23425	0.30093	0.327174	0.0612558	4		0.267334	0.33355	0.300442	0.0468216	2		0.0167607	0.384758	0.162253	0.433824	0.164944	0.427073	0.274851	0.173955	6		0.545704	-0.0143336	-0.373441	-0.321629	0.039236	0.29649	0.288399	0.274083	0.0870038	0.0870038	0.300255	9
91		-0.246748	-0.913891	-0.481006	-0.822188	-0.349769	-0.504034	-0.381812	-1.02652	-0.49252	0.289706	8		-0.482038	-0.780701	-2.23723	-0.757584	-0.769143	0.79358	4		-0.441048	-0.443038	-0.442043	0.00140685	2		-0.654952	-0.418058	-0.427904	-0.700906	-0.566613	-0.419366	-0.497259	0.127551	6		-0.735399	-0.95209	-0.477492	-1.43403	-0.698942	-0.397827	-0.304804	-0.391151	-0.77332	-0.698942	0.353436	9
92		0.486425	1.17318	0.61715	0.915815	1.85078	1.75138	1.75694	1.67657	1.42487	0.553674	8		1.68625	1.69246	1.45414	1.46107	1.57366	0.133855	4		1.55607	1.68982	1.62295	0.0945733	2		0.0623189	1.61715	1.58813	1.29911	1.25731	0.926691	1.27821	0.57847	6		1.05288	1.17505	1.05102	-0.0836148	0.751415	1.62637	1.43267	1.28656	0.781258	1.05288	0.497615	9
93		1.97758	2.06138	2.00057	0.93914	1.96056	1.91636	1.98197	2.0269	1.97978	0.373805	8		1.84804	1.75758	1.74875	1.698	1.75317	0.0624215	4		1.86373	1.82342	1.84358	0.0285003	2		0.60385	1.81144	1.88651	1.61339	1.63469	1.53664	1.62404	0.464879	6		1.75579	2.12746	1.64383	0.729301	1.12115	1.82523	1.71479	1.63235	0.953926	1.64383	0.458933	9
94		-1.0587	-0.896172	-0.555826	-1.36357	-1.40674	-1.87203	-1.66546	-2.0088	-1.38515	0.497262	8		-2.16432	-2.72357	-2.24151	-1.49074	-2.20291	0.507307	4		-1.34456	-2.04267	-1.69361	0.493641	2		-1.73688	-2.66682	-1.51215	-1.41047	-3.28362	-1.8688	-1.80284	0.738391	6		-1.3789	-1.66765	-0.667469	-1.15246	-2.4273	-2.901	-1.90248	-2.41192	-2.25289	-1.90248	0.712166	9
95		0.274775	0.663319	0.261962	0.272915	0.587011	0.615636	0.648408	0.485615	0.536313	0.178995	8		0.365457	0.320084	0.547983	0.622953	0.45672	0.144616	4		0.127305	0.296643	0.211974	0.11974	2		-0.946825	0.0385633	0.164495	0.372119	0.196545	-0.165828	0.101529	0.471222	6		0.0301415	-0.484896	-0.282039	-0.0602922	-0.300077	-0.0459474	-0.203542	0.0451438	-0.471066	-0.203542	0.20237	9
96		-0.173215	0.53928	0.972745	-0.793006	-0.0942857	-0.1223	-0.248353	-0.00300111	-0.108293	0.531936	8		-0.4859	-0.322215	-0.149226	0.119991	-0.23572	0.259036	4		-0.385327	-0.465247	-0.425287	0.0565123	2		-1.34752	-0.353765	-0.260527	-0.0957634	-0.25494	-0.640046	-0.307146	0.456009	6		0.0214271	0.810757	0.542383	-0.668702	-0.503912	-0.222383	-0.395505	-0.331895	-0.620033	-0.331895	0.517884	9
97		-1.09363	-0.818014	0.232564	-0.650135	-0.238904	-0.516093	-0.791256	-0.926452	-0.720696	0.425517	8		-0.749686	-0.378315	-1.25751	-0.745377	-0.747531	0.361225	4		-0.51978	-0.652508	-0.586144	0.0938525	2		-0.890116	-0.530457	-0.720054	-0.852217	-1.12941	-0.867462	-0.859839	0.198472	6		-0.408933	-0.218988	-0.109237	-0.635268	-0.626147	-0.597351	-0.561054	-0.979593	-0.774703	-0.597351	0.267873	9
98		0.647662	-0.230866	0.1875	-0.21332	0.558119	0.480662	0.842279	0.817489	0.519391	0.427708	8		0.423246	0.474949	0.65325	0.605316	0.540133	0.107939	4		0.362219	0.204282	0.28325	0.111678	2		0.218028	0.30618	0.258245	0.772121	0.77251	0.645259	0.47572	0.262604	6		0.423065	-0.588385	0.0975607	-0.347311	0.19297	0.271633	0.434642	0.620062	0.501864	0.271633	0.403885	9
99		-0.414427	0.404794	0.493021	-0.736934	0.52117	0.332031	0.368066	0.432794	0.38643	0.475277	8		0.35541	0.347552	0.364879	0.210917	0.351481	0.0728601	4		0.329839	0.314577	0.322208	0.0107922	2		-0.353095	0.279495	0.265612	0.316593	0.340874	-0.0314698	0.272553	0.275404	6		-0.513885	0.670698	0.0209863	-0.624729	-0.0410596	0.346454	0.389666	0.2973	-0.326224	0.0209863	0.442672	9
100		0.444972	-0.0687873	0.31461	-0.0327544	0.167337	0.203184	-0.0483479	0.0750105	0.121174	0.18549	8		0.153795	0.089076	0.126764	-0.108219	0.10792	0.11872	4		-0.0842408	0.0733145	-0.00546316	0.111408	2		-0.759314	0.0536195	0.126804	0.00472392	0.141865	0.188119	0.0902119	0.358081	6		-0.107485	0.355064	-0.368503	-0.448527	-0.300289	0.197255	0.181935	0.0142607	-0.504346	-0.107485	0.313149	9
101		0.870823	0.087461	-0.147619	0.797356	0.684572	0.754456	0.653562	0.737706	0.711139	0.372331	8		0.58087	0.72218	0.58245	0.585972	0.584211	0.0695741	4		0.588007	0.560135	0.574071	0.0197084	2		0.24276	0.592678	0.64862	0.533441	0.648525	0.67051	0.620601	0.161385	6		0.30858	0.213683	-0.658783	-0.046159	0.150691	0.350377	0.445939	0.618896	0.244288	0.244288	0.365674	9
102		0.581576	0.747016	0.751749	-0.257006	0.0373658	0.0213482	0.146815	-0.120415	0.0920902	0.398224	8		0.0622173	0.142526	0.1207	-0.033521	0.0914587	0.078681	4		-0.00553082	0.15785	0.0761598	0.115528	2		-0.437438	0.0730882	-0.220385	0.0745769	0.0596509	0.215645	0.0663696	0.241534	6		0.403493	0.83345	0.132428	0.377365	-0.162121	0.234482	0.0822057	0.231997	-0.171147	0.231997	0.308371	9
103		0.709334	-0.276115	-0.272725	0.441032	0.194496	0.12649	0.428039	0.223852	0.209174	0.343427	8		0.253091	0.181015	0.438778	0.505274	0.345934	0.152555	4		0.256126	0.0847591	0.170443	0.121175	2		-0.325093	0.211679	0.186058	0.307125	0.366923	0.49865	0.259402	0.284339	6		-0.0600398	-0.753196	-0.0785566	0.219827	0.254136	-0.0653572	0.0768918	0.221708	0.109708	0.0768918	0.308371	9
104		0.20685	0.309197	0.0441533	-0.384856	-0.0327403	-0.0906944	0.469808	0.268216	0.125502	0.270558	8		0.102145	0.158361	0.33263	-0.0817207	0.130253	0.17073	4		-0.19449	-0.0463071	-0.120399	0.104781	2		-0.661037	0.0895025	-0.0545478	0.113354	0.476096	0.28599	0.101428	0.389589	6		0.141431	-0.120651	-0.653793	-0.573045	-0.259861	-0.0973938	0.0600171	-0.151303	0.0999492	-0.120651	0.28181	9
105		2.1766	0.699403	0.797478	1.47227	1.36533	1.36167	1.21264	1.01136	1.28715	0.462736	8		1.26346	1.39588	0.883213	0.814078	1.07333	0.284336	4		1.37983	1.29272	1.33627	0.0615962	2		1.47291	1.24884	1.29687	0.953252	0.848236	1.4013	1.27286	0.249527	6		1.37487	0.83372	0.727721	1.21072	1.12085	1.04228	0.863573	0.800588	1.19666	1.04228	0.22274	9
106		0.993555	-0.238817	-0.355569	-0.282172	0.0666464	0.284313	0.167013	0.221512	0.11683	0.434376	8		0.156667	0.300727	0.160691	0.0757062	0.158679	0.0934483	4		0.157237	-0.0590422	0.0490974	0.152932	2		-0.418787	-0.0948099	-0.0705365	0.0401806	-0.00593024	0.352924	-0.0382334	0.248631	6		0.357586	-0.390875	-0.142886	-0.827718	-0.505509	0.0213479	-0.177117	-0.234157	-0.273254	-0.234157	0.331397	9
107		0.54716	0.0767896	0.0281542	0.44441	0.784528	0.901227	0.593183	0.374458	0.495785	0.308366	8		0.732302	0.77604	0.511499	0.379985	0.621901	0.186845	4		0.680501	0.556282	0.618392	0.0878367	2		0.105634	0.629213	0.540647	0.347624	0.230238	0.606089	0.444136	0.2156	6		0.340091	-0.146404	-0.344356	-0.229632	0.0578052	0.562335	0.453862	0.223915	0.0646555	0.0646555	0.312465	9
108		0.930004	0.450639	0.570461	0.801289	0.938845	0.934636	0.841543	0.849301	0.845422	0.182184	8		0.769507	0.934836	0.936962	0.936612	0.935724	0.08332	4		0.633367	0.58336	0.608363	0.0353603	2		-0.0150587	0.564567	0.590108	0.672825	0.571953	0.65041	0.58103	0.258859	6		0.557087	0.336528	0.245135	-0.192741	0.313518	0.571039	0.353578	0.399865	0.332793	0.336528	0.222366	9
109		0.307204	0.595938	0.687079	-0.584501	-0.212883	-0.0823803	0.0584112	-0.206083	-0.0119846	0.434516	8		-0.0957726	-0.10443	-0.0478721	-0.0727026	-0.0842376	0.02537	4		-0.187148	-0.353892	-0.27052	0.117906	2		-0.555394	-0.400186	-0.687087	-0.104288	-0.185014	0.243027	-0.2926	0.337475	6		0.621186	0.58958	0.0310063	-0.172606	-0.789048	-0.170484	-0.0210171	-0.388266	-0.494624	-0.170484	0.466589	9
110		0.69134	0.529739	0.349633	0.370729	0.470791	0.468826	0.647101	0.461688	0.469809	0.120555	8		0.379742	0.408107	0.589729	0.614538	0.498918	0.12119	4		0.222117	0.241034	0.231575	0.0133762	2		0.319196	0.245794	0.311222	0.465508	0.267996	0.521936	0.315209	0.112048	6		0.692198	0.432438	0.0254986	0.189977	0.184996	0.352672	0.258667	0.314744	-0.0234137	0.258667	0.215958	9
111		0.670714	0.597843	0.396629	0.373149	0.68105	0.533786	0.505858	0.454172	0.519822	0.117027	8		0.627739	0.616622	0.396983	0.369187	0.506802	0.138582	4		0.483388	0.501575	0.492482	0.0128606	2		1.19388	0.522087	0.419071	0.442005	0.42093	0.329427	0.431467	0.319172	6		0.307032	0.505998	0.275501	0.701728	0.7423	0.525919	0.382546	0.416399	0.463019	0.463019	0.160592	9
112		0.503384	0.477351	0.262644	0.411016	-0.0186573	-0.117273	0.330584	0.0537664	0.296614	0.236904	8		-0.0556939	0.0863725	0.381966	0.437804	0.234169	0.236162	4		0.0526978	-0.210311	-0.0788064	0.185975	2		0.585978	-0.261935	-0.131724	0.183702	-0.00872085	0.221698	0.0874907	0.301491	6		0.449051	0.0206586	-0.089615	0.233709	0.0443469	-0.036557	-0.128583	-0.0675786	0.0323908	0.0206586	0.18265	9
113		0.244505	-0.2916	0.416295	-0.179592	0.00732178	0.0461926	-0.0105911	-0.265452	-0.00163464	0.245822	8		-0.197212	-0.0579792	0.0406018	-0.0335359	-0.0457575	0.0993912	4		-0.133881	-0.246295	-0.190088	0.0794884	2		-0.400945	-0.290767	-0.223644	0.0588985	-0.223241	0.0402498	-0.223443	0.184482	6		0.146467	-0.171737	0.186682	-0.419477	-0.101547	-0.264362	-0.190077	-0.577895	-0.217295	-0.190077	0.242777	9
114		0.474439	0.132316	0.535448	-0.274396	0.259018	-0.115256	0.289833	-0.304089	0.195667	0.324503	8		-0.0423471	0.120969	0.0465198	-0.0180334	0.0142432	0.0731392	4		0.0761798	-0.0295325	0.0233236	0.0747499	2		-0.636292	-0.123149	-0.0621565	0.132017	-0.0410471	0.0194595	-0.0516018	0.267991	6		0.197924	-0.245964	-0.596656	-1.02058	-0.292091	0.06455	0.00334987	-0.138091	-0.544485	-0.245964	0.381974	9
115		0.00255934	-0.587945	-0.0516347	0.211227	-0.108078	-0.352551	-0.173857	-0.584934	-0.140967	0.283593	8		-0.162896	-0.190981	0.0335499	-0.277756	-0.176939	0.131475	4		-0.120353	-0.361305	-0.240829	0.170379	2		-0.359354	-0.40236	-0.251584	-0.251503	-0.52169	-0.144497	-0.305469	0.13354	6		-0.115231	-0.161853	0.416919	-0.197863	-0.178468	-0.122009	-0.132206	-0.209348	-0.133102	-0.133102	0.193996	9
116		0.235756	0.357691	0.579384	-1.31921	-0.124561	-0.179561	0.324144	0.0454477	0.140602	0.587195	8		0.0793198	-0.093704	0.165012	-0.0959376	-0.00719209	0.130074	4		0.0586298	-0.288068	-0.114719	0.245152	2		-0.209324	-0.218183	-0.0382287	-0.0383236	0.0173175	-0.0738701	-0.0560968	0.0976998	6		0.0549651	0.494271	-0.213494	0.246526	-0.111802	-0.0934127	-0.147165	-0.22068	0.0724378	-0.0934127	0.23711	9
117		0.310987	-0.745743	0.0085576	-0.31864	-0.375377	-0.343952	-0.0758926	-0.27779	-0.298215	0.312482	8		-0.349937	-0.353042	-1.45385	0.0774318	-0.351489	0.654676	4		-0.268966	-0.417643	-0.343304	0.105131	2		-0.512453	-0.22456	-0.389511	-0.489147	-0.531953	-0.327366	-0.439329	0.121022	6		-0.218501	-0.475205	-0.261079	-0.565079	-0.128575	-0.339548	-0.639679	-0.188693	-0.109929	-0.261079	0.193093	9
118		0.0738192	-0.4069	-0.3792	-0.299586	-0.505559	-0.630646	-0.572303	-0.437975	-0.422438	0.21723	8		-0.440713	-0.593048	-0.594208	0.109044	-0.516881	0.333729	4		-0.26845	-0.518167	-0.393308	0.176577	2		-0.823651	-0.472131	-0.362386	-0.834362	-0.617788	-0.314421	-0.54496	0.225614	6		-0.25923	-0.429935	-0.416059	-1.1381	-0.502763	-0.536906	-0.545031	-0.463282	-0.204365	-0.463282	0.266748	9
119		-1.56603	-0.315658	-0.350455	0.093681	0.349755	0.310951	0.24831	0.333046	0.170995	0.651904	8		0.334315	0.436719	0.152804	0.525786	0.385517	0.160143	4		0.190234	0.166622	0.178428	0.0166963	2		-0.225693	0.12637	0.254355	0.0914668	0.0743986	-0.621931	0.0829327	0.321621	6		-1.10812	-0.364699	-0.683657	-0.111099	-0.161375	0.195535	0.08185	0.260664	-0.030896	-0.111099	0.443025	9
120		-0.462988	0.311574	-0.47759	0.288659	0.00437446	-0.358796	-0.893454	-0.627266	-0.410892	0.435854	8		-0.0770579	-0.0733713	-1.01431	0.720814	-0.0752146	0.709565	4		-0.0489526	-0.0290946	-0.0390236	0.0140417	2		-0.210383	-0.291831	0.0133917	-1.00403	-0.816774	-0.625044	-0.458437	0.389898	6		-0.386017	0.0115411	-0.153785	-0.40463	-0.0621805	-0.195679	-0.503193	-0.971671	-0.507478	-0.386017	0.298921	9
121		-0.231174	-0.30957	-0.406595	-0.845833	-0.373127	-0.428294	-0.355327	0.0390796	-0.364227	0.245342	8		-0.0977602	0.037595	0.175917	0.333669	0.106756	0.185074	4		-0.136248	-0.045142	-0.090695	0.0644217	2		0.665725	-0.18426	-0.184893	0.355509	0.278929	0.480156	0.317219	0.350476	6		0.399943	0.389205	0.228866	0.433245	0.231485	0.165375	0.129165	0.295966	-0.0786062	0.231485	0.161147	9
122		0.228569	-1.21243	-0.834656	-0.199697	-0.327458	-0.2655	-0.0349405	0.0388146	-0.232599	0.476514	8		-0.445506	-0.246133	-0.118242	-0.214913	-0.230523	0.137447	4		-0.278519	-0.382255	-0.330387	0.0733528	2		-0.971412	-0.117029	-0.119163	0.208411	-0.00552813	-0.0541121	-0.0855704	0.407695	6		-0.287136	-0.430761	-1.06421	-0.582437	-0.665884	-0.455113	-0.164918	-0.0445668	-0.70493	-0.455113	0.309304	9
123		0.386861	-0.0345215	0.508364	-1.08838	-0.182895	-0.28889	0.0469084	-0.261436	-0.108708	0.489445	8		-0.257532	-0.0367304	-0.466709	-0.478802	-0.36212	0.208551	4		-0.0947379	-0.114638	-0.104688	0.0140714	2		-1.06643	-0.195665	-0.211125	-0.0956135	-0.246344	0.123986	-0.203395	0.407097	6		0.3266	-0.516536	-0.33741	-0.150071	-0.527626	-0.13446	-0.294418	-0.382868	-0.463238	-0.33741	0.267109	9
124		-0.256209	-0.976948	-0.507508	-1.47066	-0.779748	-0.661084	-0.911562	-0.678533	-0.729141	0.359793	8		-0.749083	-0.782028	-0.867868	-0.752002	-0.767015	0.0554516	4		-0.635473	-1.0429	-0.839186	0.288094	2		-0.947574	-0.686552	-1.00845	-0.69756	-0.547927	-0.549452	-0.692056	0.196473	6		-0.644732	-1.28638	-0.703554	-0.72079	-1.26279	-0.887152	-0.866861	-0.540371	-0.853827	-0.853827	0.259119	9
125		0.27998	0.441536	0.0952466	-0.208515	-0.23192	-0.191274	-0.149814	-0.449329	-0.170544	0.297411	8		-0.240824	-0.0507663	-0.167191	-0.520576	-0.204007	0.199784	4		-0.239744	-0.172856	-0.2063	0.0472968	2		-0.815567	-0.361864	-0.538308	-0.122168	-0.135937	0.199309	-0.2489	0.356137	6		0.0288087	-0.27481	-0.161402	0.109959	-0.731645	-0.393083	-0.352815	-0.411947	-0.482966	-0.352815	0.259737	9
126		0.0798012	-0.63231	0.239986	-0.747218	-1.28757	-0.969687	-0.872698	-0.67395	-0.710584	0.518124	8		-0.59676	-0.892135	-0.613836	-0.788186	-0.701011	0.142254	4		-0.891219	-0.835534	-0.863377	0.0393754	2		-0.521264	-1.03664	-1.35693	-0.887332	-0.960675	-0.417336	-0.924004	0.346309	6		-0.109387	0.347247	-0.900087	-0.464154	-0.617811	-0.863948	-0.780644	-0.978518	-0.858167	-0.780644	0.440971	9
127		0.682842	0.695837	0.629581	0.528787	-0.080011	-0.230017	0.0111127	-0.0392297	0.26995	0.393342	8		-0.0596179	0.154705	0.477298	0.464111	0.309408	0.259563	4		0.0508082	0.0121725	0.0314904	0.0273196	2		0.789013	-0.0741746	-0.116993	0.499119	0.347474	0.697	0.423296	0.382911	6		1.00289	0.773209	0.47845	0.47035	0.397947	-0.180106	0.0100651	0.385403	0.357854	0.397947	0.354155	9
128		0.344146	0.154424	-0.0571008	-0.302249	-0.250463	-0.148654	0.595664	0.270397	0.0486616	0.317069	8		-0.166257	-0.254955	-0.0259647	-0.0610522	-0.113654	0.104037	4		-0.198364	-0.342018	-0.270191	0.101578	2		-0.240676	-0.336461	-0.39631	0.164713	0.0942053	0.546149	-0.0732353	0.362699	6		0.0293118	-0.708343	-0.358806	0.241514	-0.160463	-0.148749	0.200988	-0.0957013	-0.07743	-0.0957013	0.28811	9
129		0.457122	0.0751822	-0.162465	-0.884318	-0.293217	-0.271321	-0.169384	-0.498939	-0.220353	0.392537	8		-0.428287	-0.196322	-0.117617	-0.377856	-0.287089	0.147123	4		-0.429254	-0.443278	-0.436266	0.00991678	2		-0.705071	-0.371858	-0.622559	-0.558838	-0.0458319	0.274227	-0.465348	0.381002	6		-0.129019	-0.260759	0.0469072	-1.20416	-0.791772	-0.434077	-0.273439	-0.245389	-0.438721	-0.273439	0.376396	9
130		0.0456567	-1.1852	-0.439443	-0.185066	-0.0335495	-0.121975	-0.0480287	0.24631	-0.0850019	0.437977	8		-0.0731436	-0.137689	0.20044	0.0218582	-0.0256427	0.147116	4		-0.137386	-0.209615	-0.173501	0.0510736	2		-0.372033	-0.374469	-0.295655	0.103128	0.107949	0.171459	-0.0962637	0.262761	6		-0.262724	-0.677053	-0.248921	0.145467	-0.54886	-0.104776	0.0344398	-0.190909	-0.581184	-0.248921	0.282762	9
131		-0.0359441	-0.257674	-0.621097	-0.658623	-0.116308	-0.122155	-0.369893	-0.820054	-0.313783	0.292448	8		-0.189321	-0.0948033	-0.17229	-0.407757	-0.180806	0.134266	4		-0.330782	-0.384716	-0.357749	0.0381375	2		-1.4371	-0.530398	-0.340263	-0.21301	-0.269043	0.0244624	-0.304653	0.511112	6		0.123767	-0.302673	-0.674731	-0.434467	-1.52594	-0.528377	-0.760019	-0.499652	-1.08666	-0.528377	0.470501	9
132		0.258759	-0.309077	-0.386299	-0.491798	0.320698	0.140248	-0.0913358	-0.275787	-0.183561	0.310167	8		-0.0114045	0.20413	0.111945	-0.0013116	0.0553167	0.102186	4		0.0132408	-0.15705	-0.0719045	0.120414	2		-0.471159	-0.159138	-0.196479	0.0307467	-0.116412	0.0898034	-0.137775	0.197835	6		-0.0222172	-0.224663	-0.787599	-0.780232	-0.232138	-0.189493	-0.297668	-0.100571	-0.730804	-0.232138	0.305002	9
133		1.07631	0.819498	0.898141	-0.00952648	1.63978	1.64084	1.42693	1.42181	1.24906	0.553398	8		1.50785	1.40883	1.27269	1.34644	1.37764	0.0995936	4		1.52857	1.45598	1.49227	0.0513253	2		-0.122163	1.46169	1.42588	1.29726	1.27188	1.06982	1.28457	0.598947	6		0.964445	1.25789	0.765348	0.186691	0.780332	1.51356	1.47212	1.26695	0.493225	0.964445	0.452398	9
134		0.458102	-0.102493	-0.505361	-0.398906	-0.0659017	0.0311913	0.119494	-0.117164	-0.0841971	0.299046	8		-0.220558	-0.098858	0.0504356	-0.076639	-0.0877485	0.111015	4		-0.157547	-0.117792	-0.13767	0.0281109	2		0.531973	-0.313073	-0.462438	0.017821	-0.0621401	-0.00519987	-0.03367	0.34198	6		0.240301	-0.0778297	-0.485402	-0.163146	0.046305	-0.216835	-0.227207	-0.180768	-0.0566012	-0.163146	0.200944	9
135		0.0832577	0.341026	0.551692	0.328722	-0.135903	-0.15824	0.225998	0.10831	0.167154	0.243747	8		-0.142705	-0.185539	0.385555	0.55832	0.121425	0.37435	4		-0.317745	-0.206629	-0.262187	0.0785706	2		0.0242067	-0.265085	-0.191681	0.0370022	-0.122511	0.0627066	-0.0491524	0.136637	6		0.0969815	0.740605	-0.110544	-0.434679	-0.0288977	-0.054139	-0.0139363	-0.121645	0.0600814	-0.0288977	0.312139	9
136		0.692831	0.0150303	-0.0655357	0.263099	-0.08522	-0.134423	0.134499	0.202688	0.0747649	0.269246	8		-0.0260423	0.0244783	0.313747	0.852788	0.169112	0.403184	4		-0.0504824	-0.325378	-0.18793	0.194381	2		0.0831221	-0.323893	-0.315649	-0.0115367	-0.169872	0.315236	-0.0907044	0.249018	6		0.136955	-0.12015	-0.0034418	-0.222473	-0.163506	-0.192898	-0.229741	-0.0935987	-0.302162	-0.163506	0.13317	9
137		0.00781713	-0.43735	-0.081665	-0.216202	-0.260468	-0.347108	-0.501856	-0.530835	-0.303788	0.194932	8		-0.26649	-0.20191	-0.370106	-0.25797	-0.26223	0.0701109	4		-0.244555	-0.275039	-0.259797	0.0215555	2		-1.33801	-0.236712	-0.428022	-0.531575	-0.363531	-0.37107	-0.399546	0.400236	6		-0.136066	-0.216219	-0.267679	-0.599248	-1.1129	-0.16515	-0.468507	-0.457792	-1.46772	-0.457792	0.459186	9
138		-1.34085	-1.58678	-1.36749	-0.149335	-1.67837	-1.31513	-2.11809	-1.40443	-1.38596	0.560204	8		-1.5971	-1.62294	-1.45387	-2.33755	-1.61002	0.396819	4		-1.15526	-1.83986	-1.49756	0.484083	2		-0.778726	-1.54877	-1.48472	-2.0652	-1.45422	-1.7186	-1.51675	0.422316	6		-1.29367	-1.34061	-0.7414	-1.48426	-0.939991	-1.44298	-1.54782	-1.48398	-1.32094	-1.34061	0.272079	9
139		-0.880925	-0.00387174	-0.632089	-0.548024	0.0992454	0.0211907	-0.145561	-0.42565	-0.285606	0.358069	8		0.0460382	-0.11615	-0.318937	-0.41445	-0.217544	0.206315	4		0.064528	-0.025502	0.019513	0.0636608	2		-0.404681	-0.102525	-0.13964	-0.249839	-0.33289	-0.336007	-0.291365	0.119504	6		0.166635	-0.842571	-0.0168517	-0.154027	-0.15267	-0.239697	-0.332484	-0.278263	-0.533775	-0.239697	0.292408	9
140		-0.0164677	-1.32382	-0.691674	-0.550668	0.0646159	0.136829	-0.35138	-0.189891	-0.270635	0.485393	8		0.0841569	-0.0903357	0.0367865	-0.220448	-0.0267746	0.13685	4		0.0915577	0.0190443	0.055301	0.0512748	2		-0.755579	0.0634606	0.0744711	-0.317944	-0.205702	-0.285499	-0.245601	0.305318	6		-0.814534	-0.782529	-0.453979	-0.416863	-0.386655	0.0483053	-0.224592	-0.188808	-0.587993	-0.416863	0.280277	9
141		0.552454	0.512353	0.417551	0.106214	0.114338	-0.0902032	0.435854	0.406827	0.412189	0.23189	8		0.00389882	0.0156498	0.258753	0.417356	0.137201	0.200345	4		-0.193836	-0.0528677	-0.123352	0.0996795	2		-0.463706	-0.256144	-0.119098	-0.112257	-0.14341	-0.031286	-0.131254	0.15342	6		0.211441	0.629777	-0.386462	-0.404683	-0.418448	-0.12515	-0.228628	-0.144365	-0.395108	-0.228628	0.353124	9
142		0.053269	-1.26672	-1.14704	0.128328	-0.431138	-0.640434	-0.659814	-0.705208	-0.650124	0.49909	8		-0.590829	-0.653648	-0.973965	-0.300055	-0.622239	0.276447	4		-0.603546	-0.433077	-0.518311	0.12054	2		-0.936895	-0.473516	-0.58237	-0.659009	-0.631203	-0.288274	-0.606787	0.215081	6		-0.275218	-0.471365	-1.04773	-0.919652	-0.704981	-0.680993	-0.674805	-0.576593	-0.939822	-0.680993	0.243833	9
143		-0.592275	-0.151437	-0.654559	-0.222114	-0.0669605	0.00840563	-0.268396	-0.351557	-0.245255	0.236364	8		-0.170667	-0.419338	-0.0309924	0.125722	-0.10083	0.231238	4		-0.220122	-0.00181828	-0.11097	0.154364	2		-0.1576	-0.0938466	-0.193223	-0.0555904	-0.151947	-0.31636	-0.154773	0.0904304	6		0.065074	-0.129827	-0.0591117	-0.260273	-0.628956	-0.642211	-0.497215	-0.609083	-0.752624	-0.497215	0.298495	9
144		-0.817861	-0.976055	-0.565108	-0.374005	-0.0513604	0.0910131	-1.38112	-1.22309	-0.691484	0.532798	8		-0.00618172	-0.0448435	-1.18691	-0.707004	-0.375924	0.567144	4		-0.0704113	-0.239017	-0.154714	0.119222	2		-0.812952	-0.180712	-0.0108005	-0.970116	-0.958979	-0.946751	-0.879851	0.433889	6		-1.32514	-1.15506	-0.968025	-0.278493	-0.630677	0.0193482	-0.528178	-1.0838	-0.676144	-0.676144	0.438068	9
145		-0.84876	-1.23747	-2.93121	0.278158	-0.401771	-0.633334	-0.872088	-0.811493	-0.830127	0.921955	8		-0.42173	-0.501138	-1.18936	-1.36492	-0.845247	0.47747	4		-0.611098	-0.759127	-0.685112	0.104672	2		-0.250911	-0.561331	-0.583423	-0.958196	-0.742517	-0.937215	-0.66297	0.266319	6		-1.53183	-1.59913	-0.534724	-0.683577	-0.627139	-0.769842	-1.04738	-0.909498	-0.961981	-0.909498	0.379115	9
146		-0.151388	-1.199	-0.421745	-1.13997	-1.02235	-0.817527	-0.126865	-0.016213	-0.619636	0.488822	8		-0.873011	-0.688149	-0.133365	-0.391873	-0.540011	0.325978	4		-0.585185	-0.806783	-0.695984	0.156693	2		-0.627773	-0.722426	-0.757451	-0.227523	-0.241561	-0.175914	-0.434667	0.271274	6		-0.578774	-0.26502	-0.324667	-0.309489	-0.57963	-0.510906	-0.680915	-0.271801	-0.284494	-0.324667	0.16302	9
147		0.848755	-0.0781744	-0.640357	0.542849	0.631049	0.525976	0.769094	0.890674	0.586949	0.530299	8		0.459485	0.412627	0.540092	0.715357	0.499788	0.133159	4		0.276669	0.152931	0.2148	0.0874964	2		0.0191625	0.14561	0.153919	0.526486	0.494582	0.508348	0.32425	0.226374	6		-0.14202	-0.172919	-0.0640849	0.413159	0.0789477	0.0475256	0.282597	0.573976	0.158249	0.0789477	0.253527	9
148		-0.274273	0.237729	-0.199404	-0.210087	-0.348487	-0.160588	-0.0468284	0.232638	-0.179996	0.22207	8		-0.596465	-0.572064	-0.355115	-0.357328	-0.464696	0.13204	4		-0.640514	-0.721322	-0.680918	0.05714	2		-0.912566	-0.512194	-0.594189	-0.440317	-0.142281	-0.221564	-0.476255	0.276791	6		-0.720498	0.29257	0.165555	-0.609234	-1.21089	-0.532816	-0.301472	-0.361007	-0.450164	-0.450164	0.451818	9
149		0.672586	0.128625	-0.0992381	0.373586	0.136006	0.272291	0.464988	0.449191	0.322938	0.242055	8		0.108316	0.14093	0.233906	0.201587	0.171259	0.0569389	4		-0.103839	-0.173284	-0.138562	0.0491048	2		0.0655722	-0.177259	-0.206632	0.227892	0.111685	0.338348	0.0886285	0.217142	6		0.311559	0.133892	0.393253	0.140341	-0.00108561	-0.0705654	0.028076	0.147658	0.29392	0.140341	0.155163	9
150		0.0787906	-0.0704099	-0.109412	0.89001	0.145424	-0.038236	0.328363	0.322285	0.112107	0.327431	8		0.0719122	0.07623	0.377663	0.145241	0.110736	0.143911	4		-0.166053	-0.129072	-0.147563	0.0261497	2		-0.458427	-0.388673	-0.454783	0.0617743	0.0837232	0.346833	-0.163449	0.343493	6		0.301482	0.337221	0.49157	0.4344	0.509748	0.570236	0.293405	0.310037	0.441114	0.4344	0.102775	9
151		-0.00586784	-1.0979	0.0532034	-1.09146	-0.712906	-0.931051	-0.794728	-0.364106	-0.753817	0.460185	8		-0.795191	-0.964608	-0.379643	-0.953302	-0.874246	0.273523	4		-0.946136	-1.38082	-1.16348	0.307366	2		-0.735824	-1.26129	-1.1191	-0.713224	-0.509394	-0.503965	-0.724524	0.315608	6		-0.720236	-0.84483	-0.603138	-0.838439	-0.758313	-0.946422	-0.969449	-0.639088	-0.170183	-0.758313	0.241625	9
152		0.538559	0.290796	0.243391	0.288154	-0.387855	-0.316892	0.524381	0.326702	0.289475	0.351623	8		-0.215506	-0.273433	0.151471	-0.154212	-0.184859	0.189293	4		-0.652331	-0.698888	-0.675609	0.0329207	2		-0.154602	-0.539362	-0.684517	0.00814502	0.200124	0.409268	-0.0732284	0.422963	6		0.143018	0.353342	0.0183746	0.14433	-0.253441	-0.0419601	-0.0996177	-0.428676	-0.00143029	-0.00143029	0.229971	9
153		-0.4476	-0.578019	-1.17473	-1.63604	-1.06886	-1.33891	-0.474615	-0.849763	-0.95931	0.433131	8		-0.885671	-1.29875	-0.694205	-1.13585	-1.01076	0.26723	4		-1.31249	-1.20421	-1.25835	0.0765652	2		-1.07133	-1.39633	-1.12876	-0.929842	-0.830569	-0.86504	-1.00059	0.210895	6		-0.510797	0.192669	-0.806703	-0.194393	-1.08627	-1.04781	-0.950542	-0.582973	-0.873843	-0.806703	0.426482	9
154		-0.0568105	-0.0603152	0.143568	-0.402388	-0.444476	-0.210209	-0.416668	-0.348424	-0.279316	0.214833	8		-0.528952	-0.608198	-0.358856	-0.694661	-0.568575	0.142912	4		-0.724302	-0.909856	-0.817079	0.131207	2		-0.753149	-0.552927	-0.747882	-0.298947	-0.567089	0.0278692	-0.560008	0.299987	6		0.291424	0.20917	-0.158305	-0.173184	-0.389846	-0.136719	-0.349243	-0.41492	-0.364968	-0.173184	0.258888	9
155		0.460608	-0.229736	-0.265574	-0.613726	-0.61187	-0.651228	-0.814673	-0.581585	-0.596728	0.404416	8		-0.414725	-0.33594	-0.386214	-0.657473	-0.400469	0.143015	4		-0.648553	-0.642141	-0.645347	0.00453444	2		-0.0480028	-0.634685	-0.699364	-0.473012	-0.407576	0.367546	-0.440294	0.405123	6		0.580162	-0.366972	-0.428321	-0.205047	-0.062822	-0.129786	-0.201488	-0.369287	-0.0948173	-0.201488	0.300401	9
156		0.084443	-0.29146	-0.424194	-0.504328	-0.604107	-0.499688	-0.693401	-0.787293	-0.502008	0.270399	8		-0.511749	-0.723992	-0.793075	-0.871287	-0.758533	0.154392	4		-0.711343	-0.531511	-0.621427	0.127161	2		-0.572149	-0.78763	-0.672687	-0.490802	-0.81659	-0.197326	-0.622418	0.228731	6		0.341748	-0.0870501	-1.41853	-0.878083	-0.544811	-0.661438	-0.804739	-0.753028	-0.308225	-0.661438	0.50566	9
157		-0.113901	-1.09588	-0.387247	-0.604585	-0.852881	-0.606012	-0.619033	-1.28876	-0.612523	0.376531	8		0.114567	0.313026	0.458329	0.446785	0.379905	0.159965	4		0.027009	0.0648218	0.0459154	0.0267377	2		1.3574	-0.0530761	-0.0623404	0.440207	0.312396	1.00237	0.376301	0.574178	6		0.953182	0.780368	-0.261007	0.608661	0.694183	-0.0216784	0.0289263	0.149393	0.481822	0.481822	0.41816	9
158		-0.544402	-0.941489	-1.62301	-0.248556	-1.43731	-0.697113	-0.85023	-1.32235	-0.89586	0.471935	8		-0.399168	-0.314031	-0.0177037	0.0704209	-0.165867	0.226689	4		-0.126969	-0.507705	-0.317337	0.269221	2		1.15147	-0.470524	-0.538805	0.0482386	-0.104017	0.23702	-0.027889	0.614733	6		0.0727304	-0.541851	-1.22417	-0.283141	0.401659	-0.421039	-0.418705	-0.331927	0.197661	-0.331927	0.476838	9
159		-1.27442	-0.443411	-1.03293	-0.978727	-1.27281	-1.19188	-1.30498	-1.16767	-1.17977	0.283705	8		-0.210697	-0.239177	0.194812	0.155565	-0.0275659	0.23186	4		-0.315142	-0.319068	-0.317105	0.00277606	2		-0.229614	-0.388009	-0.537697	0.0644304	-0.124511	0.289025	-0.177063	0.30085	6		0.58564	-0.198031	-0.333033	-0.700014	-0.487005	-0.577167	-0.302648	-0.0257957	-0.343023	-0.333033	0.376397	9
160		-0.952405	-1.73068	-1.80046	-1.37434	-1.89056	-1.76828	-1.48991	-1.67844	-1.70456	0.306344	8		-0.583353	-1.03704	-0.68199	-0.58231	-0.632671	0.215703	4		-0.872903	-0.831416	-0.85216	0.0293357	2		-0.322131	-0.860602	-1.1019	-0.840646	-1.01724	-0.342287	-0.850624	0.336145	6		-0.185058	-0.817488	-0.573561	-1.31355	-0.852602	-1.15156	-1.24402	-0.880803	0.286981	-0.852602	0.522095	9
161		-0.059913	-0.370423	-0.412985	-0.691625	-0.518515	-0.446196	-0.431293	-0.68667	-0.438745	0.199745	8		-0.405988	-0.264534	-0.0514516	-0.21821	-0.241372	0.146152	4		-0.170593	-0.294896	-0.232745	0.0878957	2		-0.0924579	-0.280054	-0.320808	0.172202	-0.0780588	0.304349	-0.0852584	0.246489	6		0.259198	-0.228638	-0.0755095	-0.646027	0.111855	-0.231878	0.0272926	-0.0724231	-0.0746553	-0.0746553	0.255952	9
162		0.385856	-0.24816	0.0935968	-0.301642	-0.369169	-0.827003	-0.403778	-0.660792	-0.335405	0.387459	8		0.69247	0.612789	0.91418	0.80345	0.74796	0.131425	4		0.432253	0.545163	0.488708	0.0798394	2		1.49061	0.479988	0.371527	0.838654	0.652112	1.11694	0.745383	0.42024	6		1.40651	0.958686	0.199362	0.928717	0.817159	0.435229	0.507615	0.753896	0.792308	0.792308	0.348851	9
163		-0.157571	-0.246999	-0.0113482	-0.536264	-0.584294	-0.861605	-0.528965	-0.808798	-0.532614	0.30395	8		-0.500286	-0.228212	-0.473763	-0.512527	-0.487024	0.134633	4		-0.543802	0.374818	-0.0844922	0.649563	2		-1.10325	-0.525879	-0.495125	-0.799322	-0.65146	-0.346591	-0.58867	0.267995	6		-0.00630756	-0.450253	-0.709896	-0.56129	-0.764787	-0.429772	-0.683365	-0.565038	-0.48599	-0.56129	0.224829	9
164		0.13267	0.424459	0.590601	-0.100853	0.232985	0.334821	0.254474	0.0788989	0.243729	0.213726	8		0.620983	0.468795	0.566712	0.495612	0.531162	0.0690332	4		0.725209	0.706727	0.715968	0.0130693	2		1.06199	0.613537	0.734147	0.413855	0.323306	0.712792	0.663165	0.262415	6		0.868924	0.187601	0.294822	0.299568	0.546796	0.528359	0.328183	0.288797	0.534017	0.328183	0.209503	9
165		0.478255	0.047155	0.140024	1.40867	0.0569741	0.0616982	0.27332	0.344732	0.206672	0.454801	8		0.112433	-0.0408701	0.32518	0.448752	0.218806	0.218111	4		0.169551	0.203807	0.186679	0.0242226	2		0.0374727	-0.0108314	0.10193	0.013418	-0.0632286	0.14504	0.0254453	0.0758656	6		0.0691093	-0.377647	-0.186666	-0.458286	-0.0522175	0.103271	0.0472284	0.0953743	0.193011	0.0472284	0.228729	9
166		0.717788	0.662359	0.306642	0.283153	0.308023	0.420552	0.381994	0.904292	0.401273	0.2326	8		0.559039	0.441662	0.520401	0.577042	0.53972	0.0600903	4		0.612645	0.713231	0.662938	0.0711256	2		-0.179957	0.53803	0.636151	0.410641	0.324943	0.500514	0.455578	0.290593	6		0.595205	0.364024	0.142379	-0.184532	0.0589334	0.453841	0.369163	0.262725	-0.0541386	0.262725	0.252725	9
167		-0.401972	-0.0970229	-0.215313	-0.43435	0.033617	0.174627	-0.0668238	-0.222723	-0.156168	0.207918	8		0.134387	-0.00723697	-0.247803	0.34763	0.0635748	0.24999	4		0.0938176	0.0667745	0.080296	0.0191224	2		-0.816622	0.1452	0.0961511	-0.186657	-0.217924	-0.333701	-0.202291	0.347366	6		-0.665364	-0.0898178	-0.499022	-0.251725	-0.219311	-0.0609953	-0.145794	-0.328837	-0.538543	-0.251725	0.213207	9
168		0.151167	0.344988	-0.182783	-0.207045	0.445368	0.363583	-0.690068	-0.479249	-0.015808	0.421985	8		0.631392	0.504023	-0.488566	0.133314	0.318669	0.502328	4		0.576796	0.641678	0.609237	0.0458781	2		-0.152463	0.571374	0.758291	-0.397853	-0.669762	-0.246018	-0.199241	0.563739	6		0.0304815	0.339807	-0.337364	-0.695627	0.339966	0.454947	-0.0365094	-0.542042	-0.396464	-0.0365094	0.419831	9
169		-0.875853	-0.0418411	0.167231	0.739083	0.310491	0.0865876	-0.286335	-0.156733	0.0223733	0.471036	8		0.17523	0.255123	-0.686747	-0.366514	-0.0956416	0.448978	4		0.161927	0.186506	0.174216	0.0173796	2		0.0138214	0.0587163	0.0640051	-0.303135	-0.508922	-0.739672	-0.144657	0.338216	6		-0.174119	-0.12389	0.830649	0.205102	0.0510006	-0.125459	-0.403554	-0.630509	-0.42765	-0.125459	0.428442	9
170		0.343066	0.0483924	0.334513	-0.985859	-0.700026	-0.547247	-0.120372	0.138483	-0.0359898	0.499982	8		-0.154839	-0.0916077	-0.0670516	-0.438835	-0.123224	0.171209	4		-0.451965	-0.28152	-0.366743	0.120523	2		-0.495775	-0.400531	-0.246154	0.236994	0.198195	0.541898	-0.0239792	0.412638	6		0.126581	0.0930743	-0.64777	-0.561471	-0.329772	-0.126429	0.049049	0.219114	-0.0707365	-0.0707365	0.309544	9
171		-0.32129	-0.361951	-0.0679417	-0.641499	-0.762397	-0.902697	-0.676289	-0.621535	-0.631517	0.272226	8		-0.936205	-0.782576	-0.66686	-0.749983	-0.766279	0.112616	4		-1.27937	-1.07438	-1.17688	0.144947	2		-0.902357	-1.10948	-0.843482	-0.453117	-0.66127	0.0201352	-0.752376	0.39995	6		-0.493684	0.00160236	-0.0864038	-0.613515	-1.3146	-0.936004	-0.465892	-0.596281	-0.70218	-0.596281	0.400788	9
172		0.221882	-0.1605	-0.309405	-1.14693	-0.586157	-0.426329	0.0861848	0.122808	-0.234953	0.451961	8		-0.550163	-0.462899	-0.15312	-0.240546	-0.351722	0.185779	4		-0.676079	-0.888064	-0.782072	0.149896	2		-0.615105	-0.636709	-0.453043	0.223171	0.176086	0.268987	-0.138478	0.438878	6		-0.0663845	-0.740766	-0.00267076	-0.869614	-0.515799	-0.44265	-0.131241	0.318953	-0.318323	-0.318323	0.377497	9
173		0.216464	0.275908	0.46582	-0.0105165	-0.209691	-0.228894	-0.0776655	-0.0542503	-0.0323834	0.247166	8		-0.515925	-0.286507	0.0345042	-0.112594	-0.199551	0.236857	4		-0.242449	-0.222921	-0.232685	0.0138081	2		-0.576095	-0.321851	-0.333345	-0.108752	-0.152569	0.0609156	-0.23721	0.220808	6		0.22399	0.657539	-0.180984	0.00292075	-0.326597	-0.158909	-0.111309	-0.0545784	-0.0942505	-0.0942505	0.289669	9
174		0.0719603	0.387628	0.64021	0.784761	0.505207	0.534631	0.69938	0.79112	0.587421	0.239286	8		0.430615	0.420901	0.372654	0.655388	0.425758	0.126236	4		0.379029	0.29213	0.335579	0.0614466	2		-0.312125	0.445033	0.401745	0.691417	0.778727	0.584985	0.515009	0.391338	6		0.23168	-0.0880681	0.332531	0.16299	0.139632	0.404323	0.518893	0.766273	0.369476	0.332531	0.244882	9
175		-0.29289	-0.0675768	0.303601	0.498339	0.222125	0.321577	0.572261	0.739818	0.312589	0.337799	8		0.522887	0.406836	0.793481	0.630968	0.576927	0.164446	4		0.174034	0.0946036	0.134319	0.0561659	2		-0.263806	0.166668	-0.193209	0.572944	0.526858	0.521048	0.343858	0.378681	6		0.481106	0.0858646	-0.00491308	0.656131	0.631358	0.868806	0.649001	0.684947	0.852952	0.649001	0.309674	9
176		0.356894	1.0127	1.0779	0.535211	-0.122046	-0.430447	0.351348	0.0835355	0.354121	0.521778	8		-0.350484	-0.234777	0.0792346	0.0574426	-0.0886674	0.213877	4		-0.682504	-0.472687	-0.577595	0.148363	2		-0.66208	-0.465996	-0.424688	0.3678	-0.0435639	0.421787	-0.234126	0.456611	6		0.628172	0.974316	0.21356	-0.169341	0.0106979	0.105307	0.169305	0.298081	0.175759	0.175759	0.341808	9
177		-0.514064	-0.898277	-0.721222	-0.703877	-1.48156	-1.02372	-1.15801	-0.736044	-0.817161	0.308492	8		-1.07744	-1.09969	-0.902021	-1.12213	-1.08856	0.100535	4		-1.18811	-1.19054	-1.18932	0.00172073	2		0.20367	-1.11563	-0.955661	-0.656561	-1.06207	-0.640933	-0.806111	0.488073	6		-0.363993	-0.0251947	-0.0690251	-0.365996	-1.1006	-1.286	-1.23048	-1.02389	-0.999798	-0.999798	0.506829	9
178		1.2283	1.53821	2.18543	1.9053	0.637384	0.757596	1.23807	1.25868	1.24838	0.525878	8		0.612838	0.618289	1.31322	1.41781	0.965754	0.435089	4		0.595515	0.481224	0.538369	0.0808159	2		0.429599	0.657186	0.591353	1.31476	1.04663	1.25334	0.851906	0.372011	6		1.48644	1.85627	1.55821	1.11676	0.811694	0.875925	1.06101	1.13591	1.05543	1.11676	0.343758	9
179		-0.968489	-1.22389	-2.02798	-0.840943	-1.19406	-1.24489	-1.56691	-1.53433	-1.23439	0.376396	8		-1.3274	-1.18953	-0.945386	-1.41247	-1.25846	0.204055	4		-1.17438	-1.09538	-1.13488	0.0558588	2		-0.805837	-1.36884	-1.91535	-1.07801	-1.38815	-0.629452	-1.22343	0.462899	6		-0.885062	-1.01592	-1.8456	-1.24701	-1.1517	-1.00143	-0.881463	-1.3465	-1.374	-1.1517	0.305523	9
180		0.741394	0.273182	-0.363078	1.18471	0.375514	0.351798	1.14379	1.10165	0.558454	0.541894	8		0.408729	0.358355	1.00222	1.06059	0.705473	0.375367	4		0.480994	0.350217	0.415606	0.092474	2		0.659803	0.426643	0.395098	1.05037	0.830309	0.913441	0.745056	0.26595	6		0.349962	0.290593	0.35538	0.809924	0.633135	0.578473	0.729831	0.981618	0.985375	0.633135	0.265459	9
181		-0.410624	-1.03882	-0.872434	-0.482181	-1.34869	-1.25615	-1.10564	-1.30566	-1.07223	0.362733	8		0.27304	0.278937	0.742295	0.69901	0.488974	0.257346	4		0.036658	0.155391	0.0960243	0.0839567	2		0.910459	0.0475627	-0.0945489	0.705299	0.400234	0.676181	0.538208	0.397196	6		0.835902	-0.178215	0.271032	0.620884	0.385685	0.0550479	0.256067	0.471126	0.630317	0.385685	0.312394	9
182		-0.681797	-0.0827259	-0.0736775	-0.891837	-1.68625	-1.36663	-1.15351	-1.16095	-1.02267	0.581304	8		0.982038	1.07037	1.46201	1.56468	1.26619	0.286635	4		0.794667	0.756879	0.775773	0.0267199	2		2.64313	0.83016	0.62751	1.40524	1.34765	1.66213	1.37645	0.712192	6		2.33122	2.53692	1.8827	2.06709	1.63308	0.663089	0.897156	1.29699	1.69616	1.69616	0.626892	9
183		-0.0557106	-1.12371	-0.63891	0.545008	-0.495664	-0.591783	1.82357	1.28971	-0.275687	1.03406	8		4.03863	3.95685	4.50458	4.74318	4.2716	0.375881	4		3.93994	3.43611	3.68802	0.356262	2		6.05986	3.77104	3.64422	4.46279	4.53689	3.93472	4.19876	0.890066	6		3.45938	3.12468	3.97054	5.5394	4.94723	3.51172	3.77504	4.52904	5.33809	3.97054	0.876807	9
184		-0.549849	0.744715	0.589663	-1.38915	-1.22233	-0.970711	-0.533592	-0.733191	-0.64152	0.786318	8		0.753005	0.752866	1.17038	1.29332	0.961694	0.28102	4		0.551538	0.671954	0.611746	0.0851464	2		1.75971	0.603207	0.284587	1.11381	0.866599	1.22507	0.990206	0.51463	6		1.81727	1.33849	0.17262	0.998841	1.07676	0.442092	0.626575	0.928251	1.23391	0.998841	0.496072	9
185		-0.451091	-1.35648	-1.03204	-0.676805	-2.0117	-1.95092	-1.0717	-1.5212	-1.21409	0.560843	8		0.125924	0.122823	0.613131	0.51465	0.320287	0.256923	4		-0.0600497	-0.0963288	-0.0781892	0.0256532	2		1.74583	-0.163681	-0.272631	0.503848	0.275784	0.965262	0.389816	0.755748	6		0.72585	0.000847274	-0.103227	0.994966	0.77203	-0.232507	0.0570342	0.408548	0.715896	0.408548	0.450158	9
186		0.259603	-0.352584	0.838971	1.10563	-0.389131	-0.794608	1.1274	0.512846	0.386225	0.733772	8		3.54933	3.32249	3.92311	4.11933	3.73622	0.359428	4		3.40908	3.29116	3.35012	0.0833834	2		5.46183	3.25811	3.21916	3.84968	3.90657	3.51546	3.68257	0.831786	6		3.57672	3.83368	3.83044	4.65338	4.45477	3.2604	3.50292	3.85796	4.69723	3.83368	0.519303	9
187		0.147692	0.109084	-0.325433	0.0927374	0.300156	0.377834	0.171531	0.00240584	0.128388	0.211989	8		1.09619	1.09211	1.26087	1.21272	1.15445	0.0846876	4		1.13096	1.22712	1.17904	0.0679904	2		2.14521	1.12961	1.19209	1.12193	1.01284	1.3367	1.16085	0.416507	6		1.26356	0.738067	0.841852	1.61425	1.6451	1.14266	1.0321	1.0056	1.52477	1.14266	0.333569	9
188		-0.300533	0.0404445	0.0623454	0.578591	-0.364285	-0.425408	0.538265	0.0841299	0.051395	0.384595	8		2.34986	2.20861	2.77304	2.75134	2.5506	0.284872	4		2.17847	2.13001	2.15424	0.0342651	2		4.16525	2.12744	2.05922	2.62077	2.65203	2.67696	2.6364	0.760627	6		2.69133	2.44303	2.60462	3.63236	3.11302	1.99412	2.27787	2.57774	3.36079	2.60462	0.527473	9
189		2.44262	2.24653	2.7083	2.24738	2.25489	2.26346	2.1733	2.30997	2.25917	0.170967	8		2.21151	2.05733	2.09569	2.07809	2.08689	0.0690413	4		2.12568	2.08248	2.10408	0.0305434	2		1.93499	2.08932	2.14908	1.8584	2.02648	2.08011	2.0533	0.108081	6		2.53551	3.11425	2.53751	2.06992	2.04044	2.2626	2.20304	2.12489	2.17254	2.20304	0.342497	9
190		0.94568	0.738039	0.88797	0.567397	0.712041	0.500246	0.661983	0.691132	0.701586	0.14877	8		0.807013	0.546849	0.842988	1.06648	0.825001	0.21291	4		0.802652	0.729864	0.766258	0.051469	2		0.654635	0.635981	0.746155	0.682337	0.74233	1.03772	0.712334	0.148007	6		1.47156	1.69252	0.734845	0.307667	0.516117	0.834024	0.802817	0.922108	0.714961	0.802817	0.436981	9
191		1.62512	1.84478	1.9023	2.03109	1.80403	1.76935	1.78279	1.96706	1.82441	0.126654	8		1.75789	1.67991	1.84759	1.83882	1.79836	0.0785957	4		1.76727	1.71643	1.74185	0.0359484	2		1.50761	1.70674	1.79185	1.62856	1.70991	1.77753	1.70832	0.105545	6		1.92505	2.12769	1.9461	1.51266	1.68002	1.84663	1.83208	1.82997	1.82218	1.83208	0.171161	9
192		1.46555	0.993344	1.29377	0.901677	0.968583	0.946275	-0.734885	-0.626635	0.957429	0.844965	8		0.995267	0.828029	-0.49638	-0.247716	0.290156	0.751172	4		1.00817	1.03635	1.02226	0.0199266	2		0.671442	0.808338	1.08619	-0.514764	-0.57575	0.450224	0.560833	0.702166	6		1.35734	1.71397	0.834933	0.633996	0.82919	0.856209	0.300789	-0.531312	0.275891	0.82919	0.649919	9
193		-0.728267	-0.532675	-0.715569	-1.08856	-1.87543	-1.85464	-0.869487	-0.49629	-0.798877	0.553596	8		-1.14563	-1.01995	-0.898691	-0.741835	-0.959321	0.172358	4		-0.792827	-1.56248	-1.17766	0.544229	2		-0.378299	-1.22283	-0.948953	-0.937399	-0.425894	-0.74797	-0.842684	0.327762	6		-0.810768	-0.880732	-0.689764	-1.06697	-0.874373	-1.00876	-1.09004	-0.704817	-0.482593	-0.874373	0.198284	9
194		-0.251499	-0.858026	-0.881512	-0.697666	0.0703876	-0.0903036	-0.172649	0.0855141	-0.212074	0.402929	8		-0.0667522	-0.176532	-0.183563	-0.289129	-0.180047	0.0908383	4		-0.185282	-0.292013	-0.238648	0.0754703	2		-0.805963	-0.358734	-0.227655	-0.152549	0.00524991	-0.220863	-0.224259	0.277707	6		-0.397915	-1.23907	-0.566121	-0.668803	-0.658713	-0.107168	-0.0824921	-0.206466	-0.984962	-0.566121	0.394628	9
195		0.526739	-0.282615	-0.124668	-0.100606	-0.000143844	-0.0276129	0.171609	0.131055	-0.0138784	0.244829	8		-0.249426	0.0304289	-0.347571	-0.283232	-0.266329	0.166958	4		0.228685	0.209921	0.219303	0.0132683	2		0.443757	0.123489	0.0600785	0.283174	0.261174	0.415484	0.272174	0.152945	6		0.293074	0.307504	-0.337937	0.0541801	0.268932	0.0509098	0.17095	0.0414403	0.219019	0.17095	0.201451	9
196		-0.285577	-0.66536	-0.474493	-0.37683	-0.169769	-0.0795734	0.145348	0.398315	-0.227673	0.3427	8		-0.351674	-0.233046	-0.0135206	-0.13085	-0.181948	0.144218	4		-0.229618	-0.20518	-0.217399	0.0172802	2		-0.225133	-0.455446	-0.323364	0.105792	0.243448	0.133911	-0.0596703	0.28491	6		-0.496698	-0.570122	-0.668806	-0.482215	-0.274801	-0.112255	0.0722123	0.042908	-0.182774	-0.274801	0.270773	9
197		1.45735	0.230648	0.599911	1.48154	2.04762	2.18525	1.90224	2.24132	1.69189	0.746584	8		1.68767	1.69069	1.54829	1.81246	1.68918	0.107974	4		1.92544	1.78057	1.85301	0.102435	2		2.51291	1.91209	1.88859	1.98037	2.00639	1.75728	1.94623	0.261536	6		0.446057	-0.514979	0.999511	2.33915	2.15777	1.74112	1.8602	1.99282	2.29376	1.8602	0.975658	9
198		1.40161	-0.388934	-0.649579	1.06372	1.81261	1.9331	1.69523	1.89931	1.54842	1.03959	8		1.51172	1.58182	1.43099	1.61578	1.54677	0.081806	4		1.72347	1.6159	1.66969	0.0760653	2		2.22424	1.69462	1.70637	1.766	1.74456	1.45598	1.72546	0.251078	6		0.111209	-0.983004	0.719763	1.90788	1.86377	1.51644	1.66432	1.72129	1.93549	1.66432	1.01481	9
199		0.571124	-0.302963	-0.627322	0.460305	-0.0122297	0.0666475	0.295175	0.264612	0.16563	0.400206	8		0.203704	-0.086806	0.317069	0.254955	0.229329	0.178803	4		-0.0104472	-0.299764	-0.155106	0.204578	2		-0.331123	-0.304383	-0.385443	0.433375	0.242144	0.184762	-0.0598106	0.354158	6		-0.678158	-0.960426	-0.325009	-0.387044	-0.337265	-0.447762	-0.322847	-0.16067	-0.515875	-0.387044	0.236724	9
200		0.186698	-1.07872	-0.986923	-0.223512	-0.0498068	-0.0151367	1.5315	1.43726	-0.0324717	0.967775	8		-0.0693595	0.0577201	0.878999	0.913773	0.46836	0.523658	4		-0.258513	-0.228201	-0.243357	0.0214336	2		-1.2414	-0.20373	-0.000573518	1.20725	1.12553	0.527262	0.263344	0.922114	6		-0.358947	-0.655585	-0.619092	-0.53358	-0.273977	-0.464403	0.169719	0.80832	-0.365127	-0.365127	0.467549	9
201		-0.269448	-0.487819	-0.485319	-0.668292	-0.310769	-0.344269	0.214697	-0.575827	-0.414794	0.271119	8		-0.71949	-0.633535	-0.500914	-0.466614	-0.567225	0.117522	4		-0.515777	-0.58384	-0.549808	0.0481277	2		-0.110704	-0.769776	-0.962123	-0.500028	-0.533411	-0.0232917	-0.51672	0.364573	6		-0.53315	-1.18205	-1.05602	-0.483696	-0.572307	-0.751447	-0.50597	-0.662676	-0.75402	-0.662676	0.247527	9
202		-0.212174	-0.53702	-0.436009	-0.847115	-2.02225	-1.55187	-1.66496	-1.47937	-1.16324	0.668426	8		-1.61166	-1.75099	-1.1035	-1.45354	-1.5326	0.278818	4		-1.47429	-1.87069	-1.67249	0.280297	2		-1.13711	-1.99337	-1.68295	-1.33612	-1.54819	-0.502922	-1.44215	0.514864	6		0.161253	-0.552505	-1.26729	-1.55581	-1.25788	-1.28223	-1.2091	-1.54823	-1.46965	-1.26729	0.562706	9
203		-0.140255	-1.11801	-0.760914	-0.918711	-0.429395	-0.625861	-0.44401	-0.652424	-0.639142	0.305555	8		-0.765794	-0.684601	-0.618922	-0.45093	-0.651762	0.133679	4		-0.843334	-0.801079	-0.822207	0.029879	2		-0.789357	-0.87336	-1.05719	-0.584114	-0.789523	-0.331555	-0.78944	0.25075	6		-0.499212	-0.51671	-1.31493	-0.812387	-0.435748	-0.522442	-0.537127	-0.585113	-0.3603	-0.522442	0.288138	9
204		-1.2347	-0.35651	-0.633267	-1.15607	-0.708486	-0.671076	0.110381	-0.00424884	-0.652172	0.484941	8		-0.362919	-0.34667	0.905073	0.85419	0.25376	0.71303	4		0.0558831	-0.167285	-0.0557011	0.157804	2		0.0350172	0.300146	0.462033	0.888482	1.03555	0.750253	0.606143	0.379711	6		-0.0127062	-0.103137	-0.0570107	0.207135	0.553649	0.185481	0.63307	1.25514	0.502755	0.207135	0.43506	9
205		0.146629	-0.127736	-0.13141	0.856828	-0.384755	-0.243846	0.224173	0.176582	0.00944616	0.386343	8		0.325203	0.286964	0.863841	0.767682	0.546443	0.29728	4		0.209848	0.112279	0.161063	0.0689919	2		0.258541	0.182723	-0.0232447	0.717671	0.522564	0.661854	0.390553	0.293188	6		0.381387	0.248297	0.176367	0.415086	0.289257	0.231758	0.517215	0.624589	0.449132	0.381387	0.146989	9
206		-0.528875	-0.928338	-0.63371	-0.685037	-1.63103	-1.24133	-1.14864	-0.995885	-0.962111	0.36521	8		-0.262945	-0.124369	0.0826963	0.068215	-0.0280768	0.165457	4		-0.461099	-0.501662	-0.481381	0.0286821	2		-0.212124	-0.316184	-0.718387	0.10604	0.0739048	-0.374809	-0.264154	0.30721	6		-0.204569	-0.427658	-1.79222	-0.769356	-0.273392	-0.550374	-0.242069	-0.0745276	-0.225313	-0.273392	0.525761	9
207		-0.65264	-1.00789	-0.702883	-1.04064	-0.748564	-0.963497	-0.750894	-0.769458	-0.760176	0.150241	8		0.535472	0.517249	0.825248	0.847589	0.68036	0.179399	4		0.376473	0.292767	0.33462	0.0591889	2		0.554088	0.253287	0.193712	0.739879	0.672771	0.184941	0.403688	0.251958	6		-0.300155	-0.193082	-0.985172	-0.640956	0.520399	0.233027	0.440411	0.65945	0.656258	0.233027	0.599632	9
208		0.30191	0.365633	0.27432	0.3435	0.123032	0.195036	0.383349	0.204091	0.288115	0.0924869	8		0.779034	0.751816	1.12786	1.07951	0.929271	0.196604	4		0.67729	0.62811	0.6527	0.0347759	2		-0.143928	0.525046	0.389354	1.03689	0.895191	0.427385	0.476216	0.418187	6		0.289776	0.429859	-0.0941038	-0.732836	-0.260262	0.402714	0.511736	0.893098	0.18363	0.289776	0.480219	9
209		1.98952	2.24423	2.61445	1.7423	3.0003	2.95501	2.87775	2.98469	2.7461	0.496752	8		2.86099	2.77978	2.74451	2.7605	2.77014	0.0517448	4		2.9195	2.78667	2.85308	0.0939262	2		-0.0111062	2.75665	2.85098	2.72641	2.78681	2.25183	2.74153	1.11735	6		2.04481	2.60205	2.24889	1.14771	1.49915	2.84882	2.84002	2.81274	1.43314	2.24889	0.667943	9
210		0.311355	0.44869	-0.571905	-0.143006	0.789941	0.947903	0.872019	0.833136	0.619315	0.547979	8		1.10545	1.02948	1.20923	1.09824	1.10184	0.0741366	4		0.900355	0.878439	0.889397	0.0154967	2		0.210956	0.792665	0.971415	0.904686	0.860664	0.509989	0.826664	0.291481	6		0.0146374	-0.0177371	-0.489826	0.0861779	0.576259	0.934836	0.862005	0.747622	0.536395	0.536395	0.48344	9
211		0.827714	0.911643	0.964706	1.18981	1.25568	1.32745	1.21058	1.26552	1.20019	0.188472	8		1.47238	1.41547	1.58198	1.55601	1.5142	0.0765923	4		1.62963	1.55775	1.59369	0.0508281	2		0.957248	1.46756	1.5832	1.59819	1.63324	1.28232	1.52538	0.260468	6		1.06033	0.961468	1.31082	1.11301	1.46792	1.52078	1.55915	1.5202	1.23297	1.31082	0.224714	9
212		1.38211	0.906996	0.575965	2.06384	1.1415	1.17606	1.37952	1.45493	1.27779	0.43539	8		1.31782	1.14806	1.52786	1.39449	1.35616	0.158528	4		1.38763	1.24119	1.31441	0.103544	2		1.63595	1.22987	1.40487	1.19877	1.2725	1.27697	1.27473	0.162682	6		1.04344	0.47429	1.38744	1.66846	1.93292	1.82147	1.40713	1.22996	1.82161	1.40713	0.463788	9
213		-0.783616	-0.778355	-0.819602	-0.649149	-1.16857	-1.47071	-1.34389	-1.26103	-0.994085	0.311338	8		-1.43488	-1.32693	-1.44985	-0.813804	-1.3809	0.30008	4		-1.23886	-1.61538	-1.42712	0.266241	2		-1.38587	-1.68868	-1.28894	-1.69136	-1.26057	-0.727882	-1.33741	0.355173	6		-0.611821	-0.78683	-1.12362	-1.18765	-1.07496	-1.56287	-1.23195	-1.34991	-0.945411	-1.12362	0.287926	9
214		1.01358	0.482146	0.580637	0.527409	-0.0605269	-0.124911	-0.287538	0.0367965	0.259471	0.445789	8		0.0419128	0.0460612	0.0532313	0.238549	0.0496463	0.0958544	4		0.154267	0.235521	0.194894	0.0574556	2		-0.176847	0.0349268	0.200703	-0.177358	-0.0732478	0.547789	-0.0191605	0.278766	6		0.7631	0.296799	0.610806	-0.0559773	0.299519	0.277588	0.0276229	-0.19361	-0.0272928	0.277588	0.31792	9
215		-0.144982	0.17809	-0.255647	0.479858	0.410084	0.587506	0.478456	0.419782	0.414933	0.31335	8		0.54198	0.562434	0.667784	0.794864	0.615109	0.115998	4		0.56554	0.855674	0.710607	0.205155	2		-0.156196	0.559813	0.862688	0.522793	0.528758	0.494896	0.525775	0.335035	6		0.342168	0.195507	0.32988	0.448188	0.285997	0.552809	0.39997	0.606024	0.215936	0.342168	0.14121	9
216		-0.49574	-0.218243	-0.71849	0.385461	0.0988776	0.28412	-1.05529	-0.80259	-0.356992	0.536056	8		0.474405	0.350244	-0.695327	-0.513357	-0.0815565	0.593823	4		0.552364	0.52469	0.538527	0.0195684	2		-0.321294	0.385098	0.692364	-0.872495	-0.821881	-0.797597	-0.559445	0.678473	6		-0.180275	0.19971	0.292957	-0.622126	0.0633799	0.202349	-0.348356	-0.943248	-0.574091	-0.180275	0.436698	9
217		-0.347041	-0.346336	-0.012199	0.0936239	-0.517806	-0.45929	-1.06452	-0.213582	-0.346688	0.354487	8		-0.5256	-0.63804	-0.949446	-0.783274	-0.710657	0.183568	4		-0.683269	-0.497693	-0.590481	0.131222	2		0.292392	-0.457883	-0.612549	-0.761357	-0.791367	-0.944565	-0.686953	0.442839	6		-0.574078	-0.624862	-0.410827	-0.191883	-0.294516	-0.589284	-0.637918	-0.662857	-0.476673	-0.574078	0.165868	9
218		-0.915467	-1.46904	-0.845636	-0.90875	-0.463337	-0.397668	-0.440872	-0.0698095	-0.654486	0.433151	8		-0.539919	-0.363181	-0.331279	-0.278903	-0.34723	0.113196	4		-0.259263	-0.42397	-0.341616	0.116465	2		-1.61249	-0.258764	-0.283232	-0.161072	-0.0217313	-0.479685	-0.270998	0.579873	6		-1.13597	-0.897704	-1.84301	-1.16585	-0.527075	-0.659308	-0.59511	-0.391639	-0.835172	-0.835172	0.442714	9
219		0.566452	-0.267266	-0.060419	0.561455	0.308609	0.255498	0.363541	0.527851	0.336075	0.303892	8		0.0350334	0.175125	0.205227	0.120828	0.147977	0.0746827	4		0.153765	0.0501782	0.101972	0.0732469	2		0.121424	0.222298	-0.0370013	0.453719	0.441502	0.57551	0.3319	0.232796	6		0.110535	-0.160454	-0.268704	0.0416166	0.0963483	0.251437	0.304193	0.335882	0.239649	0.110535	0.208206	9
220		0.734602	0.470585	-0.990225	-0.0816027	0.173836	0.195852	0.046784	0.270679	0.184844	0.508242	8		0.0866959	0.203755	-0.166154	0.0171139	0.0519049	0.154848	4		0.0508623	0.0703612	0.0606117	0.0137878	2		-0.398206	0.163765	0.122826	0.0865875	0.238688	0.529769	0.143295	0.301159	6		0.396736	0.216964	-0.208692	-0.800874	-0.219497	0.11228	0.0816944	0.127245	0.159347	0.11228	0.352925	9
221		1.13029	-0.242447	-0.520294	-0.00460388	0.737686	0.898959	0.885375	0.973962	0.811531	0.635885	8		0.739425	0.872104	0.796423	0.717454	0.767924	0.0690505	4		0.759979	0.860821	0.8104	0.0713059	2		1.21579	0.765751	0.744289	1.00358	0.985313	1.06275	0.994449	0.180409	6		0.56016	-0.399359	-0.274072	0.636098	1.00105	0.75615	0.991191	0.90567	1.05046	0.75615	0.547369	9
222		0.535592	0.747277	0.870231	0.149476	-0.115478	-0.145977	0.237855	0.197354	0.217605	0.375798	8		0.00684577	0.0967061	0.331333	0.378776	0.21402	0.179945	4		-0.125022	0.153227	0.0141024	0.196751	2		-0.039223	0.0477516	0.00538779	0.426634	0.316502	0.574458	0.182127	0.253201	6		0.467869	0.73224	0.702385	0.646356	0.178408	0.355812	0.377786	0.520637	0.264819	0.467869	0.195282	9
223		-0.17293	-1.91771	-0.229652	-0.380401	0.00603174	-0.0376236	0.298721	0.503015	-0.105277	0.735118	8		-0.103343	0.0148054	0.312273	0.307555	0.16118	0.210108	4		-0.236013	-0.400622	-0.318317	0.116396	2		-0.341996	0.0390735	0.0271591	0.386081	0.447044	0.157904	0.0984888	0.285587	6		-0.232549	-0.310272	-0.64679	-0.491935	-0.298451	0.00907733	0.15193	0.399324	-0.0599113	-0.232549	0.324564	9
224		0.103399	-0.569408	-0.930565	0.774152	-0.117508	-0.308683	0.583354	0.322794	-0.0070545	0.579561	8		0.127679	-0.140295	0.192083	0.233134	0.159881	0.168	4		-0.0278015	-0.129795	-0.0787981	0.0721201	2		0.0254083	0.0746984	0.0148802	0.314718	0.328961	0.493128	0.194708	0.197848	6		-0.069629	-1.2668	0.29095	0.36497	0.244302	0.119357	0.318843	0.770114	0.3821	0.29095	0.569444	9
225		1.21531	0.00064009	-0.453737	-0.551335	0.622381	0.494404	0.501444	0.474155	0.484279	0.589403	8		0.583869	0.648736	0.502702	0.538399	0.561134	0.0630065	4		0.545904	0.443285	0.494595	0.0725625	2		-0.489226	0.521119	0.558513	0.6187	0.624699	0.702469	0.588607	0.45105	6		0.877944	0.213906	-0.382439	-0.111123	0.128659	0.502046	0.482519	0.521323	-0.0728108	0.213906	0.392945	9
226		0.532778	-0.143124	-1.01835	0.336232	0.436942	0.600223	0.153384	0.310158	0.323195	0.52683	8		0.341707	0.315146	0.292716	0.124341	0.303931	0.0981553	4		0.399752	0.262603	0.331177	0.0969787	2		-0.0816423	0.454574	0.209191	0.29217	0.240295	0.294779	0.266232	0.176641	6		0.367638	-0.0406455	-0.449683	-0.127076	0.308105	0.41939	0.179233	0.0290882	0.162677	0.162677	0.275088	9
227		1.60909	1.551	1.4631	0.90158	2.20606	2.09563	2.01985	2.03668	1.81447	0.437905	8		2.06539	2.11005	1.78852	1.81988	1.94263	0.1652	4		2.04378	1.97978	2.01178	0.0452598	2		0.381983	2.02238	1.9981	1.7838	1.85314	1.79836	1.82575	0.624218	6		1.82942	1.93881	1.72082	0.830167	1.43703	2.1953	2.13342	1.98957	1.43349	1.82942	0.430583	9
228		0.801329	0.391115	-0.100597	-0.200755	-0.470326	-0.573535	-0.503451	-0.37267	-0.286713	0.48634	8		-0.140447	-0.0953695	-0.245347	-0.149002	-0.144724	0.0630882	4		-0.153394	-0.260537	-0.206965	0.0757614	2		-0.382392	-0.224741	-0.349704	-0.308566	-0.356789	0.221409	-0.329135	0.229576	6		0.544947	-0.0909453	0.14134	-0.162971	-0.449036	-0.364421	-0.262211	-0.324887	-0.444008	-0.262211	0.323279	9
229		0.73333	-0.568876	-0.2508	0.293713	0.390258	0.306945	0.530044	0.357192	0.332069	0.424985	8		1.64638	1.62866	1.8841	1.99994	1.76524	0.182198	4		1.55259	1.35792	1.45525	0.137647	2		0.767574	1.42981	1.32338	1.93769	1.83699	1.21129	1.3766	0.429071	6		0.10955	-0.44795	0.416789	0.570344	1.00647	1.24923	1.57106	1.88005	1.15506	1.00647	0.737777	9
230		0.505651	-0.745675	-0.221322	-0.105504	-0.294946	-0.0285195	-0.230466	-0.207708	-0.214515	0.345436	8		-0.0253944	-0.0528832	0.183829	0.10716	0.0408827	0.111664	4		0.0833583	-0.237951	-0.0772965	0.2272	2		-0.237378	0.00441779	-0.0667335	0.18328	0.144432	0.45431	0.0744251	0.237864	6		0.45718	-0.552903	-0.45436	-0.261288	-0.320391	-0.0470074	-0.0570498	0.0494211	-0.252835	-0.252835	0.302853	9
231		0.106172	-0.44804	-0.357718	-0.0974749	-0.175378	0.0676326	0.212847	0.172002	-0.0149211	0.246664	8		0.367874	0.400803	0.610996	0.442586	0.421695	0.108037	4		0.236245	0.225725	0.230985	0.00743911	2		-0.267952	0.19946	0.175205	0.452313	0.576607	0.409622	0.304541	0.299721	6		-0.317813	-0.0447816	-0.102875	-0.428555	-0.0977346	0.134889	0.242407	0.456888	0.261291	-0.0447816	0.287138	9
232		0.280034	-1.0617	-1.09837	0.210282	0.120011	-0.0400737	0.247014	0.275143	0.165146	0.593598	8		0.341748	0.264801	0.665107	0.532737	0.437242	0.181777	4		0.0331618	0.14558	0.0893711	0.0794919	2		-0.407974	0.0104344	-0.0221436	0.56029	0.343705	0.445467	0.17707	0.361513	6		-0.771974	-0.40621	0.151509	0.0936233	0.00291973	0.15096	0.211925	0.558835	0.193172	0.15096	0.388297	9
233		-0.39561	-0.443223	-0.713861	-0.434828	-0.536457	-0.605178	0.0549258	-0.326228	-0.439026	0.229815	8		0.665996	0.655783	0.99937	0.794229	0.730112	0.159945	4		0.522593	0.502832	0.512712	0.013973	2		-0.611753	0.477823	0.419439	0.857093	0.750214	0.453882	0.465852	0.52232	6		-0.221651	-1.08559	-0.528352	-1.04649	0.0333449	0.517766	0.641957	0.79771	0.26775	0.0333449	0.702501	9
234		1.38179	0.039314	0.0151729	-0.510522	0.468353	0.438384	0.314958	0.333493	0.324226	0.537762	8		0.6204	0.512673	0.549326	0.474127	0.531	0.062274	4		0.621777	0.613693	0.617735	0.00571624	2		-0.0813687	0.650381	0.525202	0.574356	0.364114	0.823079	0.549779	0.311816	6		0.659552	0.336092	-0.0205855	-0.0847976	0.348468	0.754645	0.584357	0.528561	0.22299	0.348468	0.292725	9
235		0.832125	-1.01167	-0.753522	0.497128	0.682232	0.725344	0.562639	0.538369	0.550504	0.716324	8		0.772455	0.793028	0.706207	0.605955	0.739331	0.0842213	4		0.807354	0.767881	0.787617	0.0279121	2		0.538018	0.787871	0.860976	0.551756	0.471615	0.671536	0.611646	0.153584	6		0.420897	-0.16015	0.252603	0.845917	0.849632	0.854691	0.709805	0.710791	0.63583	0.709805	0.341898	9
236		1.15166	-0.0867387	0.0496112	0.537996	0.791255	0.719523	0.464893	0.55686	0.547428	0.397568	8		0.808306	0.790919	0.635458	0.315458	0.713189	0.228347	4		0.870685	0.864591	0.867638	0.00430936	2		0.53647	0.842511	0.843569	0.611906	0.58587	0.80551	0.708708	0.141047	6		0.497026	-0.938271	0.105291	0.697111	0.946388	0.984418	0.868737	0.744363	0.789792	0.744363	0.609574	9
237		-0.215825	-0.626073	-0.759346	-0.409443	-0.469506	-0.567254	-0.28152	-0.00946864	-0.439474	0.242372	8		-0.380278	-0.358158	0.0714991	0.0986674	-0.143329	0.262681	4		-0.135838	-0.51764	-0.326739	0.269974	2		-0.774935	-0.497881	-0.434701	-0.525612	-0.434927	-0.384474	-0.466404	0.139739	6		-1.11657	-0.535995	-0.302384	-0.0585695	-0.419844	-0.335859	-0.320568	-0.0075986	-0.0119549	-0.320568	0.344002	9
238		-0.500092	-1.41206	-1.28083	-0.563569	-1.40927	-1.14076	-1.2769	-1.14923	-1.21306	0.360197	8		-1.0997	-0.999076	-0.939312	-0.429577	-0.969194	0.298977	4		-1.16952	-1.11781	-1.14367	0.0365671	2		-0.949245	-0.99045	-0.864809	-1.61836	-1.25545	-0.740597	-0.969847	0.318313	6		-0.145568	-0.0849708	-2.51053	-0.87509	-0.924707	-0.928321	-1.17877	-0.99584	-0.743103	-0.924707	0.70104	9
239		-0.596022	-0.49946	-0.720241	-0.978469	-0.60679	-0.879488	-1.14236	-0.963969	-0.799865	0.226105	8		-0.75215	-1.00658	-0.662951	-0.196653	-0.707551	0.338225	4		-0.708395	-0.755844	-0.73212	0.0335512	2		-0.864908	-0.978236	-0.766614	-1.45357	-0.735204	-0.634314	-0.815761	0.292968	6		-0.597747	-0.711922	0.015485	-0.563229	-0.88766	-0.662605	-0.702653	-0.70961	-0.977548	-0.702653	0.279936	9
240		-0.405428	-0.22919	-0.18461	0.0475295	-0.386325	-0.463789	-0.461249	-0.56005	-0.395876	0.196665	8		-0.614926	-0.296975	-0.183426	-0.0751872	-0.2402	0.233167	4		-0.420356	-0.36962	-0.394988	0.0358754	2		-1.01796	-0.332628	-0.100846	-0.37128	-0.350564	-0.475478	-0.360922	0.308079	6		-0.635396	-0.698027	-1.43323	-0.608711	-0.399002	-0.148888	-0.587363	-0.51698	-0.44741	-0.587363	0.349789	9
241		1.13575	1.56676	1.27787	1.3203	1.79905	1.75466	1.90856	2.15872	1.66071	0.352074	8		1.56795	1.70825	1.47573	1.42058	1.52184	0.125752	4		1.59005	1.36752	1.47879	0.157353	2		1.17951	1.67515	1.50014	1.82516	1.83526	1.29337	1.58765	0.27508	6		0.970477	1.2354	1.44749	1.25546	1.18027	1.43029	1.4682	1.6378	0.879928	1.25546	0.245573	9
242		1.32737	0.77567	0.615477	-0.450355	0.552609	0.46767	0.560489	0.82141	0.587983	0.497372	8		0.408888	0.509459	0.312574	0.257635	0.360731	0.110855	4		0.420156	0.38339	0.401773	0.0259969	2		0.420329	0.584658	0.381817	0.687771	0.658983	0.854448	0.62182	0.176648	6		0.667262	0.135726	0.35904	0.306157	0.476742	0.518641	0.506054	0.392693	0.422654	0.422654	0.149888	9
243		1.09341	-0.379519	-0.167268	0.0654124	0.406813	0.484795	0.673043	0.888524	0.445804	0.51275	8		0.37419	0.43078	0.538827	0.47493	0.452855	0.0696195	4		0.289686	0.205834	0.24776	0.0592924	2		0.271495	0.360803	0.378193	0.99183	0.968761	0.939887	0.65904	0.347347	6		0.365571	-0.491813	0.0663837	0.282506	0.383369	0.120706	0.496645	0.795348	0.41718	0.365571	0.356242	9
244		1.68153	0.317295	0.699107	1.63947	1.15152	1.10085	1.42834	1.58122	1.28993	0.487665	8		0.968419	1.08804	1.252	1.45971	1.17002	0.212966	4		0.972026	0.875121	0.923573	0.0685217	2		1.36256	1.08209	1.0932	1.69051	1.73116	1.47907	1.42081	0.28166	6		0.852094	0.183207	-0.0129077	1.14018	1.02964	0.774755	1.10474	1.53681	1.28504	1.02964	0.503816	9
245		0.663332	0.397043	-0.188609	-0.255913	-0.85104	-0.614812	-0.688518	-0.723553	-0.435362	0.555356	8		-0.522297	-0.502631	-0.241604	-0.52606	-0.512464	0.138079	4		-0.586982	-0.573229	-0.580105	0.009725	2		-0.507915	-0.442523	-0.478278	-0.0646873	-0.161378	0.374715	-0.301951	0.340616	6		0.506408	0.523994	-0.333971	-0.404838	-0.381915	-0.37524	-0.184602	-0.285179	-0.440382	-0.333971	0.386032	9
246		0.365295	-0.217425	0.0812363	-0.114226	-0.358522	-0.153279	-0.0801312	0.148414	-0.0971784	0.229079	8		-0.188437	-0.091023	-0.0436359	0.0548684	-0.0673294	0.101196	4		-0.0372509	0.0416838	0.00221647	0.0558153	2		-0.225555	-0.0890596	-0.0329321	0.0424106	0.313683	0.262089	0.00473925	0.208121	6		0.333673	0.0306877	-0.283747	-0.0370458	-0.169789	-0.0450678	0.0363053	0.11346	0.0630788	0.0306877	0.174285	9
247		0.634963	0.186973	-0.305182	0.544527	0.390921	0.400426	1.06638	1.41579	0.472477	0.525597	8		0.5361	0.441091	1.49548	1.3903	0.9632	0.553993	4		0.399151	0.539673	0.469412	0.0993635	2		0.141215	0.397924	0.543745	1.24227	1.28167	0.971756	0.75775	0.471226	6		0.226423	-0.00807961	0.160116	0.13997	0.437009	0.577294	0.950128	1.37718	1.69344	0.437009	0.598031	9
248		0.147949	-0.789016	-0.672449	-0.458267	-0.0497872	-0.211174	0.345517	0.34214	-0.13048	0.441424	8		-0.117994	-0.00439561	0.0779217	0.156759	0.0367631	0.117522	4		-0.0205746	0.00687516	-0.00684973	0.0194099	2		-0.352557	0.0113957	-0.0026923	0.302161	0.0772217	0.307596	0.0443087	0.243594	6		-0.161915	0.198991	0.0344093	-0.386781	-0.0532396	0.10514	0.178056	0.500633	1.01865	0.10514	0.406509	9
249		1.38182	0.126175	-0.0747711	1.32605	1.2398	1.29971	1.39261	1.30091	1.30031	0.605075	8		1.27705	1.28112	1.3337	1.15129	1.27908	0.0774257	4		1.15929	1.20754	1.18341	0.0341209	2		0.632348	1.12914	1.0588	1.35612	1.26085	1.11391	1.12152	0.250004	6		0.565923	0.46364	0.429277	0.49275	0.599626	1.0135	1.11135	1.04438	0.866671	0.599626	0.27497	9
250		0.870028	-0.196312	-0.433882	0.870423	0.232473	0.290554	0.447216	0.359886	0.32522	0.457466	8		0.854685	0.969596	1.14582	1.22422	1.05771	0.167469	4		1.24327	1.08244	1.16285	0.113728	2		1.24056	1.21219	1.1347	1.51253	1.55506	1.38606	1.31331	0.171177	6		0.937559	0.545682	1.13124	1.65307	1.49773	1.20865	1.29862	1.4627	1.6947	1.29862	0.366589	9
251		1.09655	-0.843978	-0.143917	0.744187	0.485739	0.446916	0.4147	0.501535	0.466327	0.589917	8		0.817883	0.877806	0.69541	0.842386	0.830135	0.0792231	4		0.930678	0.86826	0.899469	0.0441365	2		0.923135	0.922652	0.810287	1.0715	1.02049	0.866701	0.922894	0.0963835	6		0.577123	0.138188	0.331297	0.946336	1.22871	1.20184	1.09784	1.01068	0.915191	0.946336	0.389488	9
252		0.57416	-0.372127	-0.65611	0.193678	0.088835	0.125401	0.291152	0.320467	0.15954	0.397716	8		0.629435	0.803235	0.949406	0.973051	0.87632	0.158488	4		0.824106	0.803875	0.813991	0.0143056	2		0.845263	0.743124	0.84521	1.0698	1.09084	1.07247	0.957533	0.150832	6		0.659297	0.354601	0.373749	0.922875	1.01501	0.777351	0.833855	0.919237	0.886803	0.833855	0.24015	9
253		-0.639987	-0.50998	-0.701257	-0.763168	-1.38594	-0.71559	-0.697555	-0.910782	-0.708424	0.265471	8		-0.560119	-0.689119	-0.565385	-0.685541	-0.625463	0.0719722	4		-0.77248	-0.647863	-0.710171	0.0881177	2		-1.20992	-0.845062	-0.55481	-0.384629	-0.556737	-0.645256	-0.600997	0.291587	6		-0.251069	-0.674874	-0.736264	-0.944974	-1.25969	-0.665229	-0.584184	-0.551335	-0.443902	-0.665229	0.290498	9
254		0.0476028	-0.569445	-0.788032	-1.37633	-0.910337	-0.867087	-0.694602	-1.16207	-0.82756	0.424595	8		-0.459373	-0.688079	-0.374923	-0.395155	-0.427264	0.143713	4		-0.552371	-0.596673	-0.574522	0.0313263	2		-0.89114	-0.542359	-0.681315	-0.181269	-0.521253	-0.154271	-0.531806	0.28604	6		-0.0582267	-0.0116228	-1.48077	-0.746497	-0.522135	-0.363149	-0.467515	-0.508351	-0.301565	-0.467515	0.435299	9
255		1.09122	0.81763	0.551307	2.55451	1.62471	1.59603	1.57242	1.57492	1.57367	0.613277	8		1.45496	1.42608	1.62692	1.45032	1.45264	0.0924386	4		1.44082	1.39006	1.41544	0.0358892	2		1.08962	1.2938	1.36383	1.30791	1.29045	1.1646	1.29213	0.102825	6		0.380465	0.342543	1.2624	1.92355	1.47241	1.49225	1.36849	1.41232	1.29583	1.36849	0.521302	9
256		0.889259	-0.00215434	0.312457	0.785282	0.575382	0.51143	0.2444	0.311386	0.411944	0.295105	8		0.497065	0.581201	0.512776	0.674216	0.546988	0.0806768	4		0.522583	0.637746	0.580165	0.0814324	2		0.0556516	0.545475	0.644788	0.513567	0.514644	0.810427	0.53006	0.251416	6		0.392521	-0.508073	0.0463109	-0.0175281	0.390474	0.67893	0.55723	0.595081	0.434245	0.392521	0.378791	9
257		0.346195	-0.328382	-0.726433	2.20262	1.02057	0.929504	1.09969	1.19406	0.975036	0.928305	8		1.25982	1.07726	1.41661	1.35758	1.3087	0.148519	4		1.15058	1.24663	1.19861	0.0679135	2		0.692748	1.11945	1.14234	1.07845	1.09205	0.851651	1.08525	0.181921	6		0.0284403	-0.510428	0.954705	1.65048	1.04484	1.16487	1.18148	1.29093	1.14505	1.14505	0.679695	9
258		0.133879	0.0695058	-0.0158023	0.109296	0.147746	0.13501	0.56107	0.506364	0.134444	0.209457	8		0.0976848	0.232079	0.548615	0.539213	0.385646	0.22564	4		0.000102408	0.064165	0.0321337	0.0452991	2		-0.498986	0.0129909	-0.0541388	0.347918	0.0746224	0.304077	0.0438067	0.30508	6		-0.145802	-0.79447	-0.175235	-0.270236	-0.0622807	0.0453746	0.206638	0.280975	0.0251809	-0.0622807	0.315518	9
259		-0.526405	-1.20896	-0.47271	0.787382	-0.992257	-0.685193	-0.614884	-0.660855	-0.637869	0.59277	8		-0.669517	-0.490586	-0.233929	-0.420067	-0.455326	0.180155	4		-0.516532	-0.465364	-0.490948	0.0361818	2		-0.630108	-0.596675	-0.461654	-0.711956	-0.522237	-0.350397	-0.559456	0.128935	6		-0.824148	-0.41742	-0.629771	-0.0439269	-0.701536	-0.517709	-0.48917	-0.275307	-0.0962082	-0.48917	0.265283	9
260		-0.721126	-1.83221	-0.978953	-1.24986	-0.776528	-1.07003	-0.896711	-1.03546	-1.00721	0.350645	8		-0.66924	-0.932922	-0.470727	-0.809982	-0.739611	0.198447	4		-0.754001	-0.718534	-0.736268	0.0250784	2		-0.887603	-0.658206	-0.465357	-1.01952	-0.652812	-0.635024	-0.655509	0.199098	6		-0.524117	-1.22792	-0.642179	-1.61182	-0.629869	-0.771728	-0.709786	-0.589541	-0.975121	-0.709786	0.358853	9
261		-0.768562	-0.833115	0.102193	-0.706051	-0.96062	-1.03525	-1.00406	-0.784666	-0.808891	0.363884	8		-1.37647	-1.16667	-0.891204	-0.671317	-1.02894	0.309077	4		-0.873327	-0.131389	-0.502358	0.524629	2		-1.56585	-0.907427	-0.917208	-1.29225	-0.946179	-1.07333	-1.00975	0.263478	6		-0.65431	-0.402778	-0.481906	-1.17931	-1.04051	-1.21127	-1.12954	-0.777232	-0.899045	-0.899045	0.302724	9
262		-0.419012	-0.198249	-0.644222	-0.218724	-0.789316	-0.601757	-0.793621	-0.419368	-0.510563	0.234037	8		-0.648453	-0.812594	-0.590831	0.116868	-0.619642	0.411288	4		-0.614168	-0.661372	-0.63777	0.0333781	2		-0.682736	-0.814942	-0.618341	-0.689065	-0.842742	-0.688546	-0.688805	0.0868383	6		-0.96123	-1.2084	-0.207497	-0.533916	-0.764265	-0.825782	-0.784018	-0.57804	-0.72067	-0.764265	0.280673	9
263		-0.271321	-0.214763	-0.394261	0.393016	-0.534603	-0.375221	-0.431881	-0.110528	-0.323271	0.289021	8		-0.354242	-0.275445	0.0186128	0.35707	-0.128416	0.323044	4		-0.237014	-0.421791	-0.329402	0.130657	2		-0.480223	-0.400539	-0.210558	-0.39901	-0.353554	-0.388071	-0.393541	0.0893513	6		-0.598818	-1.06526	-0.68154	-0.23778	-0.205258	-0.426904	-0.454265	-0.242942	-0.153224	-0.426904	0.293835	9
264		-0.131993	-0.102529	-0.498418	0.666684	0.803387	0.632262	-0.728737	-0.00456679	-0.0535479	0.566507	8		0.737187	0.6921	-0.194968	-0.0163314	0.337884	0.479532	4		0.624264	0.687265	0.655765	0.0445482	2		0.425637	0.513357	0.719465	-0.403908	-0.608849	-0.586151	0.0108645	0.60649	6		-0.498502	-0.438405	-0.240751	0.0495834	0.502482	0.376779	-0.104875	-0.509426	-0.0837585	-0.104875	0.366313	9
265		-1.38563	-0.700453	-0.716591	-1.06412	-0.531957	-0.524479	-0.30159	0.0460481	-0.616205	0.43999	8		-0.437297	-0.523429	-0.363465	-0.215188	-0.400381	0.130636	4		-0.227056	-0.535218	-0.381137	0.217903	2		-0.801178	-0.323032	-0.62102	-0.266431	-0.0166916	-0.584323	-0.453677	0.285279	6		-0.874658	-0.304769	-0.936528	-0.418541	-0.462103	-0.415409	-0.267504	-0.469591	-0.980898	-0.462103	0.279823	9
266		0.603757	-1.07071	-0.39777	0.460243	-0.039127	0.0891346	0.419877	0.467854	0.254506	0.56696	8		0.154241	0.345804	0.615655	0.419719	0.382761	0.190777	4		0.393137	0.389911	0.391524	0.00228107	2		1.53534	0.524625	0.340586	0.859141	0.932739	0.881997	0.870569	0.410588	6		0.303873	-0.141774	-0.307674	1.35077	1.14274	0.465137	0.64633	0.730647	0.96528	0.64633	0.557247	9
267		-0.863904	-1.32536	-1.33853	-1.67498	-1.05376	-0.728335	-0.739345	-0.66154	-0.958833	0.365507	8		-0.976213	-0.912654	-0.764992	-1.00671	-0.944433	0.107495	4		-0.643144	-0.869038	-0.756091	0.159731	2		-1.18348	-0.791352	-0.782902	-0.433314	-0.536313	-0.537673	-0.660287	0.272957	6		-1.28528	-2.21007	-0.689564	-1.50919	-0.917264	-0.63934	-0.708654	-0.598238	-0.232112	-0.708654	0.59888	9
268		0.378793	-0.541572	-0.0782679	1.53135	0.171175	0.175013	0.582701	0.624795	0.276903	0.605541	8		-0.206047	-0.0844264	0.371558	0.384439	0.143566	0.306189	4		-0.320718	-0.143375	-0.232046	0.1254	2		-0.247029	-0.415847	-0.344973	0.308649	0.076358	0.330864	-0.0853355	0.331456	6		-0.0161031	-0.90408	-0.114219	0.188652	-0.142992	0.0625632	0.0952115	0.127219	0.138815	0.0625632	0.335349	9
269		-0.764606	-0.796627	-0.864368	-1.22224	-1.00431	-0.856843	-0.825428	-0.883625	-0.860605	0.147676	8		-1.21265	-0.993781	-0.706714	-0.786937	-0.890359	0.226703	4		-0.614697	-0.600375	-0.607536	0.0101272	2		-0.84326	-0.926989	-1.03448	-0.467113	-0.524639	-0.37654	-0.683949	0.273282	6		-0.365169	-0.354212	-0.796081	-0.803074	-0.841012	-0.654161	-0.584404	-0.529498	-0.573763	-0.584404	0.180632	9
270		-0.942212	-0.918297	0.307441	-1.18634	-1.08461	-0.586518	-0.943913	-1.19482	-0.943063	0.494295	8		-1.06694	-0.997441	-0.605128	-0.687611	-0.842526	0.227065	4		-0.877512	-0.339561	-0.608536	0.380388	2		-0.89493	-0.872393	-0.776761	-0.3998	-0.571836	-0.78996	-0.783361	0.193073	6		-0.787818	-0.474176	-0.523312	-0.666391	-1.06667	-1.15994	-0.830235	-0.850179	-0.690524	-0.787818	0.227563	9
271		0.826524	-0.410567	-0.190566	-0.123291	-0.277244	-0.310363	-0.0861579	0.0239376	-0.156929	0.386728	8		0.203468	0.271846	0.636956	0.610283	0.441064	0.224841	4		0.51996	0.478779	0.49937	0.0291196	2		0.594832	0.652479	0.5643	0.906502	0.873621	0.951312	0.76305	0.172084	6		0.840213	0.39233	0.30012	0.575653	0.827999	0.580986	0.624244	0.775	0.811088	0.624244	0.196067	9
272		-0.112028	-1.34291	-1.31052	-0.180145	-0.441068	-0.50377	0.0741678	-0.218788	-0.329928	0.538829	8		-0.473952	-0.291837	-0.0307913	0.0839602	-0.161314	0.252217	4		-0.255385	-0.361536	-0.30846	0.07506	2		-0.474174	-0.168271	-0.208004	0.26875	0.381079	0.155465	-0.0064032	0.327933	6		0.0673422	-0.348643	-0.079295	-0.388659	-0.203326	-0.215868	-0.0398391	0.426415	0.136725	-0.079295	0.256719	9
273		0.630149	-0.193119	-0.436635	0.812318	0.282403	0.398254	0.818574	1.01069	0.514202	0.511973	8		1.22513	1.34775	1.82192	1.90341	1.58483	0.338072	4		1.73413	1.47993	1.60703	0.179747	2		1.8724	1.71699	1.79423	2.22235	2.25823	1.87519	1.87379	0.227638	6		1.26511	0.928487	1.53764	1.98724	1.98237	1.64137	1.88364	2.16776	1.99113	1.88364	0.405105	9
274		0.814989	-0.495234	0.0473041	0.297674	0.187638	0.217522	0.417421	0.47136	0.257598	0.377909	8		1.00147	1.02878	1.34768	1.40924	1.18823	0.211566	4		1.30252	1.26281	1.28266	0.0280822	2		1.24176	1.34083	1.26519	1.64212	1.65527	1.39298	1.36691	0.182961	6		0.829	0.455364	0.948202	1.53996	1.53812	1.34823	1.47354	1.54562	1.4993	1.47354	0.399286	9
275		0.463114	-0.512372	-0.445399	-0.780119	-0.451329	-0.288496	-0.0822064	-0.754063	-0.448364	0.40184	8		-0.111899	-0.0693458	-0.182643	0.0151724	-0.0906222	0.0827007	4		0.0342151	0.00779575	0.0210054	0.0186813	2		-0.136812	0.042326	-0.0499109	0.189537	0.0209701	0.456546	0.031648	0.210841	6		0.521363	0.30582	0.061662	0.0532047	-0.0385196	0.0223945	-0.0719399	0.000849858	-0.0318055	0.0223945	0.19522	9
276		-0.0168435	-0.372257	-0.476282	-0.409317	-0.552429	-0.482468	-0.451338	-0.350159	-0.430327	0.163729	8		-0.0894686	-0.203561	0.183673	0.203854	0.0471023	0.202074	4		-0.0730619	-0.156803	-0.114933	0.059214	2		-0.475176	-0.375547	-0.199004	0.283026	0.0997651	0.231843	-0.0496194	0.322083	6		-0.0726813	-0.218313	-0.9051	-0.275848	-0.369356	-0.0227924	0.172999	0.185212	-0.319718	-0.218313	0.331912	9
277		0.576086	0.177095	0.381553	0.565957	0.33252	0.594766	0.610577	0.588841	0.571022	0.161184	8		1.02462	1.13359	1.41093	1.60166	1.27226	0.262439	4		1.47415	1.37136	1.42276	0.0726861	2		1.40077	1.44886	1.4919	1.68313	1.83059	1.41206	1.47038	0.173884	6		1.21562	0.76556	1.22263	1.84645	1.69398	1.47765	1.57373	1.64072	1.68819	1.57373	0.335476	9
278		-1.2096	-0.785081	-0.368118	-0.824896	-0.747244	-0.8704	-0.606139	-0.763411	-0.774246	0.237685	8		-0.951855	-1.08597	-0.539719	-0.363692	-0.745787	0.339711	4		-1.03574	-0.844994	-0.940366	0.134876	2		-1.0982	-0.836171	-0.869612	-0.630276	-0.651391	-0.765377	-0.800774	0.171308	6		-0.64835	-0.18836	-0.505545	-1.08336	-0.885192	-0.937263	-0.642905	-0.752942	-0.547518	-0.64835	0.266414	9
279		1.40095	1.24691	1.80304	1.08371	1.50516	1.50108	1.27468	1.32117	1.36106	0.216666	8		1.47334	1.40364	1.20914	1.12955	1.30639	0.161281	4		1.42194	1.40663	1.41428	0.0108317	2		0.704569	1.31362	1.35906	1.16558	1.10263	1.14255	1.15406	0.232094	6		1.11777	1.24306	1.04479	0.799285	1.11962	1.47046	1.29742	1.15427	1.05856	1.11962	0.18617	9
280		1.00867	0.30034	0.620469	0.528182	1.25977	1.32898	1.29084	1.21855	1.11361	0.403493	8		1.34107	1.24876	1.19998	1.30305	1.27591	0.0617945	4		1.19302	1.33415	1.26358	0.099793	2		-0.168111	1.14742	1.19567	1.22177	1.13518	1.00255	1.1413	0.5396	6		0.574578	0.576798	0.797114	0.637517	0.844781	1.27191	1.21876	1.1378	0.619067	0.797114	0.284722	9
281		-0.472242	-0.559858	-0.48828	-0.541645	-0.63534	-0.593833	-0.227705	-0.521682	-0.531664	0.124071	8		-0.346149	-0.29155	-0.125535	-0.15785	-0.2247	0.10551	4		-0.53876	-0.52152	-0.53014	0.0121906	2		-0.850664	-0.301404	-0.310941	-0.00906996	-0.200286	-0.370597	-0.306172	0.280386	6		-0.242344	-0.158674	-1.35713	-0.512363	-0.609597	-0.511757	-0.42725	-0.151734	-0.233791	-0.42725	0.373768	9
282		-0.353152	-1.20466	-0.974076	-0.531268	-0.83012	-0.483792	-0.369874	-0.3726	-0.50753	0.322838	8		-0.156264	-0.383476	-0.210191	0.0927389	-0.183227	0.196873	4		-0.680614	-0.333907	-0.50726	0.245159	2		-0.675055	-0.699375	-0.769988	0.0217673	-0.249137	-0.489691	-0.582373	0.308341	6		-0.535814	-0.291598	-1.36058	-0.749624	-0.469454	-0.541175	-0.79565	-0.143035	-0.945843	-0.541175	0.365118	9
283		0.405477	-0.223436	0.0619275	-0.86603	-0.650586	-0.665363	-0.221865	-0.179364	-0.222651	0.419445	8		0.035011	0.212189	0.46021	0.219594	0.215892	0.174576	4		0.207728	0.190166	0.198947	0.0124184	2		0.545714	0.163967	0.33219	0.116067	0.269713	0.627839	0.300951	0.205555	6		0.746673	-0.188429	-0.181646	-0.0387627	0.0688773	0.0349176	0.0593417	0.279807	0.0141666	0.0349176	0.284008	9
284		1.4306	0.129877	0.166757	0.712332	0.657922	0.676465	0.616402	0.905979	0.667194	0.411187	8		1.89058	1.81284	1.9782	1.98941	1.93439	0.0827315	4		2.17906	2.07694	2.128	0.072212	2		3.30382	2.08936	2.16919	1.95537	2.09014	1.98771	2.08975	0.514299	6		1.71345	1.06642	1.47248	2.66673	2.36858	1.57929	1.71813	1.89287	2.14837	1.71813	0.48639	9
285		1.09267	0.211273	0.364671	-0.554244	0.0127987	0.0580967	0.0578942	0.351413	0.134685	0.461564	8		0.706656	0.598528	0.893835	0.969412	0.800246	0.169863	4		0.919375	0.873313	0.896344	0.0325709	2		1.44619	0.914092	0.959255	0.606589	0.779364	1.1121	0.936673	0.289343	6		1.28965	0.707099	-0.243359	0.757264	0.856823	0.497564	0.647113	0.803291	0.847491	0.757264	0.409214	9
286		0.66037	-0.328351	-0.170148	-0.313397	-0.481222	-0.190836	-0.0383539	0.0589428	-0.180492	0.351204	8		0.551624	0.504076	0.688411	0.890053	0.620017	0.172994	4		0.758648	0.774264	0.766456	0.0110424	2		1.56029	0.796495	0.829016	0.641805	0.537262	0.90783	0.812756	0.359816	6		1.15169	0.504231	0.345621	1.0507	0.81364	0.3595	0.437902	0.678461	0.74398	0.678461	0.292782	9
287		-0.561767	0.638964	0.110637	0.204621	0.527721	0.607756	0.519923	0.697529	0.523822	0.420977	8		0.581688	0.546873	0.896534	0.911238	0.739111	0.196678	4		0.668608	0.596257	0.632433	0.0511604	2		0.0932851	0.619095	0.650781	0.51095	0.455661	0.374605	0.483306	0.202771	6		0.171774	0.219031	0.268772	0.256003	0.53313	0.620211	0.522503	0.507038	0.561918	0.507038	0.173669	9
288		-0.808205	-0.753189	-0.394216	-0.107314	0.494691	0.471698	-0.604721	-0.451096	-0.422656	0.513354	8		0.45022	0.391037	0.0876737	0.284226	0.337632	0.159313	4		0.317355	0.411168	0.364262	0.0663364	2		-0.458342	0.480382	0.588746	-0.136808	-0.0432283	-0.380388	-0.0900181	0.436423	6		-0.706517	-0.591898	-0.28797	-0.406463	0.146255	0.230277	-0.0803801	-0.181129	-0.233397	-0.233397	0.310354	9
289		-0.677666	-0.300626	-0.193596	0.429499	0.0942865	0.176697	0.413385	0.898353	0.135492	0.492997	8		0.0611728	0.128805	0.447772	0.475568	0.288289	0.213798	4		-0.081001	0.0812928	0.000145868	0.114759	2		0.335641	-0.0305051	0.0330774	0.568001	0.498947	0.0247059	0.184359	0.263101	6		-0.52174	-0.290082	-0.497728	0.830229	0.529329	0.20134	0.347265	0.382176	0.425767	0.347265	0.479871	9
290		0.597842	-0.248376	-0.12856	0.717792	0.367287	0.5479	0.769398	0.950195	0.572871	0.428382	8		0.376286	0.347578	0.819027	0.75627	0.566278	0.247397	4		0.274733	0.354187	0.31446	0.0561829	2		0.37792	0.255145	0.221082	0.946857	0.851822	0.978611	0.614871	0.357415	6		0.328535	-0.179966	0.00218975	0.655476	0.437654	0.468811	0.712046	0.862403	0.764676	0.468811	0.352249	9
291		-0.77268	-0.641827	-0.767931	-0.38079	-0.241083	-0.0381347	0.0975135	0.276125	-0.310937	0.401274	8		-0.232645	-0.261011	-0.106145	-0.293827	-0.246828	0.0820746	4		-0.370763	-0.243957	-0.30736	0.0896659	2		-0.459717	-0.436123	-0.556953	0.280541	0.145404	0.0366376	-0.199743	0.360419	6		-0.853933	-0.673045	-2.82568	-0.34219	-0.449522	-0.286271	-0.189128	-0.0196668	-0.291798	-0.34219	0.850019	9
292		0.415352	-0.300481	-0.667415	-0.232637	0.329727	0.539725	0.693281	0.750894	0.372539	0.523021	8		0.20777	0.252949	0.471988	0.495415	0.362468	0.147735	4		0.224051	0.297151	0.260601	0.0516897	2		0.00551433	0.235143	0.16749	0.769636	0.6765	0.497719	0.366431	0.30302	6		0.222061	-0.12717	0.287255	0.011619	-0.0156935	0.292349	0.447174	0.630884	0.129164	0.222061	0.238952	9
293		-0.148304	-0.374703	-0.52252	-0.491867	-0.641834	-0.397265	-0.145916	-0.153058	-0.385984	0.192096	8		-0.228043	-0.159531	0.128097	0.147367	-0.0157169	0.193595	4		-0.114985	-0.205552	-0.160268	0.0640404	2		-0.647844	-0.14024	-0.254039	0.37734	0.220616	1.07183	0.0401878	0.596344	6		1.86698	1.5873	0.498075	-0.396501	-0.231831	0.00529972	0.0968286	0.317338	-0.131775	0.0968286	0.801735	9
294		1.54596	-0.115859	0.191534	1.49912	0.578058	0.651207	0.652607	0.685912	0.651907	0.572852	8		0.541581	0.701448	0.76537	0.834014	0.733409	0.125009	4		0.503212	0.608225	0.555719	0.0742554	2		-0.0328122	0.521048	0.536222	0.811254	0.759675	1.23252	0.647948	0.417686	6		1.20098	0.296974	0.471895	0.479305	0.38078	0.765433	0.799034	0.808684	0.281596	0.479305	0.304785	9
295		0.114272	-0.791832	0.0579481	0.0367645	0.417743	0.545758	0.487973	0.604973	0.266007	0.455098	8		0.590572	0.441522	0.789552	0.60901	0.599791	0.142572	4		0.554956	0.521905	0.53843	0.0233705	2		0.0630309	0.661709	0.620577	0.789599	1.00459	0.810786	0.725654	0.321305	6		0.337961	0.329499	0.307973	0.454454	0.438561	0.616452	0.765312	1.0021	0.732622	0.454454	0.240337	9
296		-0.00228674	0.0184953	-0.280968	-0.364191	-0.344764	-0.192789	0.309042	0.366749	-0.0975379	0.284823	8		0.0388927	-0.174734	0.34881	0.205211	0.122052	0.225171	4		-0.0305191	-0.0852825	-0.0579008	0.0387236	2		-0.444675	-0.0258672	-0.0103512	0.264886	0.573645	0.380623	0.127268	0.361049	6		0.30984	0.316295	0.0216491	-0.283302	-0.163339	0.00462885	0.224032	0.586027	-0.0892311	0.0216491	0.276056	9
297		-0.76983	-1.36345	-1.73483	-0.212831	-0.636266	-0.78089	0.0528173	-0.178089	-0.703048	0.60979	8		0.149013	0.0709294	0.421407	0.422016	0.28521	0.182785	4		-0.255713	0.00162431	-0.127044	0.181965	2		-0.721549	0.0395268	-0.0736926	0.520682	0.372639	0.54159	0.206083	0.480423	6		-0.00341958	-0.14206	0.749221	0.377645	0.377837	0.960112	0.743627	0.438151	0.685205	0.438151	0.363306	9
298		0.0202381	-0.39573	-0.901611	-0.942011	-0.940379	-0.866986	-0.604065	-0.686132	-0.776559	0.337124	8		0.443707	0.549578	0.848675	0.978689	0.699126	0.250319	4		0.300544	0.383744	0.342144	0.058831	2		-0.584236	0.374474	0.186137	0.970898	0.866195	0.872091	0.620334	0.594584	6		0.51714	0.457137	0.0719186	-0.588488	-0.125909	0.296505	0.459653	0.765689	0.338612	0.338612	0.404643	9
299		0.369034	-0.685912	-1.19927	1.4017	-0.0405792	-0.0486409	0.130078	0.17727	0.0447491	0.761642	8		0.0817192	-0.0502337	0.41489	0.426608	0.248304	0.240003	4		-0.133635	-0.34649	-0.240063	0.150511	2		0.607822	-0.0135507	-0.20157	0.226341	0.00854985	0.402048	0.117445	0.298836	6		0.568784	-0.0970303	0.522848	1.65319	1.23713	0.799754	0.573642	0.290343	1.10523	0.573642	0.52737	9
300		-0.284029	-0.662332	-0.785763	0.051675	-0.62069	-0.445645	-0.187396	-0.212541	-0.364837	0.28432	8		-0.0462101	0.00795599	0.362322	0.180752	0.0943541	0.184785	4		-0.125714	0.0140792	-0.0558174	0.0988487	2		-0.273852	-0.0047574	-0.0205718	0.356575	0.423009	0.444771	0.175909	0.295529	6		0.277289	0.0549467	-0.279837	0.559863	0.0879933	0.180517	0.107024	0.485428	0.229358	0.180517	0.247388	9
301		0.68373	0.103024	-0.242961	0.289396	0.0402282	-0.0715047	0.291521	0.112492	0.107758	0.278637	8		0.232611	0.105561	0.349025	0.53689	0.290818	0.183233	4		0.127776	0.0231635	0.0754697	0.0739721	2		0.684325	0.169551	0.203967	0.369539	0.310004	0.6337	0.339772	0.2172	6		0.381131	-0.304666	0.687036	0.793485	0.978368	0.527549	0.404049	0.460849	0.908397	0.527549	0.383617	9
302		-0.428169	-1.17014	-1.18273	-0.0701846	-0.842827	-0.991046	-0.659645	-1.01888	-0.916937	0.389166	8		-0.470138	-0.677221	-0.524977	-0.634656	-0.579817	0.0957323	4		-0.337376	-0.428086	-0.382731	0.0641413	2		-0.319191	-0.0302495	-0.0108332	-0.0408876	0.0178546	0.305317	-0.0205414	0.19855	6		-0.198929	-0.390904	0.165148	0.590177	0.0253897	0.131853	0.213826	0.408726	0.156365	0.156365	0.293337	9
303		0.562561	-0.546674	-0.514452	-1.45022	-0.581317	-0.571196	-0.141055	-0.391285	-0.530563	0.556764	8		0.999845	1.00933	1.08768	1.03035	1.01984	0.0393736	4		2.70995	2.59666	2.65331	0.0801121	2		2.79409	2.9856	3.24013	2.46324	2.76437	2.94276	2.86842	0.259955	6		2.89097	2.75408	2.52122	2.69522	2.7825	2.63045	2.84036	3.08861	2.19189	2.75408	0.252714	9
304		-0.0817955	-0.192881	-0.390175	0.0774521	-0.490709	-0.570779	0.0901233	0.0664813	-0.137338	0.268033	8		-0.289635	-0.192607	0.202882	0.233882	0.00513752	0.268534	4		0.0818645	0.17446	0.128162	0.0654746	2		0.131488	0.216979	0.0694751	0.407198	0.297768	0.651552	0.257374	0.21138	6		0.188625	-0.486704	0.553818	0.338204	0.335793	0.332443	0.469435	0.643396	0.347162	0.338204	0.325639	9
305		0.295522	0.0748093	0.292835	-0.114321	0.184094	0.223113	0.822056	0.202576	0.212845	0.267754	8		0.657455	0.68046	0.844708	0.591309	0.668958	0.107666	4		1.47436	1.48309	1.47873	0.00617936	2		0.890104	1.78779	1.83796	1.26505	1.41737	1.47509	1.44623	0.350393	6		1.33639	1.08081	1.20946	0.879635	1.22208	1.49106	1.50055	1.64274	1.1141	1.22208	0.240717	9
306		-0.859579	-1.11792	-0.6442	-0.11726	-1.52544	-1.21215	-0.617381	-0.922582	-0.891081	0.429621	8		-1.10205	-0.858451	-0.726592	-0.844657	-0.851554	0.157607	4		-0.812844	-0.966209	-0.889527	0.108445	2		-1.19708	-0.885752	-0.903669	-0.433323	-0.871502	-1.12133	-0.89471	0.266846	6		-0.606659	-3.05634	-0.802293	-2.17511	-1.27337	-0.985595	-0.996674	-1.56392	-0.856591	-0.996674	0.79014	9
307		-1.04452	-0.360977	-0.334854	-1.2107	-0.352371	-0.510233	-0.319989	-0.325355	-0.356674	0.359895	8		-0.28207	-0.247514	0.0301143	-0.064351	-0.155933	0.148774	4		-0.0154075	-0.263204	-0.139306	0.175218	2		-0.847854	-0.116052	-0.130357	-0.160735	0.00145961	0.247881	-0.123205	0.365525	6		0.368395	0.115572	0.320618	-0.512041	-0.382531	-0.00423966	-0.0750756	0.0305524	-0.567038	-0.00423966	0.341532	9
308		-1.10621	-0.996358	-0.137532	-0.422681	-1.20412	-1.00571	-1.05559	-0.966378	-1.00103	0.374474	8		-0.835869	-0.641219	-0.31694	-0.496692	-0.568956	0.219957	4		-0.287495	-0.32446	-0.305977	0.0261383	2		-0.656415	-0.245616	-0.0363947	-0.569273	-0.224605	-0.14575	-0.235111	0.245131	6		-0.44478	-0.669189	-0.273159	-1.94141	-0.625636	-0.200019	-0.316126	-0.11191	-0.583172	-0.44478	0.548717	9
309		1.36366	-0.141591	-0.195415	0.325078	0.539839	0.608261	0.391402	0.389871	0.390636	0.484677	8		0.973197	0.949761	1.0737	1.05432	1.01376	0.0604837	4		1.33187	1.31881	1.32534	0.00923207	2		0.479743	1.43535	1.52759	0.919591	1.13029	1.42045	1.27537	0.39996	6		0.625854	-0.434221	0.190641	0.284632	0.923597	1.4385	1.27655	1.35394	0.935202	0.923597	0.625002	9
310		0.88897	-0.529155	-0.494551	1.77245	0.554671	0.655189	1.10758	1.14638	0.77208	0.800095	8		2.60946	2.48296	3.05666	3.06012	2.83306	0.300188	4		3.34223	3.2467	3.29447	0.0675495	2		3.9993	3.50995	3.81189	3.17222	3.42335	3.56862	3.53929	0.291701	6		3.04449	2.66117	3.68879	4.57651	4.00044	3.66037	3.62105	3.87132	3.75843	3.68879	0.546437	9
311		-0.142797	0.686159	0.37605	2.56811	1.6952	1.81254	1.81206	1.83389	1.75363	0.916445	8		1.8221	1.72976	2.20487	2.26511	2.01349	0.268834	4		1.73891	1.71846	1.72869	0.0144588	2		1.7905	1.79585	1.83617	1.81033	1.85172	0.97501	1.80309	0.34451	6		0.577404	0.527832	1.39762	2.10018	1.79407	1.79924	1.77389	1.92409	1.88641	1.79407	0.585068	9
312		-0.696077	0.210767	0.696138	4.33237	2.83938	3.01781	-0.481446	-0.140679	0.453453	1.89932	8		2.78928	2.67424	0.0794323	0.190471	1.43236	1.50069	4		2.69651	2.60245	2.64948	0.0665101	2		2.49633	2.68017	2.83312	0.00948821	0.0903197	0.157837	1.32708	1.4201	6		0.130318	0.468077	2.2634	3.34966	2.55093	2.57978	1.36929	0.104081	1.18512	1.36929	1.18597	9
313		-0.2308	-0.236409	-0.860203	0.697626	1.18277	1.06582	-0.160573	0.0364329	-0.06207	0.718986	8		0.964008	0.938667	-0.229165	-0.189694	0.374487	0.670443	4		0.923615	0.834587	0.879101	0.0629522	2		1.43625	0.915295	0.806307	-0.000642923	0.112683	-0.554892	0.459495	0.727017	6		-0.774922	-0.184432	0.918643	1.44151	1.37082	1.12976	0.416465	-0.0689995	0.54084	0.54084	0.761051	9
314		0.429678	0.759208	0.70783	1.13668	1.37443	1.47199	1.70605	2.03658	1.25555	0.546969	8		1.23454	1.30633	1.62947	1.58841	1.44737	0.19833	4		1.26149	1.18592	1.2237	0.0534337	2		1.82852	1.28377	1.2144	1.69532	1.88625	1.31717	1.50625	0.299516	6		0.640835	0.699677	1.00846	1.92186	1.71997	1.44863	1.65053	1.91562	1.78	1.65053	0.50823	9
315		1.42788	0.0956839	-0.475544	0.477707	0.570771	0.462957	0.828459	0.983377	0.524239	0.574121	8		0.427758	0.536449	0.718169	0.746633	0.627309	0.151615	4		0.384663	0.471555	0.428109	0.0614423	2		1.22318	0.398279	0.343975	1.04439	0.897393	1.23006	0.970894	0.395885	6		0.560771	-0.32214	0.919556	1.39113	1.03505	0.674165	0.873602	1.10425	1.04904	0.919556	0.488676	9
316		1.32029	0.385048	0.271042	1.15695	1.42611	1.38477	1.69209	1.92503	1.35253	0.585092	8		1.16479	1.13623	1.55648	1.63979	1.36063	0.260926	4		1.09779	1.07919	1.08849	0.0131495	2		1.61411	1.14022	0.997373	1.84874	1.78212	1.6438	1.62895	0.351246	6		0.760654	0.127761	0.793306	1.8608	1.72033	1.33937	1.57525	1.88787	1.8437	1.57525	0.62516	9
317		0.814495	-0.227329	-0.291681	-0.292646	-0.0647921	-0.206816	0.136436	0.15446	-0.135804	0.373245	8		-0.120579	-0.14875	0.163879	0.263619	0.0216499	0.205558	4		-0.31912	-0.287892	-0.303506	0.0220815	2		0.30639	-0.246773	-0.181106	0.416592	0.555317	0.747301	0.361491	0.400625	6		0.156621	-0.621817	0.0871008	0.39209	0.102149	-0.135734	0.309443	0.421739	0.357848	0.156621	0.3309	9
318		1.29903	0.71087	0.536975	0.802696	0.665395	0.534527	1.00506	1.06189	0.756783	0.272434	8		0.498903	0.654834	1.00549	1.01133	0.830162	0.257166	4		0.429063	0.433095	0.431079	0.00285085	2		1.1103	0.553466	0.514926	1.22198	1.17743	1.32363	1.14387	0.355173	6		0.792291	0.260209	0.740613	1.28633	1.00246	0.753389	0.967064	1.22592	1.23994	0.967064	0.326097	9
319		-0.234745	-0.517503	-0.390928	-0.667932	-0.472701	-0.635492	-0.523351	-0.464092	-0.495102	0.136599	8		0.346594	0.342991	0.656	0.67319	0.501297	0.184777	4		0.140888	0.284168	0.212528	0.101314	2		0.291598	0.354734	0.245625	0.780076	0.747652	1.12396	0.551193	0.349022	6		1.34135	1.14542	0.183832	-0.00143338	0.10715	0.195095	0.535626	0.61022	0.428164	0.428164	0.466567	9
320		2.04217	1.323	1.07765	1.8952	1.15257	1.06198	1.5286	1.5017	1.41235	0.368681	8		1.53346	1.44497	1.81182	1.8066	1.67003	0.18826	4		1.6115	1.53059	1.57105	0.0572126	2		2.49916	1.60445	1.51093	1.93427	1.99859	2.19221	1.96643	0.367363	6		2.21855	1.83236	2.01792	2.39714	2.0453	1.47795	1.6591	2.0197	2.08382	2.0197	0.279573	9
321		0.511075	-0.503315	-0.416388	-0.397466	-0.255304	-0.141636	0.486291	0.239606	-0.19847	0.413444	8		0.179781	0.247731	0.599468	0.59994	0.4236	0.224548	4		0.297979	0.137815	0.217897	0.113253	2		-0.402716	0.189926	0.0980384	0.756336	0.839389	0.581818	0.385872	0.471976	6		0.124263	0.106353	0.00234069	0.031161	-0.169928	0.0867569	0.421214	0.536048	0.0177322	0.0867569	0.218159	9
322		-0.386188	-0.779422	-0.482957	-0.637935	-0.608637	-1.0077	0.770715	0.307946	-0.545797	0.594569	8		3.39189	3.37979	3.73616	3.96863	3.56402	0.285638	4		3.30108	3.07641	3.18875	0.158866	2		4.49154	3.20354	3.09557	3.8807	4.06655	3.4914	3.68605	0.538278	6		3.1748	3.38647	3.46009	4.07517	3.67321	3.02757	3.37682	3.81857	3.99778	3.46009	0.360894	9
323		0.380727	-1.39288	-0.260517	-0.428029	-0.712789	-0.591009	-0.0146671	0.0287956	-0.344273	0.544683	8		0.134256	0.00778742	0.622059	0.608516	0.371386	0.318493	4		0.0780542	-0.0637048	0.00717466	0.100239	2		-0.516524	0.0760817	0.0577064	0.663189	0.673566	0.514565	0.295323	0.463626	6		0.0994761	-0.807116	-0.0941165	-0.0568923	-0.274391	-0.0287112	0.389112	0.679938	-0.270404	-0.0568923	0.421565	9
324		0.57034	-0.0212929	-0.435745	-0.149107	-0.163558	-0.461344	0.387561	0.33159	-0.0852002	0.384924	8		2.72753	2.76884	3.0427	3.27316	2.90577	0.255145	4		2.66076	2.4818	2.57128	0.126543	2		4.01588	2.54603	2.43222	3.13965	3.26431	2.9365	3.03807	0.571878	6		2.90468	2.80475	2.90784	3.71598	3.14769	2.36185	2.69522	3.11801	3.30679	2.90784	0.387001	9
325		-0.174712	-0.501201	-0.676364	-1.22347	-0.97133	-0.752671	-0.882228	-1.23858	-0.81745	0.35967	8		-1.00951	-0.930387	-0.541077	-0.727081	-0.828734	0.210744	4		-0.718542	-0.799101	-0.758821	0.0569638	2		-1.19979	-0.531584	-0.706691	-0.383651	-0.418316	-0.236876	-0.47495	0.342043	6		-0.0259124	-0.944483	-0.46864	-0.732443	-0.565732	-0.837258	-0.499627	-0.625807	-0.760574	-0.625807	0.268474	9
326		0.321573	-0.354098	-0.160914	0.0466746	-0.558007	-0.525014	-0.470914	-0.220883	-0.287491	0.305396	8		-0.452605	-0.193177	-0.0603706	-0.139064	-0.166121	0.169857	4		-0.141635	-0.245506	-0.19357	0.073448	2		-0.394009	-0.0861213	0.0614783	0.0264061	0.206091	0.308265	0.0439422	0.245826	6		0.107143	0.255672	0.158325	-0.1381	-0.26865	-0.19873	-0.0345966	0.235663	-0.0947678	-0.0345966	0.193104	9
327		-0.136561	-0.441785	0.0445158	-1.75486	-1.55344	-1.17805	-1.75142	-1.4563	-1.31717	0.738947	8		-0.956404	-0.789428	-0.810635	-0.543778	-0.800032	0.171123	4		-0.121185	-0.0364837	-0.0788346	0.0598932	2		-1.3321	0.376494	0.425843	0.0465485	0.00814448	0.177019	0.111784	0.650591	6		0.122502	-0.618483	-1.10877	-1.11762	-0.383131	-0.0354004	-0.0216998	0.0677814	-0.425209	-0.383131	0.47869	9
328		0.516589	0.325022	0.129211	-0.0110339	-0.210167	-0.383585	0.0285755	-0.114624	0.00877078	0.289034	8		0.0177195	0.0128882	0.301667	0.408534	0.159693	0.200984	4		-0.148079	0.00591096	-0.0710838	0.108887	2		-0.351342	0.0983915	-0.0889702	0.318469	0.382778	0.485966	0.20843	0.318137	6		0.667857	0.297022	0.371979	-0.216257	-0.261682	-0.0697228	0.0368556	0.276585	0.0459739	0.0459739	0.30127	9
329		-1.05628	-1.52381	-1.50005	-0.922461	-0.984341	-1.13358	-0.705748	-1.15803	-1.09493	0.278296	8		-0.811483	-0.516588	-0.505443	-0.664475	-0.590531	0.144199	4		-0.594142	-0.47576	-0.534951	0.0837087	2		-1.27268	-0.620457	-0.521416	-0.322495	-0.306332	-0.607634	-0.564525	0.352695	6		-1.53225	-1.27677	-0.898583	-1.93601	-0.997269	-0.66351	-0.854291	-0.675296	-0.803609	-0.898583	0.430056	9
330		-0.543628	-0.481471	-0.397341	-1.42315	-1.20171	-1.15333	-0.957521	-1.63289	-1.05543	0.45989	8		-0.920226	-0.603986	-0.80294	-0.551694	-0.703463	0.172003	4		-0.796946	-1.05476	-0.925851	0.182299	2		-1.61244	-0.718604	-0.654651	-0.820096	-0.432	-0.550349	-0.686627	0.420938	6		-0.474226	-0.281447	-1.09548	-1.22898	-0.711732	-1.1424	-0.69903	-0.782718	-0.596754	-0.711732	0.320018	9
331		-0.711161	-1.87823	-0.508501	-0.744076	-1.49792	-1.83716	-1.76707	-1.28188	-1.3899	0.555365	8		-1.32875	-0.947389	-0.998264	-0.872599	-0.972826	0.20139	4		-1.1248	-1.04228	-1.08354	0.0583519	2		-1.27021	-1.09787	-0.982329	-1.39999	-0.631791	-0.886845	-1.0401	0.275397	6		-0.541794	-1.55916	-0.847098	-1.52675	-1.52654	-0.969029	-1.2812	-1.00586	-1.01718	-1.01718	0.35365	9
332		0.0888958	0.337052	-0.708438	-0.982264	-0.257457	-0.327478	-0.216449	0.00330131	-0.236953	0.427068	8		0.141544	0.105194	0.458381	0.342517	0.24203	0.167477	4		0.277984	0.14083	0.209407	0.0969827	2		-0.208961	0.0779951	0.0990386	0.276937	0.4421	0.545918	0.187988	0.274349	6		0.483893	0.474046	0.146743	-0.167833	0.0732326	0.156815	0.195706	0.414005	0.275722	0.195706	0.211023	9
333		1.92393	0.868445	0.943048	0.803713	1.34155	1.51972	1.23953	1.24675	1.24314	0.372789	8		1.33738	1.37891	1.42322	1.4282	1.40107	0.0425831	4		1.44597	1.45607	1.45102	0.00714264	2		0.565776	1.30185	1.45464	1.26496	1.35119	1.52211	1.32652	0.345536	6		1.31228	0.721352	1.08127	0.772937	0.611445	1.30128	1.35481	1.42198	0.803325	1.08127	0.316544	9
334		0.589759	-0.136225	-0.276747	-0.488601	-0.0458666	-0.279321	-0.471984	-0.206702	-0.241725	0.340364	8		0.0142506	0.0790516	-0.183478	-0.0113716	0.00143949	0.112053	4		0.303115	0.332217	0.317666	0.0205784	2		0.451673	0.457599	0.54014	-0.122729	-0.128152	0.455087	0.45338	0.312411	6		0.858104	-0.318113	0.141934	-0.311229	0.105733	0.437573	0.203776	0.115417	0.00905595	0.115417	0.360669	9
335		-0.228067	-0.153008	-0.0507359	2.55767	1.5024	1.62256	1.30645	1.55342	1.40442	1.02863	8		1.61966	1.61842	1.67456	1.70098	1.64711	0.0411245	4		1.58351	1.65982	1.62167	0.0539642	2		1.19367	1.65887	1.76564	1.36488	1.40288	0.897196	1.38388	0.31466	6		0.23493	0.406599	1.32873	2.06635	1.37931	1.549	1.4834	1.46351	1.26976	1.37931	0.572317	9
336		-0.342778	0.219968	0.206209	0.221656	0.60632	0.711066	-0.62016	-0.302144	0.213089	0.469862	8		0.70455	0.534409	-0.495513	-0.511642	0.0194481	0.652141	4		0.73157	0.730778	0.731174	0.000560113	2		0.0376467	0.649114	0.859569	-0.772864	-0.519692	-0.420998	-0.191676	0.663567	6		-0.514363	-0.318487	-0.0689063	0.333415	0.161071	0.415605	-0.0135686	-0.654905	-0.225079	-0.0689063	0.366276	9
337		-0.175528	1.06391	0.489882	-0.691447	-0.45119	-0.463268	-0.407884	-0.534951	-0.429537	0.607134	8		-0.48493	-0.16494	-0.949797	-1.07861	-0.717363	0.422133	4		-0.49488	-0.237833	-0.366356	0.18176	2		-0.573144	-0.366558	-0.456931	-1.02541	-0.748881	-0.548459	-0.560801	0.236264	6		-0.19989	0.515678	-0.473506	-0.773299	-0.626697	-0.362547	-0.965852	-1.01605	-0.830637	-0.626697	0.47679	9
338		0.0806876	1.00823	0.398348	-0.829395	1.15828	1.04243	0.93949	0.981135	0.960312	0.685362	8		0.98767	1.01268	0.835079	0.657875	0.911374	0.163682	4		0.853103	1.06737	0.960238	0.151512	2		-0.588456	1.03683	0.950466	1.01876	0.999771	0.696084	0.975118	0.636638	6		0.67544	0.724244	0.0560877	-0.475165	0.307712	1.01001	1.0628	0.947381	0.199053	0.67544	0.516431	9
339		-0.764107	0.220013	-0.330209	-0.193308	-0.889501	-0.63205	-0.625937	-0.486959	-0.556448	0.355597	8		-0.800912	-0.795988	-0.818401	-1.06618	-0.809656	0.130893	4		-0.727863	-0.52456	-0.626212	0.143757	2		-0.938647	-0.723997	-0.798066	-0.65696	-0.291781	-0.571876	-0.690479	0.220947	6		-0.573581	-0.178163	-1.03133	-0.0962355	-0.81022	-0.679495	-0.72207	-0.439449	-0.817997	-0.679495	0.307588	9
340		1.09138	1.3599	0.944561	-0.157763	1.49452	1.39456	1.14632	1.25175	1.19904	0.525343	8		1.26621	1.3213	0.980246	0.841552	1.12323	0.229284	4		1.19199	1.31362	1.2528	0.0860078	2		-0.166116	1.2724	1.24256	1.14074	1.16455	1.19924	1.18189	0.561401	6		1.37792	1.20539	0.386068	0.179515	0.703813	1.42579	1.32292	1.14059	0.584038	1.14059	0.467805	9
341		-0.580915	-0.191349	-0.130219	-0.265496	-0.0974001	-0.00495133	0.0734861	0.231974	-0.11381	0.243156	8		-0.0564149	-0.0458893	0.331965	0.36377	0.143038	0.23078	4		-0.140475	0.0281716	-0.0561519	0.119251	2		0.00352205	-0.0907362	-0.0810255	0.291359	0.550532	0.162967	0.0832443	0.250076	6		0.0188188	-0.407724	0.486758	0.304524	0.175112	0.194865	0.28268	0.481086	0.507371	0.28268	0.289329	9
342		1.36555	1.14761	0.688353	-0.429543	0.641785	0.583605	0.461939	0.353137	0.612695	0.539273	8		0.695308	0.810567	0.707703	0.758431	0.733067	0.0526745	4		0.827442	0.978608	0.903025	0.10689	2		0.103213	0.855407	0.847959	0.884909	0.792505	1.09493	0.851683	0.339702	6		1.25032	1.05433	0.409224	0.122156	0.491399	0.848709	0.913029	0.890503	0.670612	0.848709	0.350247	9
343		0.984841	1.15481	0.698754	0.0478964	0.678769	0.667077	0.646023	0.690092	0.684431	0.32019	8		0.82585	0.914784	1.02988	1.00389	0.959335	0.0926893	4		0.858255	0.974632	0.916443	0.0822913	2		0.326601	0.885019	0.860503	1.11756	1.12019	1.12427	1.00129	0.308704	6		0.901163	1.01716	0.355111	0.256992	0.854195	1.00194	1.062	1.14629	0.762526	0.901163	0.312472	9
344		1.01287	-0.247347	0.00533166	-0.0400562	0.713523	0.696428	0.780235	0.550276	0.623352	0.461088	8		0.771288	0.814017	0.792038	0.796347	0.794193	0.0175551	4		0.91362	0.887616	0.900618	0.0183869	2		0.66018	0.966701	0.950928	0.909595	0.982655	1.12894	0.958814	0.153163	6		0.630558	-0.383119	0.510202	0.392894	0.818082	0.90196	0.936032	1.01771	0.678205	0.678205	0.425662	9
345		-0.0447765	0.130423	-0.00123595	-0.226215	-0.029806	-0.378427	0.299621	0.155864	-0.015521	0.216212	8		0.719037	0.702572	1.12882	1.14697	0.923927	0.246781	4		0.640283	0.650222	0.645252	0.00702796	2		1.39666	0.649032	0.609696	1.20948	1.18185	1.06363	1.12274	0.319946	6		0.801325	0.596205	0.764034	1.15784	0.98076	0.717827	0.790399	1.07968	1.09649	0.801325	0.196255	9
346		0.316627	-0.530927	-0.310647	-0.850669	-0.302862	-0.308154	-0.687395	-0.514732	-0.412689	0.349571	8		-0.0823128	-0.174916	-0.0752059	-0.0152992	-0.0787594	0.0659073	4		-0.121021	0.0106954	-0.0551627	0.0931375	2		0.218586	-0.0349264	0.00592716	0.129836	0.0532954	0.468741	0.0915657	0.18463	6		0.62889	0.287316	-0.17997	0.392289	0.138785	-0.0304818	-0.0120052	0.243701	0.117456	0.138785	0.244533	9
347		0.111633	0.0618002	-0.299244	-0.670605	0.0973258	0.0870923	0.471066	0.40425	0.0922091	0.368249	8		1.28839	1.42263	1.65974	1.72315	1.54118	0.203205	4		1.20935	1.18603	1.19769	0.0164865	2		2.02962	1.21405	1.15706	1.70357	1.77623	1.8843	1.7399	0.359947	6		2.18314	2.08849	1.66414	1.76455	1.56396	1.07642	1.33618	1.61218	1.61113	1.61218	0.340472	9
348		0.746879	-0.0778359	-0.139255	0.163558	-0.0377803	-0.283194	-0.256216	-0.0117019	-0.0578081	0.32865	8		-0.0617451	0.114312	0.313611	0.313818	0.213961	0.180845	4		-0.00683283	0.0719951	0.0325811	0.0557398	2		-0.415499	-0.0495802	-0.0121662	0.12053	0.313902	0.479737	0.0541817	0.311974	6		0.674693	-0.0223304	0.577493	-0.119768	-0.150549	-0.110893	-0.117381	0.332115	-0.254214	-0.110893	0.345411	9
349		0.815736	-0.168554	0.556648	0.859309	0.523064	0.585009	0.685098	0.626955	0.605982	0.318009	8		0.996221	1.01122	1.31593	1.4086	1.16357	0.210526	4		0.970442	0.908035	0.939239	0.0441284	2		1.01696	0.99883	0.940826	1.42306	1.54079	1.47587	1.22001	0.274487	6		0.979874	0.622175	0.913299	0.786488	0.896046	0.808315	1.12494	1.51696	1.02042	0.913299	0.253691	9
350		0.333117	-0.425091	-0.619465	0.206437	0.31174	0.304911	0.119605	0.00475485	0.163021	0.361651	8		0.369831	0.396495	0.462223	0.371972	0.384234	0.0431264	4		0.255649	0.339481	0.297565	0.0592781	2		-0.695293	0.263163	0.252107	0.368004	0.438545	0.24436	0.257635	0.418879	6		-0.114575	-0.502559	-0.409402	-0.440452	-0.206525	0.0874923	0.207645	0.414599	-0.176633	-0.176633	0.312112	9
351		0.38784	-0.116062	0.371635	0.172501	-0.308997	-0.250456	-0.0651018	-0.327778	-0.0905818	0.292603	8		0.133936	-0.181543	0.254689	0.230362	0.182149	0.200824	4		-0.0497611	-0.0934027	-0.0715819	0.0308593	2		-0.334198	0.0703354	-0.23454	0.195417	0.156618	0.344141	0.113477	0.263163	6		0.182958	-0.230299	0.039303	0.182486	-0.206147	-0.0223563	0.0144133	0.27357	-0.0680138	0.0144133	0.173555	9
352		0.586974	-0.571139	-0.108997	1.11115	0.355814	0.478057	0.352759	0.158387	0.354286	0.496268	8		0.447109	0.415887	0.651473	0.701791	0.549291	0.143578	4		0.27021	0.416395	0.343303	0.103368	2		-0.340438	0.356845	0.261548	0.624043	0.63866	0.621942	0.489394	0.378497	6		0.0689592	-0.872081	-0.0557545	-0.157429	-0.0864058	0.212324	0.63101	0.631509	0.122632	0.0689592	0.451461	9
353		0.333737	1.15997	1.36855	-0.78513	0.569411	0.5859	0.916625	1.21858	0.751262	0.690494	8		0.678033	0.635993	1.14908	1.15079	0.913557	0.285108	4		0.686457	0.71603	0.701243	0.0209113	2		-0.676111	0.696361	0.645157	1.00898	1.00118	1.10058	0.848769	0.665342	6		1.26622	1.39434	1.09759	0.347015	0.229038	0.612052	0.867534	1.04261	0.444927	0.867534	0.420421	9
354		1.0051	0.250537	-0.00499716	0.307511	0.408759	0.418345	0.421351	0.466811	0.413552	0.284285	8		0.503299	0.517222	0.797899	0.577563	0.547392	0.136464	4		0.514278	0.47588	0.495079	0.0271515	2		0.144642	0.48006	0.46217	0.61925	0.66847	0.630912	0.549655	0.193827	6		0.741527	0.296585	-0.0755694	0.145184	0.331424	0.462348	0.465058	0.649501	0.441356	0.441356	0.248233	9
355		-0.651408	-1.52929	-0.863763	-1.12957	-1.08072	-1.15052	-0.953674	-1.23669	-1.10515	0.261864	8		-1.06603	-0.717735	-0.672178	-0.753748	-0.735742	0.17888	4		-1.06029	-0.666541	-0.863416	0.278424	2		-1.12331	-0.759882	-0.726715	-0.613686	-0.400623	-0.603699	-0.6702	0.24071	6		-0.525619	-0.774445	-0.68083	-1.09057	-0.567646	-0.68383	-0.780066	-0.328528	-1.15856	-0.68383	0.262672	9
356		-0.250352	-0.42728	-0.319004	-0.571753	0.22669	0.370895	0.359019	0.190114	-0.0301191	0.379035	8		0.501298	0.232791	0.789941	0.632512	0.566905	0.235868	4		0.678035	0.543732	0.610884	0.0949662	2		0.399269	0.651488	0.738367	0.798577	0.841579	0.500644	0.694927	0.174134	6		-0.284121	-0.395071	-0.161838	0.555027	0.474241	0.651746	0.800713	0.893288	0.292248	0.474241	0.481889	9
357		-0.731728	-0.437084	-0.632293	-0.620025	-0.723553	-0.415303	-0.620481	-0.225337	-0.620253	0.175696	8		0.0857605	-0.00654509	0.419803	0.533614	0.252782	0.259354	4		0.122526	0.033583	0.0780545	0.0628922	2		0.378403	0.142406	0.110626	0.263767	0.424226	0.697672	0.321085	0.216277	6		0.7722	0.624306	0.141229	0.368241	0.225618	0.0772364	0.210654	0.479358	0.0106513	0.225618	0.257916	9
358		-1.22538	-0.356808	-0.992824	-0.285796	0.0196345	-0.0801181	0.197441	0.624123	-0.182957	0.607154	8		0.104565	-0.115594	0.354275	0.471974	0.22942	0.26231	4		0.379085	0.28501	0.332048	0.0665214	2		-0.0757828	0.303699	0.491844	0.355775	0.553645	-0.110711	0.329737	0.283179	6		-1.20355	-0.534402	0.509093	0.460382	0.417872	0.541745	0.694407	0.755363	0.573701	0.509093	0.662411	9
359		-0.477522	-0.765347	-0.718696	0.197733	-0.275141	-0.395201	-0.49934	0.0372319	-0.436362	0.338793	8		-0.33465	-0.49431	-0.212891	-0.343598	-0.339124	0.11525	4		-0.164083	-0.258747	-0.211415	0.0669374	2		-0.980801	-0.319646	-0.159687	-0.365446	-0.210279	-0.422216	-0.342546	0.296195	6		-0.526207	-0.975669	-0.391684	-0.240924	-0.740526	-0.525286	-0.370188	-0.289977	-0.346728	-0.391684	0.236587	9
360		-0.465602	0.163834	-0.168988	-0.157124	0.508446	0.666361	-1.29081	-0.347217	-0.163056	0.613814	8		0.500615	0.525193	-0.415688	-0.503203	0.0424637	0.562611	4		0.605303	0.666449	0.635876	0.043237	2		0.448813	0.570745	0.74375	-0.544579	-0.471986	-0.375342	0.0367356	0.586101	6		-0.552411	0.00920756	-0.0373525	0.667026	0.544636	0.446494	-0.0712259	-0.539243	0.0530717	0.00920756	0.435338	9
361		-0.68122	-0.454231	0.38282	-0.0783666	0.188596	0.300341	-0.223226	0.0575868	-0.0103899	0.372209	8		0.0527971	0.0589027	-0.130668	-0.241155	-0.0389353	0.146709	4		0.139734	0.254776	0.197255	0.0813467	2		0.146755	0.150767	0.196688	-0.249011	0.141533	-0.0480446	0.144144	0.172152	6		-0.16155	0.0648187	0.00297451	0.377681	0.315142	0.118261	0.214324	-0.145767	0.0923257	0.0923257	0.185831	9
362		-0.605797	-0.252533	0.615854	-0.183852	0.15875	0.132371	-0.883684	-0.577769	-0.218192	0.490279	8		-0.11045	0.0647976	-0.66846	-0.720849	-0.389455	0.395003	4		0.0125545	0.124499	0.0685267	0.0791567	2		-0.0715588	0.0480448	-0.0634862	-0.614938	-0.31152	-0.607887	-0.191539	0.289155	6		-0.458877	-0.346628	0.0809158	-0.234229	0.235772	0.224306	-0.199219	-0.540087	-0.184774	-0.199219	0.282538	9
363		-0.271782	1.64396	1.74242	-0.737437	0.513184	0.524451	-0.43016	-0.475555	0.120701	0.965029	8		0.382828	0.42198	-0.345899	-0.315296	0.0337661	0.423685	4		0.289818	0.423207	0.356512	0.0943204	2		-0.114005	0.314747	0.27032	-0.155905	-0.121258	-0.00940203	-0.0617036	0.209075	6		0.732308	1.66807	0.56862	-0.0930298	-0.255879	0.312101	0.0972921	-0.205237	-0.392699	0.0972921	0.648312	9
364		-0.460868	-0.298799	-0.83399	-0.860795	-0.387488	-0.370658	-0.326721	-0.21039	-0.379073	0.244714	8		-0.444338	-0.252959	-0.584174	-0.448558	-0.446448	0.136184	4		-0.546312	-0.324705	-0.435509	0.1567	2		-0.573742	-0.443629	-0.441214	-0.121856	0.0747137	-0.773318	-0.442421	0.307712	6		-0.793808	-1.01862	-0.76141	-0.772201	-0.612862	-0.363629	-0.288745	0.031358	-0.642792	-0.642792	0.31984	9
365		0.619699	1.71873	1.69629	-0.06359	1.16742	1.23582	0.154328	0.138947	0.893559	0.716695	8		1.08643	1.15626	0.149087	0.283182	0.684806	0.526255	4		1.05166	1.02334	1.0375	0.0200208	2		0.417914	1.10329	0.954604	0.31661	0.456141	0.593391	0.524766	0.317332	6		1.24385	1.8746	1.08266	0.321688	0.762729	1.13315	0.786989	0.238107	0.491338	0.786989	0.51526	9
366		-1.0498	-0.440956	-0.168486	-0.708484	-0.0731125	0.0773771	0.241737	0.504516	-0.120799	0.510497	8		0.298856	0.432356	0.774165	0.854302	0.60326	0.266701	4		0.292234	0.306465	0.29935	0.0100634	2		-0.0397614	0.397779	0.373047	0.868151	1.01581	0.0814843	0.385413	0.419359	6		-0.492235	0.226757	-0.0345091	-0.421911	0.093781	0.344833	0.559749	0.962254	0.335507	0.226757	0.457859	9
367		-0.127464	0.880619	0.818168	-0.336696	0.416579	0.413591	0.219193	0.0927921	0.316392	0.42588	8		0.433361	0.458397	0.325703	0.288499	0.379532	0.0821885	4		0.366042	0.500499	0.433271	0.0950753	2		0.0275371	0.404558	0.377464	0.40844	0.385367	0.303178	0.381415	0.147196	6		0.54309	1.34148	0.351999	-0.0239712	0.199155	0.372417	0.338318	0.334646	0.225632	0.338318	0.382056	9
368		0.143539	-0.0526286	-0.0996405	-0.639667	0.0296262	0.131613	0.209782	-0.0956038	-0.0115012	0.266307	8		0.0356011	0.160753	0.201553	0.29431	0.181153	0.107331	4		0.118699	0.029736	0.0742174	0.0629062	2		-0.13668	0.0708478	0.0689432	0.242937	0.467133	0.111688	0.0912681	0.202365	6		-0.00709947	-0.18917	0.270715	0.0256581	-0.042522	0.115487	0.0643881	0.335139	0.0708086	0.0643881	0.158275	9
369		-0.404779	-0.101231	-0.230771	-0.90482	-0.322252	-0.437981	-0.0205593	-0.120212	-0.276512	0.279921	8		-0.196293	-0.273311	0.168775	0.0732916	-0.0615008	0.211458	4		-0.0130636	-0.135604	-0.0743336	0.086649	2		0.3908	-0.0375238	-0.166335	0.179949	0.294593	-0.0201499	0.0798993	0.215788	6		-0.0191815	0.39612	-0.131608	-0.18472	-0.0834283	-0.0716705	0.0951491	0.200598	0.238667	-0.0191815	0.195438	9
370		0.409566	1.02074	1.08275	-0.0514733	0.837237	0.879246	0.591669	0.425603	0.714453	0.380969	8		0.753919	0.797659	0.705091	0.6537	0.729505	0.0620988	4		0.676776	0.741744	0.70926	0.0459389	2		0.299116	0.723776	0.804523	0.757992	0.776967	0.813577	0.76748	0.197124	6		1.30822	1.64584	1.04186	-0.128506	0.425552	0.762258	0.711398	0.707293	0.497993	0.711398	0.516945	9
371		-0.143346	1.06169	0.911199	-0.116271	0.401951	0.474605	0.174648	0.158228	0.288299	0.441767	8		0.417581	0.4115	0.4886	0.463049	0.440315	0.0369715	4		0.287961	0.344876	0.316418	0.040245	2		-0.464096	0.330306	0.285513	0.549187	0.465751	0.0389	0.307909	0.369816	6		-0.0149843	0.682357	0.303414	-0.839106	-0.00994196	0.158431	0.269456	0.465322	0.133281	0.158431	0.425382	9
372		-0.561918	-1.69358	-0.403294	-0.489941	-1.33907	-0.726339	-0.413233	-0.932181	-0.644128	0.473372	8		-0.831292	-0.496766	-0.113633	-0.145872	-0.321319	0.337602	4		-0.760027	-0.559093	-0.65956	0.142082	2		-0.859998	-0.457359	-0.353615	-0.201027	-0.15764	-0.285536	-0.319576	0.25584	6		-1.09213	-0.923701	-1.46602	-1.43014	-1.11273	-0.382506	-0.216435	0.0288453	-0.6698	-0.923701	0.531205	9
373		-0.605304	0.0220153	-0.110733	0.111621	0.717178	0.784415	0.811054	0.945364	0.4144	0.55779	8		0.664473	0.746274	0.972464	0.98873	0.859369	0.162507	4		0.589596	0.655139	0.622368	0.0463461	2		0.309164	0.629212	0.626409	0.994186	1.11293	0.470929	0.62781	0.307299	6		-0.237286	-0.0360883	-0.436366	0.675413	0.680245	0.773322	0.97997	1.29914	1.02322	0.680245	0.610638	9
374		-0.58609	-0.512296	-0.0748089	-1.30781	-0.0763918	-0.328491	-0.240296	-0.261771	-0.295131	0.401274	8		-0.238871	-0.205167	0.0486753	-0.293939	-0.222019	0.151809	4		-0.421023	-0.345157	-0.38309	0.0536453	2		-0.67015	-0.187206	-0.142442	-0.1339	0.131524	-0.691527	-0.164824	0.328564	6		-0.347783	0.443575	0.0963671	-1.00885	-0.778156	-0.260017	-0.165322	0.124198	-0.405916	-0.260017	0.452312	9
375		-0.024413	0.508219	0.240626	1.57663	1.10896	1.26907	1.05612	1.14557	1.08254	0.554521	8		1.07123	1.11595	1.21363	1.18255	1.14925	0.0643003	4		0.968066	1.12937	1.04872	0.114062	2		1.06484	0.962228	1.04034	1.14073	1.14376	0.396256	1.05259	0.283431	6		0.0733204	-0.067635	0.643765	1.30379	1.10435	1.03613	1.09609	1.14982	1.23112	1.09609	0.510892	9
376		-0.709161	-0.0209648	0.52419	0.185127	0.359433	0.441842	0.97763	1.10949	0.400637	0.57267	8		0.583145	0.535656	1.08899	1.11811	0.836069	0.31499	4		0.798196	0.78623	0.792213	0.00846166	2		1.6068	1.04549	0.854329	1.61689	1.73241	0.557374	1.32614	0.484044	6		-0.14075	-0.263058	-0.0738152	0.954195	0.770562	0.439759	1.24548	1.44494	1.46442	0.770562	0.687746	9
377		-0.519299	-0.626937	-0.006821	0.458924	0.0956425	0.179969	-0.151423	0.187173	0.0444107	0.369278	8		0.478803	0.500913	0.577272	0.569169	0.535041	0.0490803	4		0.351434	0.470301	0.410868	0.0840518	2		0.411457	0.439768	0.390438	0.464961	0.568506	0.330788	0.425612	0.0801769	6		-0.0908068	-0.474872	0.144824	0.484748	0.292264	0.37274	0.474015	0.435683	0.253978	0.292264	0.315256	9
378		-0.841356	-1.04355	-1.27722	-1.26907	-1.81979	-1.16605	-1.24613	-1.86119	-1.2576	0.354888	8		-1.16354	-0.815602	-0.719969	-0.996127	-0.905864	0.196603	4		-0.947943	-0.693663	-0.820803	0.179804	2		-1.65918	-1.12021	-1.11839	-0.939743	-0.7821	-0.811951	-1.02907	0.321999	6		-1.1614	-1.81051	-0.960492	-0.768461	-1.47088	-1.00657	-1.06776	-0.658809	-0.964822	-1.00657	0.353219	9
379		-0.794247	-0.375733	-0.341837	-0.106462	0.115162	-0.114966	-0.885426	-0.943965	-0.358785	0.3993	8		0.0800848	-0.0476389	-0.510249	-0.639693	-0.278944	0.349306	4		0.093366	0.0827114	0.0880387	0.00753396	2		-0.568451	0.0616149	0.0319364	-0.533027	-0.620882	-0.886239	-0.550739	0.38177	6		-1.07615	-1.29304	-0.355469	-0.057868	-0.0542203	-0.0496052	-0.351408	-0.628628	-0.285042	-0.351408	0.454166	9
380		-0.666553	-1.14691	-1.14757	-1.05865	-0.783997	-0.610147	-1.54975	-1.98027	-1.10278	0.464209	8		-0.653465	-0.658106	-0.829683	-1.29955	-0.743894	0.304162	4		-0.591136	-0.538014	-0.564575	0.0375628	2		-1.37946	-0.592077	-0.647391	-1.15254	-1.19138	-0.863423	-1.00798	0.318824	6		-0.998762	-0.413691	-0.190769	-1.55435	-0.553344	-0.695747	-0.96225	-1.0548	-0.550702	-0.695747	0.410547	9
381		-1.12573	-0.177381	-0.436483	-0.570468	-0.192789	-0.225249	-1.29796	-1.90175	-0.503475	0.633761	8		-0.116281	-0.168634	-0.804046	-1.18991	-0.48634	0.518339	4		0.162966	0.0444578	0.103712	0.083798	2		-0.0874137	0.0748584	0.133172	-0.703543	-0.448946	-0.906065	-0.26818	0.42954	6		-0.726077	-0.526451	-0.366285	-0.464689	-0.218331	0.0430029	-0.331558	-0.801265	-0.327065	-0.366285	0.256501	9
382		-0.458275	0.110239	-0.0814387	0.253252	0.531988	0.437559	-0.291714	-0.0952257	0.0144001	0.346601	8		0.483615	0.392055	-0.170887	0.150999	0.271527	0.292405	4		0.591423	0.494557	0.54299	0.0684946	2		0.149235	0.495708	0.489614	-0.266276	-0.150737	-0.263278	-0.000751127	0.356726	6		-0.6592	0.155356	0.0780681	0.20614	0.291955	0.200976	0.0695386	-0.235995	-0.0431118	0.0780681	0.29471	9
383		-0.70968	-0.0563303	-0.226328	0.360122	0.313239	0.318559	-0.890067	-0.472931	-0.141329	0.488562	8		0.46631	0.35394	-0.340365	-0.312139	0.0209004	0.427771	4		0.713679	0.563802	0.638741	0.105979	2		0.507531	0.764315	0.727236	-0.445399	-0.319118	-0.625205	0.0942064	0.632431	6		-0.734801	-0.486277	0.527761	0.662902	0.729036	0.536498	0.162362	-0.300905	0.198034	0.198034	0.534274	9
384		-0.700627	-0.00437853	-0.496615	-0.0598854	-0.649268	-0.428228	-0.957162	-0.323322	-0.462422	0.322745	8		-0.624766	-0.512922	-0.75398	-0.590257	-0.607512	0.100536	4		-0.436639	-0.404657	-0.420648	0.0226144	2		-0.0215543	-0.450593	-0.45424	-1.03862	-0.963303	-0.383258	-0.452417	0.383576	6		-0.136635	0.295319	0.12177	-0.384943	-0.434795	-0.62593	-0.546044	-0.437276	-0.439551	-0.434795	0.31386	9
385		1.94645	3.52482	3.50422	2.07244	1.77147	1.68299	1.23187	1.23749	1.85896	0.910416	8		1.4299	1.41288	0.816866	0.798193	1.11487	0.354562	4		1.37858	1.31721	1.34789	0.0433962	2		0.67718	1.5795	1.27316	0.906441	0.941745	1.31989	1.10746	0.331043	6		2.54927	3.20946	1.77175	1.14815	0.861822	0.945494	0.873709	0.85839	0.754875	0.945494	0.884865	9
386		2.49723	3.63381	3.44629	2.97643	1.5757	1.59513	1.52523	1.48773	2.04618	0.914703	8		1.05319	1.14354	0.915445	0.594541	0.984315	0.240467	4		0.867836	0.996066	0.931951	0.0906721	2		1.91881	0.988892	0.877188	0.625375	0.389673	1.24622	0.93304	0.535263	6		2.79715	3.44099	2.34697	1.31068	1.68269	1.03814	0.78897	0.142647	1.34037	1.34037	1.03737	9
387		1.06857	2.27439	2.27163	1.39801	0.588457	0.65337	0.535169	0.523499	0.860969	0.748459	8		0.376336	0.289942	0.0648338	0.0936263	0.191784	0.151235	4		0.267338	0.485832	0.376585	0.154499	2		1.38119	0.616068	0.344215	0.174053	0.107608	0.855052	0.480142	0.482162	6		1.74754	1.98051	1.81733	1.36482	0.913484	0.305753	0.514293	0.13399	0.57343	0.913484	0.704001	9
388		2.6175	3.9877	3.90549	2.96995	2.28051	1.98011	1.3835	1.28743	2.449	1.03077	8		1.39921	1.48477	0.775378	0.554239	1.08729	0.459029	4		1.15252	1.3656	1.25906	0.150675	2		2.04612	1.30759	1.27075	0.473679	0.371782	1.23121	1.25098	0.61733	6		3.05193	3.73114	2.47345	1.93488	1.79678	1.36595	0.91871	-0.0574802	1.24643	1.79678	1.14469	9
389		0.979669	0.83547	0.828717	1.34738	0.69159	0.659657	0.135362	0.0830492	0.760153	0.419726	8		0.146954	0.228815	-0.547666	-0.539172	-0.196109	0.423553	4		0.258331	0.0622047	0.160268	0.138682	2		0.978763	0.479752	0.214909	-0.294934	-0.485924	-0.208518	0.00319546	0.551892	6		-0.047475	0.17491	0.909662	0.896813	0.492386	0.14875	0.019356	-0.268603	-0.174209	0.14875	0.435556	9
390		2.80749	3.86144	3.73258	4.05625	2.92419	2.93107	1.17351	1.15472	2.92763	1.13089	8		2.17792	2.29408	0.568718	0.568311	1.37332	0.963888	4		1.99517	2.11917	2.05717	0.0876832	2		3.1372	2.09122	2.09136	0.382624	0.371999	1.3139	1.70256	1.08721	6		3.04258	3.71396	3.10285	3.11502	2.90923	2.31324	1.36227	0.231653	2.03031	2.90923	1.07943	9
391		-0.373891	0.74227	0.57875	0.498337	-0.0787349	0.00172514	-0.10172	-0.110505	-0.0385049	0.402794	8		-0.233589	-0.313013	-0.857271	-0.655686	-0.484349	0.29265	4		-0.639756	-0.386393	-0.513074	0.179154	2		0.45046	-0.256877	-0.20631	-0.598493	-0.255849	-0.400344	-0.256363	0.354308	6		0.0587748	0.400698	0.570293	0.113714	-0.0391337	-0.44333	-0.267059	-0.145429	-0.00515589	-0.00515589	0.313482	9
392		2.58569	3.69984	3.50741	3.00656	1.90459	1.97795	1.39466	1.4014	2.28182	0.905551	8		1.36538	1.45891	0.857926	0.597644	1.11165	0.410932	4		1.1641	1.32547	1.24478	0.114104	2		2.11805	1.30272	1.34111	0.637106	0.492991	1.35962	1.32192	0.585668	6		2.86552	3.44711	2.52025	2.17252	1.9712	1.6632	1.18552	0.421146	1.32584	1.9712	0.92522	9
393		-0.269567	0.743476	0.525726	0.255176	0.100969	0.0579405	-0.104901	-0.0738543	0.079455	0.339389	8		0.153128	0.0680952	-0.387226	-0.203979	-0.067942	0.248606	4		-0.0880249	0.124936	0.0184557	0.150586	2		0.496267	0.288572	0.121036	-0.0243144	-0.233926	-0.324574	0.048361	0.31224	6		0.226337	0.139974	-0.202052	0.444856	0.107621	0.146503	-0.0575486	0.0944869	0.0440573	0.107621	0.17948	9
394		2.32712	3.53457	3.13885	2.28128	1.86528	1.87431	1.70978	1.72796	2.0778	0.683925	8		1.43538	1.64677	1.36299	1.23925	1.39918	0.170857	4		1.40717	1.47956	1.44337	0.0511941	2		1.71377	1.51858	1.4069	1.21532	0.9958	1.46994	1.43842	0.250551	6		2.51919	3.23408	2.47997	1.60349	1.59763	1.62816	1.41877	0.905463	1.46097	1.60349	0.721036	9
395		-0.525674	-0.933354	-0.223629	-1.8382	-1.05147	-0.44009	-1.38799	-1.068	-0.992413	0.530599	8		-1.26167	-1.63831	-1.08963	-1.5444	-1.40303	0.252992	4		-1.40446	-1.14126	-1.27286	0.186109	2		-1.17914	-0.790536	-0.885067	-1.77182	-1.18631	-0.86153	-1.03211	0.364135	6		-0.147509	0.164345	-0.693886	-0.908296	-0.934597	-1.56336	-1.33873	-1.2476	-1.029	-0.934597	0.558449	9
396		0.558559	1.2189	0.950937	0.335002	0.965452	0.816526	0.340054	0.200286	0.687542	0.367041	8		0.649265	0.723996	0.136622	0.141312	0.395288	0.317668	4		0.530876	0.53683	0.533853	0.00421002	2		0.280819	0.659646	0.489235	0.0736334	0.0569165	0.391944	0.336382	0.236832	6		0.913769	0.654995	0.590343	0.0247416	0.287371	0.557048	0.383322	0.247343	-0.0468089	0.383322	0.309553	9
397		-0.970654	0.247299	0.293342	-0.69583	-0.0409193	-0.00571228	-0.666865	-1.02167	-0.353892	0.539923	8		-0.53075	-0.252797	-0.983345	-0.874409	-0.70258	0.333188	4		-0.32957	-0.254898	-0.292234	0.0528015	2		0.104846	-0.179306	-0.326665	-0.55536	-0.631611	-0.544795	-0.43573	0.281357	6		-0.523679	0.288156	-0.095281	-0.133361	-0.293385	-0.237771	-0.337124	-0.676354	-0.611452	-0.293385	0.297672	9
398		-1.30962	-0.333893	-0.190261	-1.18123	-0.262405	-0.333674	-0.688778	-0.565754	-0.449824	0.426531	8		-1.01294	-0.805505	-0.375559	-0.656396	-0.730951	0.268073	4		-0.831021	-0.666302	-0.748661	0.116474	2		-1.04668	-0.666631	-0.662642	-0.693297	-0.506098	-0.68762	-0.677125	0.178792	6		-0.701046	-0.79128	-0.776348	-0.835745	-0.868988	-0.96803	-0.587037	-0.657313	-0.476425	-0.776348	0.151235	9
399		-0.703992	-0.03675	-0.486795	-0.641273	-0.063225	-0.415806	0.408297	0.0568378	-0.239516	0.387098	8		-0.227226	-0.185781	0.287113	-0.135142	-0.160462	0.237914	4		-0.265917	-0.289859	-0.277888	0.0169297	2		-0.110189	-0.152319	-0.192634	-0.00640678	0.393347	-0.429424	-0.131254	0.272157	6		-0.625851	-0.290058	-0.189697	-0.719035	-0.399241	-0.180393	-0.13511	0.200251	-0.0855904	-0.189697	0.281332	9
400		-0.94047	-0.00267984	-0.162834	-0.464405	-0.705144	-0.840941	0.133943	-0.242686	-0.353546	0.397793	8		-0.977923	-0.444059	0.0370285	-0.449545	-0.446802	0.414583	4		-0.61698	-0.468814	-0.542897	0.104769	2		-0.262445	-0.410217	-0.490165	-0.385254	-0.204081	-0.384476	-0.384865	0.104344	6		-0.69911	-0.991239	-1.11173	0.00488561	-0.496547	-0.677128	-0.431039	-0.175629	-0.414835	-0.496547	0.359124	9
401		-0.858561	-0.780836	-0.25286	0.35199	0.684438	0.496374	0.557991	0.284265	0.318128	0.610916	8		0.556419	0.644186	0.422351	0.290032	0.489385	0.15513	4		0.658952	0.757519	0.708235	0.0696974	2		0.656403	0.725301	0.639427	0.384938	0.25726	-0.42516	0.512182	0.430352	6		-0.724616	-0.783117	0.02449	0.327639	0.66603	0.548018	0.465155	0.377649	0.315583	0.327639	0.534353	9
402		2.39614	4.04879	3.52934	3.99518	2.35422	2.39881	1.51958	1.38541	2.39747	1.04256	8		1.79356	1.86021	1.00025	0.640424	1.39691	0.600026	4		1.49069	1.64097	1.56583	0.106265	2		2.59727	1.43714	1.54956	0.679071	0.296809	1.09337	1.26525	0.799381	6		2.70975	3.51902	2.90177	2.57028	2.3087	1.72708	1.12548	0.196158	1.64067	2.3087	1.01321	9
403		-1.23212	0.492002	-0.0429689	1.04317	0.53612	0.246241	0.0847573	0.110564	0.178402	0.657507	8		0.268777	0.263806	-0.0629399	-0.055175	0.104315	0.187878	4		0.411178	0.289263	0.350221	0.0862066	2		1.04875	0.672852	0.681595	-0.138444	-0.240765	-1.0179	0.267204	0.769641	6		-0.323267	-0.394126	0.908648	1.14787	0.905093	0.649802	0.368122	-0.132583	0.581391	0.581391	0.57069	9
404		2.25601	4.27488	3.94128	4.82206	3.05623	2.97535	1.91375	1.8773	3.01579	1.1131	8		2.29191	2.28267	1.26803	0.975711	1.77535	0.683368	4		1.96148	2.1496	2.05554	0.133016	2		3.2488	1.99409	2.14318	0.952137	0.742273	1.19121	1.59265	0.939811	6		2.96327	3.9074	3.32466	3.28803	2.84561	2.16311	1.47715	0.520746	2.12705	2.84561	1.05063	9
405		-0.943401	0.16427	-0.309266	-0.503849	-0.609046	-0.732527	-0.979395	-1.09754	-0.670787	0.413932	8		-0.852888	-0.876066	-1.05292	-0.693418	-0.864477	0.147154	4		-0.215853	-0.480244	-0.348048	0.186952	2		0.190673	-0.663137	-0.247355	-0.629756	-0.867479	-1.47213	-0.646446	0.563068	6		-1.21427	-0.431825	0.0183897	0.00473624	-0.386716	-0.658291	-0.901587	-0.589983	-0.518056	-0.518056	0.394081	9
406		0.90366	3.83407	3.16335	2.30886	1.72364	1.60583	0.943788	0.846952	1.66474	1.11068	8		1.84406	1.89953	0.910383	0.868237	1.37722	0.567951	4		2.06175	1.94688	2.00432	0.0812219	2		2.40442	1.99098	2.06404	0.944306	0.832792	0.594954	1.46764	0.767531	6		1.88915	3.46545	2.53637	2.17973	2.20748	1.87764	1.29412	0.835913	1.67954	1.88915	0.749481	9
407		-0.345381	2.07566	2.0555	0.813437	0.743106	0.708347	0.317851	0.502622	0.725727	0.829843	8		0.639215	0.434103	0.135017	0.394623	0.414363	0.207066	4		0.625555	0.486417	0.555986	0.0983851	2		-0.301486	0.955936	1.07968	0.320087	0.141172	-0.19909	0.23063	0.577623	6		0.700922	2.07367	1.62071	0.166474	0.427588	0.527663	0.388289	0.227079	-0.0671204	0.427588	0.709436	9
408		-0.712981	2.31738	2.57389	1.48621	1.33354	1.44122	0.813946	0.988887	1.38738	1.00681	8		1.11217	1.08379	0.738189	0.824595	0.954193	0.186517	4		0.976284	1.41015	1.19321	0.306787	2		-0.205992	1.5282	1.51186	0.735449	0.886404	0.198948	0.810926	0.695475	6		0.713561	2.47631	1.72303	0.862613	0.559069	1.1779	1.1345	0.750459	0.305912	0.862613	0.664868	9
409		1.18268	2.27923	2.03599	1.39297	0.182679	0.320424	0.382277	0.303361	0.782478	0.836098	8		0.00440613	-0.0312527	-0.147162	-0.321561	-0.0892071	0.146807	4		-0.117487	-0.180665	-0.149076	0.0446735	2		0.44759	-0.295393	-0.119852	-0.168116	-0.610823	0.425402	-0.143984	0.416437	6		1.53917	1.97197	0.848323	0.46598	0.2187	-0.0971646	-0.0539647	-0.797796	0.016413	0.2187	0.866966	9
410		-0.450629	0.309612	0.239913	-0.560362	0.651815	0.689372	0.997962	0.889046	0.480713	0.585548	8		0.476548	0.42529	0.517386	0.372774	0.450919	0.0627273	4		0.336867	0.324161	0.330514	0.0089843	2		0.333502	0.408876	0.380323	0.664618	0.612207	0.123621	0.3946	0.196876	6		-0.1882	0.538765	0.0898774	-0.30668	0.324309	0.261646	0.398817	0.36227	0.321471	0.321471	0.281554	9
411		0.315002	1.03839	0.803285	-0.887724	0.303229	0.202299	0.361027	0.343693	0.329347	0.56364	8		-0.04131	-0.188837	-0.0889206	-0.276976	-0.138879	0.105153	4		-0.0685741	-0.0341836	-0.0513788	0.0243178	2		-0.0964206	-0.0905675	-0.294644	0.0454246	0.0642439	0.202406	-0.0225714	0.171278	6		0.724589	0.609762	-0.0439001	-0.858383	-0.16746	-0.34849	0.0248082	-0.31404	-0.442249	-0.16746	0.500753	9
412		2.09122	2.72057	2.44357	1.25223	1.46812	1.41012	1.71239	1.70573	1.70906	0.521648	8		1.09587	1.20069	1.25712	1.06204	1.14828	0.0906411	4		0.976098	1.16017	1.06813	0.130157	2		0.849043	1.05685	1.03393	1.17574	1.20281	1.50608	1.11629	0.220008	6		2.23261	2.33472	1.40277	0.558895	0.907118	0.963748	1.05567	0.941832	0.959492	0.963748	0.618311	9
413		0.914171	1.83458	1.26396	0.741098	0.121514	0.182153	0.440378	0.374739	0.590738	0.587927	8		-0.257937	-0.177033	-0.330811	-0.232776	-0.245357	0.0638064	4		-0.321399	-0.208513	-0.264956	0.0798229	2		-0.322637	-0.329311	-0.183294	-0.23508	-0.557617	0.326316	-0.278858	0.295448	6		1.26538	1.1381	0.27485	-0.16777	-0.430098	-0.0249539	-0.23219	-0.851469	-0.510404	-0.16777	0.7247	9
414		2.08004	2.99074	2.57848	1.59657	0.885336	1.07829	1.19656	1.11669	1.39657	0.777911	8		0.609	0.593544	0.587788	0.521562	0.590666	0.0386597	4		0.500507	0.531816	0.516161	0.0221391	2		0.77217	0.476189	0.487657	0.396229	0.278771	1.02769	0.481923	0.276002	6		2.40256	2.60622	1.21511	0.892138	0.730399	0.730565	0.534992	0.252291	0.70379	0.730565	0.828144	9
415		4.27917	3.93598	3.76554	4.3493	2.46103	2.48868	2.88199	2.74147	3.32377	0.801619	8		1.9602	1.99716	2.06268	1.79197	1.97868	0.115415	4		1.63535	1.72221	1.67878	0.0614194	2		2.80962	1.6122	1.60801	1.80141	1.58381	2.33953	1.70681	0.505455	6		3.67503	3.85416	3.23655	2.99937	2.44011	1.85186	1.67655	1.35132	2.45111	2.45111	0.888162	9
416		1.81397	2.20911	1.54513	0.856737	0.678497	0.775197	0.986327	0.808819	0.921532	0.571042	8		0.507453	0.475576	0.614426	0.474107	0.491515	0.0661706	4		0.300241	0.429561	0.364901	0.0914433	2		0.681431	0.427212	0.309765	0.534223	0.280921	1.12801	0.480718	0.315016	6		1.73465	1.76964	0.690288	0.77733	0.651884	0.474475	0.738316	0.550928	0.436271	0.690288	0.513461	9
417		0.391855	0.697182	0.940651	0.393115	0.615117	0.612341	0.869273	0.862658	0.656149	0.210823	8		0.461158	0.577836	1.01673	0.913886	0.745861	0.265106	4		0.9198	0.734464	0.827132	0.131053	2		0.670591	1.31578	1.14575	1.11479	1.24309	1.55425	1.19442	0.292298	6		1.10145	0.838461	1.51429	1.87219	1.63265	1.89025	2.00968	2.07154	1.67247	1.67247	0.416247	9
418		0.621356	0.24017	-0.0953951	-0.0307948	0.404119	0.326633	1.232	1.18562	0.365376	0.501702	8		1.6194	1.65154	2.12213	2.185	1.88684	0.300507	4		1.81462	1.70243	1.75853	0.07933	2		3.12395	1.91139	1.74866	2.39821	2.42943	2.01719	2.2077	0.497069	6		1.06651	-0.255038	1.20833	2.69342	2.29532	1.59406	1.95025	2.35482	2.59673	1.95025	0.942645	9
419		0.520372	-0.104194	0.229657	-0.746062	-0.133643	-0.0209681	0.00824811	-0.127573	-0.062581	0.360186	8		-0.313323	-0.256387	-0.34315	-0.118195	-0.284855	0.0997647	4		-0.307531	-0.455454	-0.381492	0.104597	2		-0.42773	-0.324518	-0.264865	-0.395122	-0.2199	0.296181	-0.294692	0.265766	6		0.423089	0.00285374	0.114721	-0.500379	-0.174463	-0.235661	-0.354236	-0.34528	-0.207187	-0.207187	0.281756	9
420		-0.213757	0.00625543	-0.585206	-0.552372	-0.594441	-0.515287	-0.307683	-0.532136	-0.523711	0.218177	8		-0.9025	-0.619718	-0.418519	-0.277451	-0.519119	0.271173	4		-0.611837	-0.639604	-0.62572	0.0196343	2		-0.182006	-0.720192	-0.647937	-0.434417	-0.602705	-0.332109	-0.518561	0.206612	6		-0.377239	-0.155855	-0.329414	-0.510546	-0.54618	-0.874497	-0.430258	-0.416927	-0.902496	-0.430258	0.244606	9
421		-0.318849	-0.140722	-0.105267	-0.578756	-0.83979	-0.989394	-0.685061	-0.913016	-0.631908	0.347022	8		-0.975851	-0.827541	-0.612116	-0.584835	-0.719828	0.185574	4		-0.949703	-0.963053	-0.956378	0.00943974	2		-0.14948	-0.263243	-0.639332	-0.367072	-0.777573	-0.473312	-0.420192	0.234781	6		-0.12761	-0.328297	-1.21959	-0.193915	-0.336034	-0.852494	-0.742697	-0.310871	-0.67455	-0.336034	0.361738	9
422		-0.77424	-0.331221	-0.0606733	0.368427	-0.505148	-0.911047	-0.40352	-0.693616	-0.454334	0.415299	8		-0.885819	-1.29065	-0.742149	-0.809437	-0.847628	0.246189	4		-0.712127	-0.859076	-0.785601	0.103909	2		-0.454142	-0.598729	-0.737659	-0.821571	-0.40863	-0.691287	-0.645008	0.162594	6		-0.909939	-1.17686	-1.14092	-0.608725	-0.62321	-0.618495	-0.644786	-0.584858	-0.966087	-0.644786	0.241992	9
423		-0.622104	-0.936598	-0.446239	-1.14806	-0.919226	-0.893035	-0.391423	-0.639781	-0.766408	0.265039	8		-0.900554	-0.865164	-0.306816	-0.59979	-0.732477	0.275718	4		-1.14248	-0.701139	-0.92181	0.312076	2		-0.971837	-1.16191	-1.13347	-0.598512	-0.671654	-0.360791	-0.821746	0.322514	6		-1.02861	-0.605036	-0.75195	-0.582094	-0.861469	-1.27688	-0.596042	-0.57183	-0.618021	-0.618021	0.246853	9
424		-0.257167	-0.490812	-0.0971909	-0.0344888	-0.410755	-0.574338	0.0161952	-0.364721	-0.310944	0.219483	8		-0.59991	-0.350821	-0.0289149	-0.193338	-0.272079	0.243044	4		-0.436407	-0.347016	-0.391711	0.0632092	2		-0.319239	-0.429366	-0.346907	-0.0900221	-0.381134	-0.0913666	-0.333073	0.148424	6		-0.0746499	-1.11951	-0.917542	-1.04371	-0.0986011	-0.444501	-0.0789022	-0.0469734	-0.0804042	-0.0986011	0.463429	9
425		0.0144746	-0.196421	-0.247696	-0.267954	-0.182958	-0.0939024	0.195389	-0.267623	-0.189689	0.163484	8		-0.122835	-0.206671	-0.0270901	-0.282448	-0.164753	0.109875	4		-0.366998	-0.124626	-0.245812	0.171383	2		-0.206712	-0.476838	-0.111765	-0.0774762	-0.368028	-0.300324	-0.253518	0.153872	6		-0.38335	-0.382509	-1.04487	-0.129726	-0.308553	-0.230224	-0.143248	-0.0480346	-0.410086	-0.308553	0.29296	9
426		-1.08246	-0.723027	-1.37664	0.0363849	0.0078397	0.0319738	0.499701	0.0513285	0.0199068	0.657747	8		-0.00185351	-0.0154352	0.208929	-0.0716037	-0.00864435	0.123042	4		-0.0946017	0.664513	0.284956	0.536775	2		0.11509	-0.12591	0.0159409	-0.0316255	-0.261513	-0.243797	-0.0787677	0.149025	6		-0.97978	-0.696964	-0.36861	0.514586	0.0542667	-0.180933	0.0978331	-0.171076	-0.00593119	-0.171076	0.445234	9
427		-1.2418	-2.14028	-0.481857	0.248446	-0.0469881	0.136485	0.512366	0.264109	0.0447483	0.91221	8		0.162698	0.220142	0.352727	0.316483	0.268312	0.0871945	4		0.251198	0.271386	0.261292	0.0142752	2		0.518936	0.212126	0.277351	0.536409	0.361753	-0.800933	0.319552	0.499514	6		-0.966173	-1.60615	-0.913707	-0.0627539	0.555173	0.282044	0.470828	0.525775	0.371344	0.282044	0.8043	9
428		-0.242053	0.222877	-0.254236	-0.122049	1.19817	1.26191	1.58809	1.34167	0.710522	0.794619	8		0.815585	0.809119	1.04444	0.895487	0.855536	0.109478	4		0.568452	0.779175	0.673813	0.149004	2		0.631038	0.628732	0.767937	0.74066	0.609263	0.207946	0.629885	0.201759	6		0.384523	0.236254	0.218241	0.715586	0.830472	0.934717	0.810418	0.619287	0.732538	0.715586	0.265627	9
429		-0.741373	0.294844	0.176204	-0.296564	1.13479	1.01297	1.24503	1.14538	0.653905	0.752143	8		1.0032	0.96617	1.02703	1.16289	1.01511	0.0857795	4		1.0544	1.09009	1.07225	0.0252377	2		0.315472	1.04466	1.08087	1.02215	1.02788	0.348096	1.02501	0.368443	6		0.0235562	0.775428	0.933759	0.298179	0.583534	0.986047	1.11696	1.13771	0.524603	0.775428	0.382468	9
430		-0.923183	0.0188173	0.22918	-0.0339073	0.113	-0.17903	0.566488	0.475009	0.0659085	0.461177	8		0.265979	0.18626	0.675952	0.815629	0.470966	0.307132	4		0.267415	0.322721	0.295068	0.0391071	2		-0.160376	0.396578	0.614374	0.716225	0.722511	-0.00551397	0.505476	0.381102	6		-0.611514	-0.434994	0.0562266	-0.184345	0.129558	0.210931	0.575374	0.792746	0.306792	0.129558	0.452309	9
431		-0.510607	0.685354	0.246491	-0.772944	0.516087	0.341293	0.785422	0.702254	0.42869	0.583686	8		0.33149	0.278194	0.639379	0.974044	0.485435	0.321089	4		0.452875	0.432976	0.442926	0.0140704	2		0.0370568	0.488786	0.537155	0.623536	0.740692	-0.112169	0.512971	0.342221	6		-0.270115	0.678434	0.334808	0.0382687	0.231582	0.43276	0.509588	0.782742	0.443536	0.43276	0.322503	9
432		-1.18772	-0.218444	0.523724	-1.01639	0.366921	0.263741	-0.685928	-0.718467	-0.452186	0.661577	8		0.210833	0.118163	-0.605637	-0.201941	-0.0418889	0.369111	4		0.410748	0.255033	0.33289	0.110108	2		-0.135383	0.307274	0.467709	-0.503121	-0.63755	-0.948661	-0.319252	0.555116	6		-0.710069	0.141867	0.0585048	-0.226855	0.407295	0.11584	-0.168135	-0.337813	-0.232672	-0.168135	0.32679	9
433		1.7226	2.75	2.43534	0.562104	0.591477	0.593202	0.357641	0.244516	0.592339	0.996775	8		0.426382	0.47997	0.0250867	0.0103642	0.225734	0.252429	4		0.249944	0.394154	0.322049	0.101972	2		0.956042	0.408816	0.490898	0.246838	0.0773801	0.889397	0.449857	0.349256	6		2.09725	2.37941	1.18441	0.665931	0.603837	0.366724	0.233869	0.151287	0.244128	0.603837	0.833738	9
434		2.68576	3.25802	3.07005	2.08934	1.09615	1.21592	1.46389	1.4395	1.77662	0.864084	8		0.790216	0.912914	0.95243	0.7122	0.851565	0.110684	4		0.620699	0.661793	0.641246	0.0290581	2		1.11166	0.532983	0.709065	0.861854	0.633023	1.42696	0.78546	0.335795	6		2.62181	3.03123	2.10682	0.57986	1.03432	0.869513	0.845076	0.489549	0.810858	0.869513	0.950007	9
435		3.50531	3.6685	3.49134	3.21792	2.49419	2.46624	2.87478	2.85832	3.04635	0.466915	8		2.00333	2.11299	2.19424	2.15596	2.13448	0.0825033	4		1.98754	1.89983	1.94369	0.0620214	2		2.52248	1.98296	1.94799	2.3098	2.36685	2.53752	2.33832	0.257674	6		3.22006	3.34147	2.77887	2.50819	2.28255	1.77472	2.01103	2.04511	2.50715	2.50715	0.538942	9
436		2.38239	2.68303	2.19944	0.930918	0.687966	0.57246	1.04322	0.809122	0.987068	0.856669	8		0.622491	0.703814	0.800742	0.8307	0.752278	0.094926	4		0.620932	0.762958	0.691945	0.100427	2		1.70402	0.800903	0.719989	1.30428	1.25172	1.74801	1.278	0.433489	6		2.23409	2.13819	1.14992	1.19147	1.28506	0.790624	1.11824	1.30978	1.365	1.28506	0.476961	9
437		1.37443	1.6846	1.38456	0.159939	0.0961827	0.20027	0.447595	0.42425	0.435922	0.64752	8		0.168893	0.148713	0.0330134	-0.181709	0.0908632	0.160848	4		-0.0341516	0.190122	0.0779851	0.158585	2		0.543289	0.193596	-0.0328916	0.145192	0.20601	0.78493	0.199803	0.299672	6		1.34452	1.19761	0.551089	0.25741	0.349911	0.171628	0.214524	0.0285515	0.451143	0.349911	0.460618	9
438		0.0555331	0.371672	-0.178572	-0.02956	0.202672	0.152857	0.49112	0.454451	0.177764	0.238233	8		0.111834	0.0181185	0.349727	0.234007	0.17292	0.144414	4		-0.0600604	0.0251065	-0.0174769	0.0602221	2		0.316923	0.255984	0.0963703	0.328695	0.443952	0.471461	0.322809	0.136008	6		0.24488	0.0734836	-0.18243	0.105187	0.485063	0.359151	0.501391	0.659035	0.337986	0.337986	0.257922	9
439		0.526511	0.893875	0.167419	0.0359786	0.75676	0.753449	0.874293	0.845602	0.755105	0.333878	8		0.594943	0.570209	0.383456	0.319278	0.476832	0.13641	4		0.46073	0.531325	0.496027	0.0499182	2		0.26597	0.512461	0.428758	0.397652	0.668302	0.576697	0.47061	0.142074	6		0.614383	0.65663	-0.310544	-0.269746	0.0778432	0.463892	0.299568	0.414363	0.367381	0.367381	0.353669	9
440		-0.137267	0.132883	-0.940628	0.0270083	0.129947	0.112922	0.352905	0.360147	0.121434	0.415024	8		0.0763072	0.102192	0.089281	0.0600314	0.0827941	0.0180347	4		-0.105525	0.101143	-0.00219102	0.146137	2		0.200379	0.0925682	0.059624	0.368124	0.187679	0.344592	0.194029	0.126573	6		-0.137724	-0.364949	0.0919064	-0.404806	0.127247	0.0536962	0.267363	0.00354782	0.128465	0.0536962	0.230596	9
441		-0.359415	-0.149165	-0.487815	-0.438123	-0.378915	-0.388581	0.064392	-0.214726	-0.369165	0.183021	8		-0.389317	-0.556097	-0.297319	-0.374565	-0.381941	0.108928	4		-0.40584	-0.530986	-0.468413	0.0884914	2		-0.222978	-0.462179	-0.419122	-0.131492	-0.541859	-0.299264	-0.359193	0.155266	6		-0.541925	-0.249746	0.0519328	-0.918575	-0.431154	-0.308671	-0.234077	-0.453323	-0.590102	-0.431154	0.271816	9
442		0.259829	0.0790822	-0.348666	-0.590968	-0.214431	-0.167148	-0.141558	-0.588012	-0.19079	0.297124	8		-0.0571912	-0.140591	-0.118871	-0.122078	-0.120475	0.0362801	4		-0.12931	-0.0994859	-0.114398	0.0210891	2		0.281242	-0.136863	-0.00162316	-0.0651308	-0.00873142	0.109069	-0.00517729	0.14749	6		-0.123917	0.00570483	0.314171	-0.190405	0.00756594	-0.0102519	0.000947859	-0.133067	-0.0656165	-0.0102519	0.145044	9
443		0.120875	-0.640402	-0.854056	0.406021	0.156884	0.266525	0.615376	0.485682	0.211704	0.533244	8		0.138278	0.128537	0.368556	0.298602	0.21844	0.119112	4		0.0362085	0.0971871	0.0666978	0.0431184	2		0.173124	0.142253	0.123822	0.269354	0.196249	0.0742198	0.157688	0.0668823	6		-0.752734	-0.0513588	-0.0190529	0.128903	0.0794979	0.143668	0.160853	0.228448	-0.0307173	0.0794979	0.293851	9
444		0.790479	0.639098	0.417863	-0.131203	0.62013	0.711604	0.898517	0.657663	0.648381	0.317613	8		1.09158	1.10413	1.1672	1.23381	1.13567	0.0654037	4		1.17866	1.26247	1.22056	0.0592657	2		1.7295	1.18943	1.18245	1.35781	1.34575	1.24269	1.29422	0.204455	6		0.835311	0.520301	0.949042	1.2138	1.48905	1.27154	1.31105	1.29453	1.39285	1.27154	0.311238	9
445		0.150013	-0.385625	-0.316234	-0.360717	0.661007	0.597299	0.826469	0.579597	0.364805	0.511358	8		0.539773	0.460628	0.749154	0.793537	0.644463	0.160869	4		0.494238	0.607309	0.550773	0.0799528	2		-0.29424	0.592219	0.600774	0.732532	0.692169	0.320504	0.596496	0.387703	6		-0.509299	-0.802508	-0.472068	-0.906604	0.175972	0.664999	0.679027	0.664224	0.107158	0.107158	0.643956	9
446		0.353461	0.86498	0.419125	-0.20867	1.05273	1.02017	1.30141	1.21059	0.942576	0.518212	8		1.72249	1.79438	1.90969	1.93973	1.85203	0.101128	4		2.03305	2.01291	2.02298	0.0142416	2		2.65558	1.97575	2.06406	2.02743	2.048	1.60288	2.03771	0.338217	6		0.779991	0.890992	1.33637	2.33253	2.34784	2.14913	2.10168	2.12217	2.21656	2.12217	0.627987	9
447		-1.1498	-0.858552	-0.786613	-1.77587	-0.872925	-0.823473	-0.589568	-1.27332	-0.865739	0.373844	8		-0.59364	-0.758257	-0.485801	-0.774255	-0.675948	0.138156	4		-0.672634	-0.520955	-0.596795	0.107254	2		-0.360972	-0.579908	-0.658967	-0.481956	-0.52897	-0.670814	-0.554439	0.116715	6		-0.614158	-1.12154	-1.25796	-1.0815	-0.895577	-0.536832	-0.630697	-0.256414	-0.733052	-0.733052	0.322749	9
448		-0.384465	-0.0233812	-0.253143	-0.61397	-1.05864	-1.0978	-0.419148	-0.681105	-0.516559	0.375669	8		-0.209908	-0.170297	0.247956	0.116777	-0.0267604	0.222203	4		0.0444735	0.042334	0.0434037	0.00151289	2		0.864061	0.0528584	0.222735	0.300373	0.132473	0.399957	0.261554	0.289245	6		0.168151	0.355743	-0.451441	-0.182222	0.540282	-0.036426	0.270742	0.192911	0.281475	0.192911	0.302201	9
449		0.0467654	-1.05827	-0.475919	-0.438645	-0.0430322	-0.0919846	0.393277	0.0807962	-0.0675084	0.446848	8		0.0581091	0.259042	0.329923	0.124781	0.191912	0.123773	4		-0.0173249	0.130301	0.0564883	0.104388	2		0.0158355	0.19891	0.112202	0.332076	0.205261	0.0938649	0.155556	0.110104	6		-0.230687	-1.43902	-0.835337	-0.534436	0.225724	0.13117	0.285386	0.28583	0.131655	0.13117	0.604212	9
450		0.593545	1.08688	0.827539	0.757079	1.53419	1.56561	1.66711	1.51303	1.29996	0.427057	8		2.17692	2.1445	1.89411	1.92526	2.03488	0.146088	4		2.47222	2.57395	2.52309	0.0719349	2		2.71549	2.42483	2.66305	2.03774	1.94871	1.71166	2.23128	0.410732	6		1.05232	0.908823	1.48704	2.29351	2.62524	2.78576	2.47019	2.14519	2.25116	2.25116	0.684797	9
451		-0.408583	0.21232	-0.161374	-0.381537	0.150587	0.113893	0.741662	0.463268	0.13224	0.399518	8		0.770299	0.734055	1.14394	1.18663	0.957121	0.239602	4		0.912204	0.916875	0.91454	0.00330233	2		0.882423	1.01363	0.998283	1.41748	1.27098	0.673859	1.00596	0.267254	6		-0.107137	-0.00604005	-0.332595	0.616309	0.865624	0.944375	1.15933	1.43726	1.00919	0.865624	0.622887	9
452		0.768268	2.09927	1.45929	1.41454	1.85576	1.94355	1.6836	1.58192	1.63276	0.411616	8		2.43051	2.24496	1.69454	1.64258	1.96975	0.394277	4		2.74695	2.95013	2.84854	0.143671	2		2.74141	2.71842	3.10059	1.68424	1.66149	1.68775	2.20309	0.658101	6		1.64383	1.74801	2.12991	2.53183	2.8394	3.1987	2.60004	1.9891	2.27114	2.27114	0.511981	9
453		-0.641285	-0.302251	-0.693028	-0.106364	0.247659	0.0625723	0.716909	0.994741	-0.0218957	0.603939	8		0.734542	0.70078	1.436	1.52011	1.08527	0.44057	4		0.926382	1.01727	0.971828	0.0642704	2		1.48275	1.16974	1.2116	1.70146	1.66611	0.760192	1.34718	0.357391	6		-0.495859	0.0754809	0.00657586	0.477964	1.23365	0.93311	1.41157	1.93775	1.56402	0.93311	0.821208	9
454		0.138526	0.375732	0.337146	1.15649	1.26319	1.16644	1.97832	1.9678	1.16147	0.713947	8		2.4787	2.51343	2.92514	3.07128	2.71929	0.296331	4		2.73228	2.80334	2.76781	0.0502493	2		3.71711	2.8703	2.97765	3.09408	3.25893	2.05912	3.03586	0.546376	6		1.0417	0.559378	2.04406	3.34007	3.15574	2.71271	2.96906	3.26459	3.33334	2.96906	1.04761	9
455		-1.56086	-0.723963	-0.488022	0.0223164	-0.0147377	-0.198849	0.650926	0.550884	-0.106793	0.714921	8		0.665411	0.537923	1.19271	1.31949	0.929061	0.3849	4		0.739423	0.780406	0.759915	0.0289791	2		0.419275	0.873592	0.929354	1.35875	1.37975	0.0555304	0.901473	0.52189	6		-0.933906	-0.132805	-0.162018	0.184049	0.777025	0.709908	1.08373	1.5199	0.816016	0.709908	0.754237	9
456		-0.991346	-0.190412	0.361772	-0.568852	-0.0947084	-0.154524	-0.59191	-0.66715	-0.379632	0.42302	8		0.924213	0.906051	0.184265	0.400558	0.653304	0.370287	4		1.06769	1.12216	1.09492	0.0385168	2		1.81937	1.21102	1.22868	0.269266	0.299097	-0.483093	0.755058	0.840965	6		-0.529895	-0.0384285	0.49554	1.12314	1.41582	0.953021	0.596413	0.358972	0.930153	0.596413	0.604683	9
457		2.45206	3.21109	3.02055	3.15814	2.16596	2.3895	1.79127	1.83245	2.42078	0.57118	8		1.63767	1.81973	1.29965	1.00369	1.46866	0.362093	4		1.5026	1.44968	1.47614	0.0374225	2		2.4301	1.46867	1.57996	1.08625	0.866923	1.39312	1.4309	0.538659	6		2.61461	2.95081	1.98275	2.11516	2.12768	1.54238	1.16745	0.281954	1.48912	1.98275	0.79805	9
458		2.742	3.10992	2.81907	2.40667	1.46761	1.59469	1.7005	1.81403	2.11035	0.637918	8		1.01497	1.14599	1.13604	0.958976	1.07551	0.0919182	4		0.880192	0.852947	0.86657	0.0192651	2		1.5591	0.770802	0.929458	0.949593	0.884426	1.56955	0.939526	0.356969	6		2.54765	2.75631	1.53336	1.34051	1.3938	0.992333	1.02123	0.604694	1.29179	1.34051	0.711121	9
459		0.0431851	0.52719	0.343975	-0.251658	0.406055	0.397468	0.564398	0.630215	0.401761	0.296412	8		-0.102812	0.124009	0.197352	0.3639	0.16068	0.193656	4		-0.0537708	-0.142092	-0.0979313	0.0624523	2		-0.0205062	-0.0509184	0.0122812	0.365982	0.397868	0.250112	0.131197	0.202985	6		0.196332	0.634172	0.56278	-0.026513	0.245944	0.235143	0.359151	0.561826	0.177568	0.245944	0.219518	9
460		-0.454633	-0.172291	-0.650394	-0.826807	-0.527959	-0.555077	-0.325444	-0.528645	-0.528302	0.197761	8		-0.815545	-0.58739	-0.87071	-0.760208	-0.787877	0.122647	4		-0.920601	-0.796382	-0.858492	0.0878365	2		-0.979397	-0.908024	-0.930778	-0.556851	-0.761665	-0.670426	-0.834844	0.166329	6		-0.12614	-0.302864	-0.546984	-1.43686	-1.05031	-0.864779	-0.706313	-0.644408	-0.918858	-0.706313	0.39441	9
461		1.64048	1.9777	1.635	0.531347	0.507927	0.549305	0.799485	0.77884	0.789163	0.597768	8		0.135483	0.262574	0.476708	0.596666	0.369641	0.207593	4		-0.213817	0.109013	-0.052402	0.228275	2		0.31279	-0.147666	-0.281277	0.493735	0.637501	0.918924	0.403263	0.462594	6		1.47982	1.54995	0.714765	0.104085	0.12752	0.100649	0.382415	0.45209	0.245454	0.382415	0.569707	9
462		0.0626992	0.154215	0.245414	-0.393429	-1.14997	-1.3836	-0.278374	-0.902053	-0.335902	0.622192	8		-1.95365	-1.34451	-0.963956	-1.17597	-1.26024	0.425589	4		-1.52565	-1.9894	-1.75752	0.327917	2		-1.43585	-1.33877	-1.15505	-1.47013	-1.32272	-0.719644	-1.33075	0.277813	6		-0.0591307	0.0618212	-0.859909	-1.46498	-1.40432	-1.36814	-0.998911	-1.02539	-1.89332	-1.02539	0.646741	9
463		0.850435	1.05812	0.686764	-0.381234	-0.229546	0.0476116	0.419488	0.37199	0.395739	0.511656	8		0.00510623	-0.0246487	0.181494	0.0178187	0.0114625	0.0927576	4		-0.231376	-0.0358182	-0.133597	0.13828	2		0.215874	0.0720251	-0.447073	0.153012	0.301144	0.315748	0.184443	0.284005	6		0.551363	0.755261	-0.0110381	-0.305991	-0.0561915	-0.120606	0.0366297	0.0105263	0.0536474	0.0105263	0.334937	9
464		0.775301	0.961417	0.662986	0.0316671	0.239553	0.116752	1.04916	1.04947	0.719143	0.423355	8		1.57057	1.53499	1.85123	2.10755	1.7109	0.268002	4		1.71115	1.5666	1.63887	0.102212	2		3.17297	1.80683	1.71413	2.40569	2.43085	1.97862	2.19215	0.541484	6		1.08374	0.730671	1.16254	2.62423	2.35082	1.40248	1.67303	2.37809	2.63694	1.67303	0.729011	9
465		1.59255	1.44316	1.4603	0.783566	0.835269	0.854655	1.22107	1.05897	1.14002	0.318852	8		0.879618	0.822356	1.10586	1.10221	0.990916	0.147965	4		0.782886	0.820374	0.80163	0.0265084	2		1.13688	0.800431	0.613784	1.03908	0.90959	1.12427	0.974336	0.204603	6		1.23697	1.21765	1.1757	1.22985	0.896643	0.869074	0.94436	0.962341	1.18548	1.1757	0.156795	9
466		-0.6182	-0.112528	0.0618979	-0.666916	-0.739942	-0.756027	-0.445029	-0.993664	-0.642558	0.352218	8		-0.744473	-0.486175	-0.498951	-0.657031	-0.577991	0.125496	4		-0.655577	-0.828955	-0.742266	0.122597	2		-0.415741	-0.774206	-0.59735	-0.325537	-0.426274	-0.404935	-0.421007	0.165018	6		-0.162483	-0.0325361	-0.159402	-1.13933	-0.741169	-0.812798	-0.36099	-0.440596	-0.822032	-0.440596	0.376911	9
467		1.786	1.63924	1.6991	3.06196	1.99538	1.77287	2.25808	2.19918	1.89069	0.467658	8		1.86258	1.8127	2.07765	2.08425	1.97012	0.141969	4		1.65933	1.64773	1.65353	0.00820285	2		2.75263	1.60751	1.49441	1.92997	1.96483	1.62879	1.77938	0.459478	6		1.46936	1.59576	2.01504	2.48429	2.08195	1.72603	1.75216	1.83823	2.62937	1.83823	0.391592	9
468		0.788723	0.804148	0.694343	0.765954	0.899299	0.838512	0.977746	0.818802	0.811475	0.0856587	8		1.05368	1.07924	0.960034	0.858083	1.00686	0.100498	4		1.39137	1.31173	1.35155	0.0563151	2		0.702741	1.42682	1.43098	1.01366	1.03915	1.16053	1.09984	0.277113	6		1.05924	0.983114	0.925406	0.889614	1.04802	1.47532	1.26322	1.13388	0.798431	1.04802	0.206374	9
469		2.06734	2.2681	2.26701	2.03271	3.13186	3.00755	3.07427	3.26022	2.63783	0.524328	8		2.94259	2.87722	2.91011	3.00737	2.92635	0.055532	4		2.96782	2.91062	2.93922	0.0404453	2		2.7278	2.92468	2.8605	2.97304	3.06875	2.5396	2.89259	0.189713	6		2.20803	2.33174	2.3975	2.49718	2.88444	2.96492	3.00904	3.03056	2.88652	2.88444	0.326565	9
470		1.25628	2.15529	2.26784	1.34871	2.14219	2.06746	2.14139	2.17526	2.14179	0.40068	8		1.94832	1.87564	1.78019	1.88336	1.8795	0.069273	4		1.94597	1.95098	1.94847	0.00354414	2		1.39044	1.8855	1.84529	1.90102	1.92079	1.58607	1.86539	0.216994	6		1.65675	2.1131	1.80957	1.3105	1.54807	1.89471	1.971	1.92586	1.71317	1.80957	0.243916	9
471		0.781691	0.78198	0.720787	0.462682	0.723056	0.550527	1.05031	0.826523	0.752373	0.177555	8		1.29597	1.311	1.37784	1.47899	1.34442	0.0833403	4		1.36083	1.40567	1.38325	0.0317078	2		2.61163	1.41429	1.38859	1.67678	1.6036	1.45669	1.53014	0.464397	6		1.00592	0.568609	1.20991	2.18429	1.95688	1.37651	1.429	1.61228	1.99513	1.429	0.518158	9
472		0.777302	0.679734	0.89231	0.830268	0.576681	0.643701	0.787401	0.720463	0.748883	0.103459	8		0.6879	0.642582	0.781955	0.657449	0.672674	0.0625667	4		0.715032	0.710676	0.712854	0.00308018	2		0.0175418	0.643814	0.668669	0.700273	0.651737	0.746522	0.660203	0.273932	6		0.794882	0.704494	-0.374152	0.0392681	0.635326	0.703857	0.72033	0.705058	0.338513	0.703857	0.399332	9
473		0.25053	-0.232482	-0.191337	-0.0324681	1.21211	1.04568	1.84621	1.75819	0.648104	0.863336	8		2.18496	2.27144	2.5981	2.65403	2.43477	0.233527	4		2.45264	2.14559	2.29911	0.217119	2		3.50966	2.44862	2.47818	2.77407	2.81367	2.02644	2.62613	0.497255	6		0.720027	0.530249	1.58689	3.14378	2.93146	2.29274	2.56851	2.89123	3.04817	2.56851	1.00752	9
474		-0.429984	0.017267	0.0677257	0.830786	0.423089	0.280197	0.832675	0.35542	0.317809	0.422711	8		0.659195	0.734305	0.877324	0.840619	0.787462	0.0996829	4		0.826066	0.798991	0.812529	0.0191453	2		0.592626	0.756025	0.816445	0.974916	0.716648	0.518916	0.736337	0.162319	6		-0.353999	-0.79631	-0.114009	0.371434	0.777092	0.829994	0.880451	1.01308	0.612249	0.612249	0.635166	9
475		0.305027	0.414168	-0.534871	0.762692	1.14021	1.17268	2.12109	2.17031	0.95145	0.917225	8		2.64435	2.58056	3.09531	3.2375	2.86983	0.326091	4		2.89462	2.83701	2.86581	0.0407324	2		4.36652	2.94456	2.94685	3.3225	3.42703	2.54219	3.13468	0.627534	6		1.81368	1.47511	2.55125	3.94985	3.53622	2.78326	3.02179	3.42767	3.78748	3.02179	0.860724	9
476		-0.4558	0.118313	-0.182739	-0.493124	0.234599	0.0543358	0.738449	0.462121	0.0863244	0.428757	8		0.964398	0.894987	1.27264	1.30492	1.11852	0.209659	4		1.15755	1.20099	1.17927	0.0307113	2		1.58924	1.19074	1.20937	1.34077	1.3004	0.732001	1.25489	0.281496	6		0.160023	0.298739	0.540303	1.35749	1.40775	1.13339	1.17917	1.33908	1.39833	1.17917	0.502793	9
477		-0.0975526	0.330901	-0.290377	0.366049	1.28986	1.20429	2.32677	2.3094	0.785168	1.01985	8		2.87114	2.76483	3.32909	3.51233	3.10011	0.358572	4		3.06892	3.08803	3.07847	0.0135132	2		4.15779	3.07001	3.14776	3.54291	3.67789	2.37218	3.34534	0.611522	6		1.17342	1.26795	2.06131	3.51567	3.41407	2.8717	3.23203	3.64542	3.6066	3.23203	0.997881	9
478		0.350388	-0.203702	-0.34042	0.364571	0.770704	0.579115	1.70302	1.61982	0.471843	0.749674	8		2.21605	2.19202	2.73543	2.89725	2.47574	0.359769	4		2.50501	2.42569	2.46535	0.0560852	2		3.65071	2.58884	2.58687	2.92518	3.01882	2.11901	2.75701	0.517626	6		0.883769	-0.184517	1.38444	3.03168	3.01605	2.32497	2.5955	2.99951	3.25782	2.5955	1.19083	9
479		-0.00757767	0.00621431	-0.143575	1.21927	1.18575	1.13549	1.93541	2.0153	1.16062	0.867175	8		2.43081	2.30472	2.98906	3.14505	2.70994	0.411955	4		2.73752	2.60994	2.67373	0.09021	2		3.56532	2.77531	2.81846	3.17702	3.29833	2.03235	2.99774	0.536882	6		0.697399	0.478041	1.86405	3.46234	3.20621	2.62447	2.88944	3.32364	3.44849	2.88944	1.16639	9
480		-0.73102	-0.443589	-0.527012	0.332807	0.913974	0.776563	1.77524	1.71895	0.554685	0.988808	8		2.32887	2.23785	2.81389	2.9319	2.57138	0.345766	4		2.57541	2.43606	2.50573	0.098538	2		3.18019	2.60361	2.70173	2.99758	3.07868	0.949517	2.84966	0.831501	6		-0.234579	0.187088	1.40925	3.02182	2.80814	2.3451	2.59072	3.04353	3.11996	2.59072	1.28102	9
481		-0.138897	0.203573	0.57716	-0.378039	-0.450969	-0.613723	-0.840641	-0.694289	-0.414504	0.481589	8		-0.729874	-0.570512	-1.04868	-0.695229	-0.712551	0.203586	4		-0.764146	-0.691161	-0.727653	0.051608	2		-0.794007	-0.470444	-0.787562	-0.933765	-0.944683	-0.515805	-0.790784	0.203733	6		0.00578345	0.244091	-0.345428	-0.789204	-0.707655	-0.57814	-0.68934	-1.02195	-0.71839	-0.68934	0.406371	9
482		0.398928	0.187316	-0.211684	-0.301625	0.283026	0.310756	0.468844	0.57441	0.296891	0.314178	8		0.194666	0.293578	0.488865	0.362469	0.328024	0.12361	4		-0.0756461	-0.0492926	-0.0624694	0.0186348	2		0.485723	0.075122	-0.102333	0.480135	0.377578	0.453454	0.415516	0.248514	6		0.311357	-0.0224311	0.268752	0.146104	0.264538	0.0129462	0.252437	0.573555	0.557444	0.264538	0.20715	9
483		0.579911	0.957996	1.08592	-0.0826384	0.294435	0.345161	0.483857	0.609958	0.531884	0.371883	8		0.180945	0.282779	0.303141	0.126019	0.231862	0.0840037	4		0.0815362	-0.015522	0.0330071	0.0686305	2		0.0648186	0.0901526	-0.0801055	0.387215	0.465404	0.588802	0.238684	0.264115	6		0.775898	0.818414	0.724866	0.141356	0.129076	0.156595	0.236422	0.218389	0.164339	0.218389	0.302202	9
484		0.345046	1.09641	0.519827	-0.0315469	-0.00317237	0.0412708	0.178976	0.306115	0.242545	0.371816	8		-0.22161	-0.004007	0.0372717	0.204852	0.0166324	0.175511	4		-0.129436	-0.240208	-0.184822	0.0783279	2		-0.0380242	-0.224653	-0.133416	0.0843691	0.146144	0.330885	0.0231725	0.201555	6		0.574895	0.774101	-0.303534	0.104066	-0.151704	0.0607689	-0.0807965	0.00238007	-0.167231	0.00238007	0.357155	9
485		-0.182531	0.324723	0.298832	0.191292	-0.520868	-0.32489	-0.114467	-0.469701	-0.148499	0.337154	8		-0.607184	-0.442886	-0.687707	-0.470595	-0.538889	0.115462	4		-0.535505	-0.47345	-0.504477	0.0438798	2		-0.514203	-0.571868	-0.606204	-0.523855	-0.197928	-0.107296	-0.519029	0.211894	6		0.0972279	0.458692	-0.210442	-0.47944	-0.587758	-0.28871	-0.192378	-0.420244	-0.477391	-0.28871	0.330553	9
486		0.560487	1.21978	0.955045	-0.779453	-1.03971	-0.99247	-0.732117	-0.315341	-0.523729	0.915364	8		-0.796269	-1.03451	-0.441641	-0.750318	-0.773293	0.243612	4		-1.04946	-1.1742	-1.11183	0.088198	2		-0.438034	-1.19494	-0.968413	-0.775844	-0.861503	-0.278314	-0.818674	0.34016	6		0.799003	1.24447	0.17919	-0.747272	-0.572408	-0.721687	-0.926426	-0.762409	-0.697523	-0.697523	0.791513	9
487		0.396402	0.758055	1.04595	-0.273602	-0.303535	-0.349605	-0.0501102	-0.0599099	-0.0550101	0.528048	8		-0.489114	-0.432828	-0.169943	-0.265995	-0.349411	0.147475	4		-0.487705	-0.26235	-0.375027	0.15935	2		-1.22027	-0.617052	-0.620322	-0.339874	-0.413719	0.155322	-0.515385	0.449216	6		0.808962	1.19205	-0.151027	-0.699605	-0.40834	-0.403624	-0.240754	-0.0457963	-0.498492	-0.240754	0.632821	9
488		-0.344678	0.184616	0.124292	0.00121533	-0.719482	-0.351227	0.0417048	-0.222893	-0.110839	0.305638	8		-0.619044	-0.398189	-0.237551	-0.385557	-0.391873	0.157242	4		-0.619391	-0.64409	-0.631741	0.0174645	2		-0.379843	-0.568516	-0.710768	-0.0755989	-0.645599	0.114351	-0.47418	0.332415	6		0.124622	0.599574	0.013468	-0.367086	-0.326306	-0.443125	-0.258972	0.163388	-0.368441	-0.258972	0.346333	9
489		-0.673279	-0.74821	-0.418186	-1.80147	-1.42441	-1.37999	-1.14874	-1.08056	-1.11465	0.45469	8		-1.0061	-1.21417	-1.28228	-1.51211	-1.24823	0.208535	4		-1.54016	-1.2727	-1.40643	0.189127	2		-0.789362	-1.14881	-1.13511	-0.628937	-0.913014	-0.767112	-0.851188	0.210083	6		-0.907789	-0.416533	-1.73911	-0.946528	-1.18887	-1.52931	-0.823225	-0.988473	-0.9391	-0.946528	0.391077	9
490		0.25913	-0.31992	0.161227	0.281768	0.37065	0.215131	0.531665	0.606581	0.270449	0.281483	8		0.104818	0.0364201	0.27623	0.215936	0.160377	0.107927	4		0.00694291	-0.183508	-0.0882824	0.134669	2		0.55684	-0.0289447	-0.0894628	0.235947	0.0720129	0.096906	0.0844594	0.232652	6		0.0648885	-0.457522	-0.240191	0.546752	0.264642	-0.106916	-0.172451	0.18608	0.19034	0.0648885	0.304915	9
491		-0.469226	0.171337	-0.248975	-0.911278	-0.733909	-0.728874	-0.255226	-0.541467	-0.505346	0.346939	8		-1.14365	-0.418263	-0.0637803	-0.374697	-0.39648	0.45715	4		-0.856424	-0.696833	-0.776628	0.112847	2		-0.539647	-0.519297	-0.708051	-0.381239	-0.402152	-0.118644	-0.460725	0.198032	6		0.345962	-0.287936	-0.279138	-0.372151	-0.538803	-0.269591	-0.290165	-0.113087	0.567488	-0.279138	0.358973	9
492		0.664748	0.42442	0.210036	0.142091	0.327112	0.392975	0.591158	0.708802	0.408698	0.207714	8		0.307202	0.319625	0.686795	0.74595	0.50321	0.233954	4		0.244245	0.225801	0.235023	0.0130417	2		0.618007	0.242507	0.175328	0.50427	0.377567	1.02516	0.440918	0.308513	6		0.859824	0.470145	0.493502	1.37326	1.22871	0.832366	0.850916	0.927088	1.32463	0.859824	0.32866	9
493		-0.270856	-0.233878	-0.294034	-0.383735	-0.229874	-0.528462	-0.0812291	0.125043	-0.252367	0.195039	8		-0.700613	-0.331266	0.0933214	0.0557388	-0.137764	0.373081	4		-0.295646	-0.497877	-0.396761	0.142999	2		-0.422155	-0.30912	-0.345897	0.037944	0.0209908	0.0797757	-0.144065	0.225776	6		-0.343016	0.0786639	-0.393047	0.261344	-0.0580288	-0.0361973	0.185032	0.180575	0.394705	0.0786639	0.265952	9
494		-0.056259	0.220937	-0.243895	-0.151332	-0.298001	-0.0832513	0.213165	-0.0823324	-0.0827919	0.190264	8		0.021395	0.0348503	0.287866	0.380715	0.161358	0.180868	4		0.0420991	0.20039	0.121244	0.111928	2		0.241826	0.151318	-0.127517	0.304381	0.223773	0.467509	0.232799	0.196866	6		0.370241	0.206975	0.126859	0.213617	0.459036	0.243558	0.388214	0.506412	0.676356	0.370241	0.1749	9
495		1.25556	1.18721	1.17496	0.187117	1.32856	1.31439	1.35017	1.23122	1.24339	0.385861	8		1.29004	1.26781	1.11441	1.20238	1.23509	0.0788361	4		1.30265	1.27413	1.28839	0.0201724	2		0.461561	1.25248	1.18928	1.18553	1.13495	1.10639	1.16024	0.295049	6		1.05792	1.18071	1.28014	0.550378	0.898018	1.42146	1.3546	1.34948	1.14614	1.18071	0.274633	9
496		-0.674147	-0.589106	-0.149271	-0.558842	-0.147739	-0.186279	0.293347	-0.0756416	-0.167775	0.325051	8		-0.044548	0.0255876	0.16961	-0.0233593	0.00111412	0.0964395	4		0.113381	-0.0197905	0.0467954	0.0941667	2		-0.0319153	0.0653287	0.129058	0.298744	-0.00573603	-0.207941	0.0297963	0.169853	6		-0.500565	-0.257245	-0.08692	-0.468265	0.149681	-0.0061005	0.160115	0.200273	-0.164552	-0.08692	0.263039	9
497		-0.571201	-0.116836	-0.974566	-1.15955	-0.307395	-0.230872	0.0918807	0.0273651	-0.269133	0.459517	8		-0.0524536	0.0176536	0.304682	0.155933	0.0867934	0.157987	4		0.162	0.107616	0.134808	0.0384551	2		-0.0119479	0.177281	0.31077	0.346231	0.377296	-0.382122	0.244026	0.29155	6		-0.400157	-0.484362	-1.16294	-0.646313	0.110815	0.303815	0.21159	0.418922	0.00251612	0.00251612	0.523052	9
498		-0.0327842	-0.0113676	-0.0885148	0.782362	0.489519	0.453469	0.52789	0.339359	0.396414	0.317089	8		0.668603	0.606891	0.844774	0.582622	0.637747	0.11837	4		0.950787	0.859913	0.90535	0.0642577	2		0.991683	0.869272	0.905401	0.832488	0.674118	0.495618	0.85088	0.18002	6		0.269642	-0.0646397	0.774873	1.03495	1.00356	0.94526	0.887084	0.710956	0.613227	0.774873	0.367574	9
499		-0.338138	0.133708	-0.657181	1.11102	0.664788	0.640257	1.25975	1.22672	0.652522	0.727128	8		0.649811	0.49956	1.01905	0.934311	0.792061	0.242542	4		0.556713	0.386392	0.471553	0.120435	2		2.08026	0.47048	0.393103	0.930049	0.835255	0.356458	0.652868	0.65059	6		-0.145657	-0.660347	-0.202212	0.838141	0.682706	0.421013	0.670148	0.889772	0.749218	0.670148	0.556518	9
500		0.0130802	0.297874	-0.750068	0.736442	0.90886	0.983128	1.0613	1.16854	0.822651	0.658694	8		1.09174	1.03567	1.26177	1.08379	1.08777	0.0988378	4		1.0572	1.12906	1.09313	0.0508092	2		0.577605	0.885323	1.00248	0.734601	0.4336	0.347758	0.656103	0.256552	6		0.0112924	-0.983242	0.250073	0.956531	0.924052	1.11982	0.817468	0.542537	0.478635	0.542537	0.648121	9
501		1.8277	1.30924	0.992452	4.04794	3.3073	3.19422	3.53633	3.69466	3.25076	1.17823	8		3.27677	3.16462	3.55061	3.64927	3.41369	0.227287	4		3.1168	3.02948	3.07314	0.0617417	2		3.83624	3.09297	3.16058	3.4212	3.46134	2.5005	3.29089	0.449873	6		1.32487	0.900151	2.32673	3.81087	3.54808	3.13612	3.27029	3.52031	3.92444	3.27029	1.09961	9
502		0.357013	0.665184	-0.290738	1.18946	0.894259	0.780472	1.10233	1.07933	0.837366	0.490775	8		1.05837	1.01177	1.39331	1.4619	1.22584	0.229145	4		0.854628	0.990067	0.922347	0.0957694	2		1.01399	0.941876	0.949488	1.12961	1.03714	0.7362	0.981737	0.13249	6		0.357324	-0.281583	0.689302	1.0788	1.04737	0.944395	0.978463	1.18597	1.15088	0.978463	0.479775	9
503		-0.384842	-0.0262451	0.10816	2.33675	1.57799	1.43572	1.79581	1.89621	1.50685	1.03132	8		1.66162	1.5459	1.99811	2.0974	1.82987	0.263791	4		1.50314	1.58968	1.54641	0.0611949	2		1.57596	1.476	1.60893	1.65711	1.54869	0.791958	1.56232	0.324706	6		0.244483	-0.204856	1.11756	1.68864	1.57669	1.50604	1.55837	1.7452	1.64318	1.55837	0.706152	9
504		-1.05454	0.470189	-0.73199	2.06401	1.8648	1.79792	0.842091	0.935136	0.888613	1.17332	8		2.03739	1.90993	1.39075	1.41847	1.6642	0.332832	4		1.85708	1.93338	1.89523	0.0539526	2		2.0214	1.90741	1.98789	1.21793	1.11466	-0.0933528	1.56267	0.815347	6		-0.411528	-0.388229	0.808194	2.00078	2.01262	1.92937	1.50321	1.20037	1.7016	1.50321	0.963604	9
505		-0.512364	-0.563502	-0.964624	-0.699529	-0.253206	-0.158785	-1.13975	-0.966414	-0.631516	0.351762	8		-0.360586	-0.170531	-0.670256	-1.08374	-0.515421	0.398915	4		-0.375309	-0.739147	-0.557228	0.257272	2		-1.03568	-0.590237	-0.599453	-0.769377	-1.26141	-0.708171	-0.738774	0.267407	6		-0.779167	-0.898617	-0.131075	-1.17969	-0.882853	-0.684362	-0.817363	-0.812365	-1.00355	-0.817363	0.288075	9
506		-0.139423	0.540324	0.387176	-0.820731	-0.895719	-0.686415	-0.700312	-0.723604	-0.693363	0.569234	8		-0.895286	-0.581162	-1.14891	-0.889763	-0.892525	0.232335	4		-0.713775	-0.93397	-0.823872	0.155702	2		-0.593189	-0.685416	-0.822567	-0.548085	-0.89924	-0.334592	-0.639302	0.203078	6		0.22436	0.354486	-0.50652	-0.925179	-0.954331	-0.725541	-0.783869	-0.366975	-0.78571	-0.725541	0.483833	9
507		-0.990998	-0.0527461	-0.288795	-1.80497	-2.42892	-1.79942	-1.83658	-1.38315	-1.59128	0.823153	8		-1.96465	-1.89798	-1.94018	-1.27869	-1.91908	0.328942	4		-1.50193	-1.78911	-1.64552	0.203068	2		-1.58692	-1.39924	-1.77259	-1.51885	-1.55152	-0.900845	-1.53519	0.297272	6		-0.279277	-0.651223	-0.492014	-1.04912	-1.51846	-1.26269	-1.35276	-1.07734	-1.35735	-1.07734	0.432622	9
508		-0.808907	-0.415015	-0.988051	-0.995218	-1.72812	-1.60538	-1.43439	-0.846268	-0.991634	0.447778	8		-2.31887	-1.72929	-1.39389	-1.64954	-1.68941	0.391089	4		-1.72179	-1.93355	-1.82767	0.149735	2		-1.21678	-1.63347	-1.63225	-1.55028	-1.09561	-1.43885	-1.49456	0.225436	6		-0.676288	0.0884134	-0.589744	-0.667457	-1.46246	-1.37374	-1.67339	-1.4247	-0.834377	-0.834377	0.56641	9
509		0.438269	0.310668	-0.0101291	0.113001	-0.702055	-0.476699	-0.664513	-0.43138	-0.220755	0.446606	8		-0.736375	-0.401517	-0.487893	-0.767212	-0.612134	0.181208	4		-0.60743	-0.713043	-0.660236	0.0746799	2		0.296051	-0.61242	-0.817778	-0.625099	-0.527878	0.0116795	-0.570149	0.433143	6		0.133371	0.393459	-0.902322	-0.0728228	-0.348402	-0.361115	-0.487258	-0.38714	-0.207606	-0.348402	0.373638	9
510		-0.347576	0.511235	0.415437	-0.986651	-1.25174	-1.58684	-1.38854	-1.08484	-1.03574	0.813192	8		-1.05773	-1.35866	-1.00277	-1.14358	-1.10066	0.156443	4		-1.05429	-1.56999	-1.31214	0.364652	2		-0.659344	-1.25557	-1.41604	-1.39441	-1.518	-0.495858	-1.32499	0.433916	6		0.14058	0.192768	-0.272164	-0.176388	-1.07897	-0.75979	-1.23956	-0.993852	-1.32336	-0.75979	0.59212	9
511		0.226713	0.790321	0.536186	-0.649553	-0.0464296	-0.246811	0.183398	0.112253	0.147826	0.445951	8		-0.133623	-0.293224	0.401051	0.201666	0.0340218	0.314968	4		-0.244774	-0.313996	-0.279385	0.0489468	2		-0.275889	-0.0964779	-0.309719	-0.0170167	0.11093	0.535318	-0.0567473	0.309853	6		0.468501	0.562656	0.408715	0.353304	0.20829	0.329493	0.418527	0.540232	0.728828	0.418527	0.151576	9
512		-0.212183	0.0717284	-0.161199	-1.24498	-1.28087	-1.07647	-0.50133	-0.579295	-0.540312	0.521902	8		-0.604732	-1.1446	-0.55065	-1.13882	-0.871777	0.326394	4		-0.766549	-0.804447	-0.785498	0.0267982	2		-0.303934	-1.01858	-1.44489	-0.615369	-0.39993	-0.185798	-0.50765	0.482885	6		0.0607525	0.24563	-0.645379	-0.660851	-0.810674	-0.919408	-0.548571	-0.491435	-0.652797	-0.645379	0.389704	9
513		0.291775	0.393446	-0.238817	-0.161712	0.55029	0.43572	0.770791	0.592744	0.414583	0.357342	8		0.547587	0.4035	0.559988	0.40682	0.477204	0.08597	4		0.343346	0.224262	0.283804	0.0842051	2		0.283185	0.375233	0.334324	0.602431	0.44634	0.48254	0.410786	0.114844	6		0.136799	0.14309	0.305684	0.0358488	0.2352	0.329498	0.379523	0.553573	0.368042	0.305684	0.156667	9
514		-0.694468	0.111377	-0.264128	-1.06558	-1.27942	-1.51488	-1.20303	-1.48157	-1.1343	0.590929	8		-1.07757	-1.35279	-1.11637	-0.911344	-1.09697	0.182044	4		-1.24796	-1.33801	-1.29299	0.0636754	2		-0.666213	-1.14448	-0.824208	-0.89362	-1.2482	-0.71535	-0.858914	0.234151	6		-0.319974	0.0799638	-0.291309	-0.873871	-0.94138	-1.23517	-1.0212	-1.80978	-1.00121	-0.94138	0.568147	9
515		0.724687	0.561656	0.523215	1.06403	0.693831	0.77157	1.04999	1.1043	0.748129	0.23142	8		0.566817	0.724103	1.27293	1.53823	0.998518	0.456563	4		0.570402	0.52987	0.550136	0.0286598	2		1.13935	0.563778	0.57894	1.08695	0.930378	1.57469	1.00866	0.381323	6		1.16902	0.689679	1.53894	2.18519	1.81439	1.4898	1.47803	1.67879	2.091	1.53894	0.457311	9
516		-1.04515	-0.478884	-0.581034	-1.26585	-1.42291	-1.14446	-1.03049	-1.72292	-1.0948	0.411142	8		-1.03203	-1.05426	-1.17048	-0.812391	-1.04314	0.149481	4		-0.843048	-0.860504	-0.851776	0.0123435	2		-0.690604	-0.939364	-1.44921	-0.772434	-1.03305	-0.599429	-0.855899	0.306647	6		-0.15146	-0.224181	-1.18512	-0.239172	-0.826033	-1.33498	-0.809364	-1.1615	-0.621747	-0.809364	0.449725	9
517		-0.889594	-0.677906	-1.33802	-1.49435	-0.830368	-0.5549	-0.572069	-0.840773	-0.83557	0.344244	8		-1.03749	-0.576334	-0.56972	-0.552213	-0.573027	0.235921	4		-0.900383	-0.771808	-0.836096	0.0909161	2		-1.19836	-0.657699	-0.714166	-0.407053	-0.393812	-0.378574	-0.532376	0.316049	6		-0.905067	-0.627657	-1.12492	-1.16177	-1.66522	-0.954358	-0.471737	-0.576214	-1.07343	-0.954358	0.366845	9
518		-0.850427	-0.631366	-0.80289	-0.221718	-0.324683	-0.1431	-0.146617	-0.74627	-0.478024	0.304882	8		0.572823	0.371759	0.580729	0.532327	0.552575	0.0974349	4		1.23815	0.760022	0.999084	0.338084	2		2.02962	1.33941	1.30514	1.21696	1.31894	0.981768	1.31204	0.351246	6		0.861097	0.779903	0.976501	1.56558	1.36358	0.870171	0.922326	1.39872	1.13904	0.976501	0.281984	9
519		-0.611881	-0.753666	-1.29805	-0.833242	-0.673324	-1.00732	-0.618847	-0.715683	-0.734675	0.234241	8		-0.477938	-0.804459	-0.699723	-0.661834	-0.680779	0.136128	4		-0.498166	-0.60094	-0.549553	0.0726723	2		-0.593465	-0.514333	-0.484182	-0.586927	-0.636883	-0.566694	-0.576811	0.0557682	6		-0.606719	-0.69837	-1.20488	-1.2315	-0.639659	-0.485436	-0.5936	-0.675934	-1.20143	-0.675934	0.304035	9
520		1.10783	0.471675	0.510746	-0.56983	-0.120803	0.104962	0.0818088	0.0978318	0.101397	0.496074	8		0.211124	0.268798	0.416632	0.289819	0.279309	0.0866653	4		0.641395	0.492793	0.567094	0.105077	2		1.2336	0.632935	0.568096	0.649034	0.488134	0.971145	0.640985	0.285667	6		1.0245	0.480099	0.783068	0.835032	0.639293	0.482396	0.473696	0.747069	0.582299	0.639293	0.190401	9
521		-1.28099	-1.19779	-0.30745	-0.864542	-0.693347	-1.02227	-0.426557	-0.36691	-0.778944	0.381155	8		-0.588196	-0.530641	-0.354772	-0.43436	-0.4825	0.103279	4		-0.38658	-0.560424	-0.473502	0.122926	2		-0.891289	-0.562872	-0.359085	-0.283696	-0.420319	-0.43058	-0.425449	0.216527	6		-0.696066	-0.432373	-1.03897	-0.815735	-0.814437	-0.431913	-0.0858902	-0.389259	-1.03379	-0.696066	0.323065	9
522		0.403762	0.32982	0.142525	0.0712491	0.0401261	0.0249755	0.192098	-0.0195231	0.106887	0.151739	8		-0.0398697	0.0891075	0.0128891	-0.0110424	0.000923386	0.0552732	4		0.148862	0.0973952	0.123129	0.0363924	2		-0.253983	-0.0189019	-0.000626651	-0.104901	-0.181831	0.0488723	-0.0619012	0.116393	6		0.0310227	-0.0901165	0.186845	-0.37492	-0.133369	0.0676457	-0.188785	-0.198603	-0.404596	-0.133369	0.196871	9
523		-1.01523	0.235949	-0.461362	-0.896799	-0.374354	-0.387908	-0.454043	-0.385373	-0.420976	0.378176	8		-0.37868	-0.323323	-0.288689	-0.386818	-0.351002	0.0466277	4		-0.142221	-0.222179	-0.1822	0.0565388	2		0.0917709	-0.269362	-0.479482	-0.18041	-0.278123	-0.802648	-0.273742	0.30058	6		-0.747921	0.202174	-0.26946	-0.604054	-0.193582	-0.22763	-0.246804	-0.283049	-0.356577	-0.26946	0.266691	9
524		0.38719	0.790197	0.284189	0.670279	0.492471	0.473627	0.559531	0.495833	0.494152	0.157609	8		0.542827	0.3648	0.726415	0.613536	0.578181	0.151596	4		0.466261	0.589393	0.527827	0.0870677	2		0.458133	0.476745	0.498667	0.583124	0.55064	0.332608	0.487706	0.0873156	6		0.56604	0.603456	0.389506	0.754534	0.306635	0.626213	0.337746	0.494234	0.776615	0.56604	0.17112	9
525		-2.23778	-0.726676	-1.88401	-0.631881	-1.00191	-1.41085	-0.764917	-0.783499	-0.892706	0.601779	8		-0.950795	-0.797794	-0.895489	-0.3333	-0.846642	0.281236	4		-0.875881	-0.764622	-0.820251	0.0786723	2		-1.09004	-0.767049	-0.604234	-0.629335	-0.866906	-0.991805	-0.816977	0.195043	6		-1.58151	-0.776917	-1.1174	-1.15747	-0.862484	-0.726865	-0.706888	-0.567321	-0.712027	-0.776917	0.317514	9
526		-0.181083	0.253608	-0.321039	0.0713225	-0.133109	-0.229659	-0.0201766	-0.3335	-0.157096	0.202671	8		-0.0388223	0.03561	0.424429	0.457771	0.23002	0.257756	4		-0.0848428	0.123177	0.0191671	0.147092	2		0.282463	0.119498	0.301573	0.172583	0.0307271	0.29817	0.227523	0.111925	6		0.469455	0.406746	0.584184	0.655532	0.13588	0.113629	0.107077	0.212238	0.100689	0.212238	0.221579	9
527		0.515914	0.765757	-0.26015	2.2419	2.22476	2.15707	2.47449	2.63223	2.19092	1.0872	8		2.30192	2.17298	2.72348	2.78033	2.5127	0.302543	4		2.12548	2.19065	2.15807	0.0460818	2		1.74545	2.15828	2.25228	2.40063	2.4559	1.35381	2.20528	0.428262	6		0.191742	0.296659	1.04307	1.98685	2.12177	2.17587	2.28457	2.52421	2.33027	2.12177	0.906052	9
528		-0.987383	-0.358567	-0.690811	0.677089	0.765505	0.773759	0.211589	0.33931	0.275449	0.688379	8		0.896272	0.836412	0.613062	0.786096	0.811254	0.12189	4		0.847066	0.831082	0.839074	0.0113022	2		0.546906	0.886752	0.955296	0.560388	0.570413	-0.312021	0.565401	0.451633	6		-0.861758	-0.284504	0.384138	0.898146	0.663862	0.915638	0.715722	0.697605	0.641871	0.663862	0.600832	9
529		-0.123474	1.20128	1.45336	0.596726	1.99717	1.97627	-0.0204217	0.436975	0.899003	0.840708	8		1.69401	1.7704	-0.0134235	-0.0307244	0.840293	1.01334	4		1.66965	1.7081	1.68887	0.0271927	2		0.630756	1.63354	1.71415	0.103369	0.107058	0.0159965	0.368907	0.78488	6		0.488213	1.25021	1.06658	0.812451	1.28736	1.89978	1.15125	0.169212	0.444736	1.06658	0.531173	9
530		-0.691643	0.677958	0.835005	-0.999849	-0.444362	-0.571909	-0.464796	-0.43691	-0.454579	0.656503	8		-0.417794	-0.496758	-0.420664	-0.923653	-0.458711	0.242068	4		-0.453708	-0.571675	-0.512691	0.0834158	2		-0.860435	-0.520532	-0.481484	-0.665734	-0.466854	-0.306892	-0.501008	0.190442	6		0.00108708	0.374952	0.208222	-1.00824	-0.653519	-0.42532	-0.493889	-0.50969	-0.705535	-0.493889	0.456028	9
531		-0.699876	0.14952	-0.0393124	-1.36916	-1.40435	-1.38549	-1.19428	-0.779422	-0.986852	0.617036	8		-1.51017	-1.39925	-1.17141	-1.09172	-1.28533	0.194722	4		-1.1211	-1.02847	-1.07478	0.065495	2		-1.01015	-1.30824	-1.37535	-1.17395	-1.71938	-1.08796	-1.24109	0.254511	6		-0.996486	-0.309863	-0.885869	-2.0434	-0.908514	-0.940277	-1.07457	-1.18342	-0.809128	-0.940277	0.455938	9
532		-0.809576	-0.692685	-1.22665	-0.209408	-0.958469	-0.597878	-0.429781	-0.543321	-0.645281	0.31684	8		-0.499861	-0.891678	-0.566777	-0.669576	-0.618177	0.171333	4		-1.25184	-1.19737	-1.2246	0.0385144	2		-0.654863	-0.989895	-1.0501	-0.549382	-0.651272	-0.253578	-0.653068	0.294131	6		-0.467773	-0.519182	-1.04495	-0.98883	-1.26019	-0.833592	-0.924306	-0.605286	-1.14787	-0.924306	0.281344	9
533		-0.0709796	-0.116615	0.159387	-0.994273	-0.699886	-0.723575	-0.574164	-0.824587	-0.637025	0.415404	8		-0.535303	-0.681224	-0.669053	-0.63214	-0.650596	0.0661306	4		-0.821526	-0.934924	-0.878225	0.0801846	2		-0.296675	-0.536443	-0.627317	-0.486806	-0.376721	-0.19329	-0.431763	0.160923	6		-0.0656393	0.210871	-0.180949	-0.354452	-0.441432	-0.788101	-0.684457	-0.184347	-0.451412	-0.354452	0.310042	9
534		-1.95716	-0.608376	-0.298194	-0.787886	-2.30526	-1.65824	-1.24335	-1.39381	-1.31858	0.689123	8		-1.30525	-2.03859	-1.55766	-1.78789	-1.67278	0.313793	4		-1.67765	-1.61684	-1.64725	0.0430008	2		-1.67204	-1.64921	-1.35272	-1.82998	-2.09788	-1.63573	-1.66062	0.246196	6		-0.620443	-0.322826	-0.542008	-1.40677	-1.71249	-1.7441	-1.84488	-1.5937	-1.98527	-1.5937	0.634642	9
535		0.621549	0.404444	0.448649	-0.457564	0.00787015	-0.23998	0.661204	0.423086	0.413765	0.41363	8		0.0273104	-0.132552	0.199231	0.107942	0.0676264	0.140791	4		-0.265734	-0.273173	-0.269453	0.00526066	2		0.125545	-0.168582	-0.259207	0.251021	0.0932022	0.267967	0.109374	0.218569	6		0.349085	0.666498	0.107002	-0.139412	-0.117181	0.0306168	-0.111687	-0.108878	0.0315383	0.0306168	0.269566	9
536		1.34917	1.40583	1.37908	2.08592	1.14526	1.16766	1.7041	1.44818	1.39246	0.306545	8		0.943524	0.918431	1.2237	1.10108	1.0223	0.143045	4		0.76492	0.690779	0.72785	0.0524256	2		1.94882	0.737672	0.941619	1.00134	0.916094	1.28194	0.971479	0.434718	6		1.14647	0.837588	0.77506	1.69916	1.50088	0.936953	1.01003	1.02992	1.48157	1.02992	0.326291	9
537		0.457243	0.641323	0.151404	1.40056	0.872867	0.787806	1.44616	1.39022	0.830336	0.481884	8		0.632173	0.679269	1.25479	1.26497	0.967031	0.349366	4		0.413615	0.386301	0.399958	0.0193138	2		0.854129	0.626656	0.505203	1.41176	1.28948	1.06956	0.961843	0.36161	6		0.0618401	-0.196947	0.690509	0.968172	0.677853	0.495316	0.913061	1.38795	0.774305	0.690509	0.476888	9
538		1.73301	0.716273	0.741812	1.831	2.37601	2.387	3.03496	3.05802	2.10351	0.911098	8		2.25384	2.39344	2.58312	2.61842	2.48828	0.170457	4		2.3948	2.10241	2.2486	0.206752	2		3.40914	2.37652	2.18613	2.87126	2.80577	2.2821	2.59115	0.463609	6		1.0796	0.605334	1.001	2.48089	2.40025	1.71761	2.30514	2.76562	3.12398	2.30514	0.878489	9
539		-0.0201818	-0.0431774	-1.37371	-0.298145	-1.00088	-0.780991	-0.86367	-0.51453	-0.64776	0.478857	8		-0.515057	-0.605182	-0.267728	-0.510914	-0.512986	0.144687	4		-0.713991	-0.969063	-0.841527	0.180363	2		-0.318152	-0.870195	-0.89969	-0.595398	-0.477694	-0.180088	-0.536546	0.290655	6		0.00451288	-0.0374756	-0.905196	-0.1871	-0.741196	-0.948054	-0.766128	-0.746083	-0.46671	-0.741196	0.372895	9
540		0.850848	1.14246	0.964146	-0.0840236	0.149946	-0.119005	-0.228458	-0.51817	0.0329612	0.625775	8		0.0100367	0.129678	-0.0855656	-0.1122	-0.0377644	0.109521	4		0.126015	0.148043	0.137029	0.0155761	2		-0.47462	0.0411235	0.129278	-0.0326489	-0.305432	0.276023	0.00423728	0.279947	6		1.02535	1.08702	0.516884	-0.123748	-0.241434	0.0729158	-0.0284888	-0.12346	-0.205127	-0.0284888	0.524597	9
541		0.154991	0.222897	-0.231276	0.333785	-0.287309	-0.116922	-0.214601	-0.519323	-0.165761	0.291913	8		0.186546	0.257806	0.371553	0.204105	0.230956	0.0834041	4		0.854956	0.538097	0.696526	0.224054	2		1.48437	0.9642	0.859	0.835113	0.910656	0.97082	0.937428	0.241537	6		0.840649	0.312032	0.520532	1.18306	1.0122	0.703595	0.70291	1.00946	0.666143	0.703595	0.270008	9
542		-1.09502	-0.570604	-0.831554	0.786155	-0.932157	-0.932441	-0.561928	-0.774316	-0.802935	0.594267	8		-0.919561	-0.63816	-0.357172	-0.322985	-0.497666	0.278512	4		-0.533553	-0.313511	-0.423532	0.155593	2		-0.901262	-0.421481	-0.334682	-0.436252	-0.354921	-0.516587	-0.428866	0.209614	6		-1.12055	-0.125166	-0.272908	-0.308627	-0.461723	-0.210206	-0.334694	-0.516317	-0.475043	-0.334694	0.290871	9
543		-0.120297	0.240763	-0.339996	0.150843	0.0042434	-0.0925598	0.100366	-0.0407208	-0.0182387	0.181234	8		-0.0865013	-0.093607	-0.338942	-0.159701	-0.126654	0.117552	4		-0.0536384	-0.0660843	-0.0598614	0.00880057	2		0.197769	-0.0128343	-0.0665599	0.0221068	-0.244075	0.0606633	0.00463627	0.146384	6		0.365148	0.204628	0.0262753	0.198291	0.204472	0.144834	-0.10002	0.0560286	-0.00628655	0.144834	0.140693	9
544		0.597321	1.56013	1.50504	1.20683	2.017	1.9466	1.86079	1.77663	1.66838	0.470592	8		1.97478	1.91066	1.69163	1.6462	1.80115	0.161302	4		1.94953	1.89339	1.92146	0.0396941	2		0.630072	1.82161	1.87674	1.63394	1.63335	0.977961	1.63364	0.505984	6		1.01146	1.46084	1.08885	0.73823	1.32355	1.9463	1.82417	1.61474	1.11103	1.32355	0.399618	9
545		0.215338	0.313599	0.451952	0.113033	0.0481508	-0.0456285	-0.0284543	-0.17374	0.080592	0.206047	8		-0.142212	-0.0548508	0.101919	-0.0707761	-0.0628135	0.102871	4		-0.401741	-0.135612	-0.268676	0.188182	2		-0.344751	-0.189303	-0.135446	-0.157703	-0.281991	-0.00444341	-0.173503	0.11895	6		0.000903573	-0.374526	-0.250161	-0.580169	-0.0897049	-0.265145	-0.131264	-0.188257	-0.0876891	-0.188257	0.176312	9
546		-0.913307	-0.590505	-0.193324	-1.00846	-0.677881	-0.718697	-0.530096	-0.871558	-0.698289	0.258386	8		-0.585658	-0.348019	-0.243955	-0.679763	-0.466838	0.20267	4		-0.512155	-0.684443	-0.598299	0.121826	2		-0.728502	-0.568864	-0.543916	-0.194215	-0.581099	-0.595912	-0.574981	0.179242	6		-1.38382	-0.0460281	-0.611443	-1.38552	-0.483276	-0.459156	-0.293712	-0.351249	-0.66333	-0.483276	0.464091	9
547		-0.497457	0.0878946	0.144492	-0.402611	-0.79958	-0.908826	-0.573557	-0.624935	-0.535507	0.382802	8		-0.851724	-0.907243	-0.444596	-0.482789	-0.667256	0.241628	4		-0.806663	-0.877102	-0.841882	0.049808	2		-0.396287	-0.855915	-0.814901	-0.514319	-0.778578	-0.785525	-0.782052	0.188269	6		-0.262282	0.239605	0.352169	-0.417666	-0.536594	-0.539892	-0.548192	-0.347203	-0.356832	-0.356832	0.336051	9
548		-1.32873	-0.573599	-0.609902	-0.349404	-0.408062	-0.674645	-0.194838	-0.314311	-0.49083	0.352098	8		-0.438494	-0.294043	-0.0142688	-0.178414	-0.236228	0.179597	4		-0.220221	-0.295096	-0.257659	0.052945	2		-0.685038	-0.418807	-0.644679	-0.397067	-0.498749	-0.766815	-0.571714	0.151905	6		-0.825395	-0.348444	-0.272202	-0.987594	-0.560252	-0.420776	-0.142542	-0.143662	-0.688142	-0.420776	0.299412	9
549		0.303184	0.28869	0.325695	-0.505381	-0.094583	-0.177592	0.0790354	0.147796	0.113416	0.289951	8		0.0969407	-0.0279401	0.284365	0.380296	0.190653	0.183577	4		0.0190514	0.00143059	0.010241	0.0124598	2		-0.151894	-0.0161083	0.131686	-0.0401914	0.0103586	0.137611	-0.00287487	0.109983	6		0.399879	0.552431	0.185597	-0.154632	-0.113402	0.025099	-0.0576536	0.152031	0.0589321	0.0589321	0.235781	9
550		-0.809629	-1.1994	-0.165157	-0.384191	-0.287585	-0.133367	0.128363	0.269889	-0.226371	0.481961	8		0.019326	-0.0381806	0.397152	0.80844	0.208239	0.392024	4		0.116407	-0.13687	-0.0102317	0.179094	2		-0.158551	0.0237312	0.175792	0.248842	0.174566	-0.124038	0.0991484	0.170341	6		-0.652873	-1.10569	-0.70046	-0.0388642	0.0705579	-0.069377	0.0814387	0.409807	0.247921	-0.0388642	0.505415	9
551		-1.79207	-1.33308	-0.590274	-0.246197	-0.826957	-0.771254	-0.305805	-0.220631	-0.680764	0.559108	8		-0.510988	-0.680748	0.181433	0.285008	-0.164777	0.485511	4		-0.484882	-0.392284	-0.438583	0.0654763	2		-1.00684	-0.591782	-0.31515	0.058107	0.101789	-0.475303	-0.395227	0.418256	6		-0.949411	-0.523181	-0.204001	-0.571236	-0.670589	-0.577381	-0.225639	0.223819	-0.297593	-0.523181	0.33824	9
552		-1.16566	-1.36173	-0.182479	0.16129	0.00172191	-0.275206	-0.952706	-0.964607	-0.613956	0.582916	8		-0.176792	-0.175423	-0.394714	-0.19547	-0.186131	0.10647	4		-0.165663	-0.10715	-0.136406	0.0413752	2		-0.51697	0.12855	0.15014	-0.408715	-0.668896	-1.21491	-0.462842	0.515616	6		-0.733886	-0.502355	-0.707952	-0.237668	-0.278235	0.155664	-0.211503	-0.595451	-0.275971	-0.278235	0.285224	9
553		-0.124039	0.677596	0.61226	-0.269083	0.95242	0.890465	0.365555	0.546597	0.579429	0.445179	8		0.574995	0.602669	0.297101	0.395001	0.484998	0.146194	4		0.434724	0.325539	0.380131	0.0772058	2		0.163979	0.387927	0.574772	0.146972	0.0738362	0.108745	0.155476	0.196562	6		0.271906	0.197109	0.436664	0.210613	0.380247	0.623383	0.249405	0.235272	0.14286	0.249405	0.150105	9
554		0.281754	0.282703	0.171865	-0.02677	0.449351	0.535153	0.675331	0.900619	0.366027	0.294821	8		0.258238	0.412146	0.67891	0.619591	0.515868	0.193422	4		0.133077	0.11168	0.122378	0.0151295	2		-0.135922	0.0994259	0.0485072	0.598421	0.58613	0.344165	0.221796	0.301721	6		-0.00496613	0.0472266	-0.0921222	-0.510776	0.102545	0.261925	0.277881	0.495996	-0.0686633	0.0472266	0.285023	9
555		-0.253827	-0.888225	-0.13448	-0.557628	-0.642171	-0.653955	-0.641739	-0.523397	-0.599684	0.239609	8		-0.548812	-0.753362	-1.00005	-0.793299	-0.77333	0.18494	4		-0.771686	-0.948717	-0.860202	0.12518	2		-0.755035	-0.869212	-0.813332	-0.514365	-0.58811	-0.241762	-0.671572	0.233376	6		-0.53713	-0.866951	-0.524113	-0.478011	-0.704265	-0.735966	-0.554443	-0.647202	-0.721797	-0.647202	0.127058	9
556		1.27763	1.07211	0.758623	0.836526	0.987231	0.953546	1.21012	1.39006	1.02967	0.21921	8		0.8094	0.933908	1.10051	1.06952	1.00172	0.13386	4		0.716028	0.565708	0.640868	0.106293	2		0.89392	0.73885	0.69847	1.22141	1.23286	1.22922	1.05767	0.255392	6		0.889653	0.806753	1.31634	1.27642	1.05453	0.859367	1.09161	1.31065	1.38731	1.09161	0.221972	9
557		-0.156162	-1.08006	-0.116579	0.122124	0.389824	0.438077	0.844203	0.842212	0.255974	0.630118	8		0.320222	0.387382	0.704611	0.651718	0.51955	0.190495	4		0.416034	0.297316	0.356675	0.083946	2		0.738144	0.330287	0.315061	0.876214	0.935708	0.403805	0.570974	0.283021	6		-0.310838	-0.955836	0.182617	0.505399	0.428362	0.114421	0.427786	0.828174	0.719109	0.427786	0.554951	9
558		1.39087	1.30971	1.04588	1.49559	0.848723	0.881766	1.15511	1.18831	1.17171	0.231864	8		0.786069	0.840541	1.12504	1.11421	0.977377	0.178303	4		0.582697	0.645402	0.614049	0.0443393	2		0.987556	0.70489	0.740171	1.24088	1.29307	1.03778	1.01267	0.244988	6		0.787565	0.708874	0.492043	0.707029	0.51906	0.496029	0.71955	1.18106	0.743303	0.708874	0.211758	9
559		0.844699	0.142603	-0.0504723	-0.452528	0.107939	0.0994045	0.215184	0.29101	0.125271	0.361416	8		-0.000654984	-0.0543266	0.259091	0.127486	0.0634156	0.140052	4		0.0642803	-0.258555	-0.0971375	0.228279	2		0.0814351	-0.0755139	-0.314708	0.207605	0.0775368	0.466762	0.079486	0.262917	6		0.353027	0.486352	0.0709913	0.232761	-0.0314653	-0.176496	-0.130277	0.106384	-0.238575	0.0709913	0.246843	9
560		0.119676	-0.167237	-0.898449	-0.193273	-1.11738	-1.14777	-0.461364	-0.383854	-0.422609	0.4714	8		-0.90153	-0.802243	-0.756938	-1.10835	-0.851886	0.156199	4		-1.36178	-1.12808	-1.24493	0.165246	2		-0.198872	-0.987215	-1.10929	-0.744491	-0.0856132	0.116944	-0.471682	0.512132	6		0.140872	-0.477786	-0.585323	-0.984857	-0.838027	-1.08158	-0.485907	-0.44758	-0.714025	-0.585323	0.362175	9
561		0.857845	0.510726	0.17302	-0.16836	0.0625231	-0.310766	-0.0564352	-0.0425659	0.00997856	0.383391	8		-0.036446	0.0490121	0.0901798	-0.204395	0.00628305	0.130457	4		-0.254636	-0.355625	-0.305131	0.0714101	2		-0.0750686	-0.154009	-0.340284	0.128437	-0.0171408	0.223118	-0.0461047	0.201255	6		0.37921	0.166816	-0.109819	-0.436492	-0.230467	-0.190046	-0.277958	-0.214019	-0.139981	-0.190046	0.245703	9
562		0.530118	0.750986	0.426166	-0.53411	-0.401642	-0.529907	-0.451161	-0.343604	-0.372623	0.539494	8		-0.428075	-0.478792	-0.0145799	-0.421017	-0.424546	0.215566	4		-0.710369	-0.614223	-0.662296	0.0679857	2		-0.360643	-0.562023	-0.719168	-0.0455403	-0.483468	0.0961462	-0.422055	0.313306	6		0.319754	0.463656	0.0153259	-0.43159	-0.366912	-0.529063	-0.479174	-0.270794	-0.353362	-0.353362	0.362296	9
563		0.794136	0.662972	0.138749	-0.141682	-0.0280112	-0.183634	-0.0941737	0.00346638	-0.0122724	0.375511	8		-0.0585605	-0.0485263	0.209972	-0.0303353	-0.0394308	0.128422	4		-0.266913	-0.126666	-0.19679	0.0991698	2		0.373535	-0.0413552	-0.19834	0.353718	0.0559276	0.934699	0.204823	0.404552	6		0.807907	0.437179	0.601939	0.634889	0.356888	0.181478	0.405514	0.746581	0.494443	0.494443	0.198729	9
564		-0.439869	-0.702024	-1.00417	-0.552638	-0.762244	-0.849398	-1.02085	-0.979474	-0.805821	0.21581	8		-0.637486	-0.737243	-0.581845	-0.713098	-0.675292	0.0711355	4		-0.646315	-0.7162	-0.681257	0.0494158	2		-0.244485	-0.67224	-0.66549	-0.816957	-0.857901	-0.389306	-0.668865	0.242287	6		-0.0452812	-1.63406	-0.592582	-0.942769	-0.673204	-0.839339	-0.90233	-0.857469	-0.623348	-0.839339	0.41689	9
565		0.352879	0.480744	-0.131163	-0.533497	-0.452956	-0.404123	-0.568891	-0.521919	-0.42854	0.418571	8		-0.276691	-0.376356	-0.562482	-0.389026	-0.382691	0.118715	4		-0.332141	-0.0938792	-0.21301	0.168477	2		-0.83895	-0.0860759	-0.234155	-0.389646	-0.294899	0.0345595	-0.264527	0.303494	6		0.0669381	0.335724	-0.82242	-0.277661	-0.609323	-0.213749	-0.159234	-0.347774	-0.938185	-0.277661	0.408789	9
566		0.0285532	-0.947215	-0.789487	-0.0628901	-0.410974	-0.847643	-0.826065	-0.663193	-0.72634	0.374607	8		-0.645437	-0.572558	-0.641577	-0.386518	-0.607067	0.121379	4		-0.542017	-0.675376	-0.608697	0.0942992	2		-0.605415	-0.634081	-0.901656	-0.719014	-0.644678	-0.701103	-0.67289	0.107121	6		-0.579747	-0.731967	-0.984835	-0.639649	-0.732907	-0.483801	-0.687667	-0.590987	-0.844695	-0.687667	0.150412	9
567		-1.15797	-0.512017	-0.585173	-1.19884	-0.992872	-1.24985	-1.15192	-1.16894	-1.15494	0.290014	8		-3.01865	-2.52587	-2.15516	-2.32249	-2.42418	0.374155	4		-2.87876	-2.03779	-2.45827	0.594662	2		-2.7479	-1.52907	-1.99854	-2.82238	-3.11553	-2.58586	-2.66688	0.58976	6		-1.82152	-0.679942	-0.970155	-5.10289	-1.9025	-2.0723	-2.26928	-3.2371	-2.31944	-2.0723	1.30172	9
568		-1.02271	-0.993174	-0.592403	-0.628852	-0.21363	-0.190721	-0.056433	-0.184745	-0.403017	0.380539	8		-0.508897	-0.33004	-0.108298	-0.204779	-0.267409	0.172995	4		-0.155367	-0.364952	-0.26016	0.148199	2		-0.351762	-0.312941	-0.21552	-0.19306	-0.301396	-0.358176	-0.307169	0.0693612	6		-0.647393	-0.899451	-0.569905	-0.4978	-0.0506394	-0.159367	-0.151332	-0.457116	0.190528	-0.457116	0.340709	9
569		1.31719	0.740913	0.540037	1.11225	0.614523	0.51404	0.897283	0.752198	0.746556	0.2836	8		0.601562	0.620714	0.891243	0.766835	0.693775	0.135896	4		0.381185	0.420505	0.400845	0.027804	2		0.504672	0.419421	0.453774	0.806192	0.601688	0.755251	0.55318	0.160698	6		0.484642	-0.0879083	0.549657	0.63746	0.497934	0.486722	0.532812	0.757842	0.686459	0.532812	0.242257	9
570		1.0355	1.19934	0.847636	1.30193	1.22349	1.32052	1.48984	1.48055	1.26271	0.216544	8		1.09336	1.11634	1.41994	1.39471	1.25552	0.175192	4		0.934285	0.969395	0.95184	0.0248267	2		0.604065	0.929037	0.941955	1.24271	1.13471	0.836055	0.935496	0.224913	6		0.542464	0.529171	0.88168	0.872437	0.805655	0.959687	1.0515	1.19459	1.01712	0.88168	0.222388	9
571		0.354175	0.621082	0.234743	-0.809962	-0.0478194	0.231642	0.880604	0.799045	0.294459	0.541397	8		0.17392	0.00312648	0.764246	0.677321	0.425621	0.373326	4		0.280825	0.152573	0.216699	0.0906876	2		0.310447	0.313984	0.0473407	0.938122	0.810336	0.577229	0.445607	0.337537	6		0.095099	0.510894	1.08594	0.819736	0.495256	0.361604	0.696032	0.988838	1.12815	0.696032	0.351173	9
572		0.538874	1.26423	1.23016	0.646526	0.756074	0.601725	1.2499	1.2571	0.993119	0.334051	8		0.628088	0.506943	1.171	1.01273	0.820407	0.313476	4		0.601417	0.705802	0.653609	0.0738111	2		0.607725	0.68204	0.643322	1.20194	1.19145	0.943552	0.812796	0.2735	6		0.691319	0.838404	0.971333	0.784702	0.869307	0.851508	1.2168	1.35092	1.15574	0.869307	0.221924	9
573		-1.3063	-0.0576922	-0.417631	0.511832	-0.24978	-0.0321613	0.0487713	-0.0286247	-0.0449268	0.523659	8		-0.0924993	-0.224724	0.29394	0.275793	0.0916471	0.261776	4		-0.477476	-0.0756236	-0.27655	0.284153	2		-0.0670352	-0.357387	-0.40545	0.041376	-0.188405	-0.920903	-0.272896	0.341058	6		-0.780749	-0.260324	-0.490537	-0.940094	-0.911286	-0.863443	-0.662289	-0.53701	-0.454282	-0.662289	0.235399	9
574		-0.0577288	0.243264	0.564522	-1.23101	-1.25196	-1.20262	-1.08491	-0.929066	-1.00699	0.745296	8		-1.24039	-1.32666	-0.715878	-0.420826	-0.978135	0.431558	4		-0.968457	-0.965395	-0.966926	0.00216512	2		-1.02537	-1.12712	-1.08725	-1.19641	-0.940666	-0.560135	-1.05631	0.227742	6		0.241022	0.402864	0.27264	-0.710314	-0.6813	-1.04943	-1.00143	-0.599769	-0.954785	-0.6813	0.590432	9
575		-1.45078	-0.848138	-1.0119	-1.72416	-1.377	-2.90671	-1.68602	-1.36223	-1.41389	0.626389	8		-1.31445	-1.65242	-1.26114	-0.78373	-1.28779	0.35758	4		-1.52759	-1.22841	-1.378	0.211549	2		-1.07705	-1.41734	-1.36254	-1.33441	-1.46239	-1.50566	-1.38994	0.152122	6		-1.19202	-2.13088	-1.01494	-1.33157	-1.29018	-1.8908	-1.59251	-1.35282	-1.07604	-1.33157	0.374059	9
576		-3.07634	-0.664136	-0.489941	-1.05516	-0.26862	-0.66839	-0.512047	-0.224946	-0.588092	0.928561	8		-0.376384	-0.517313	-0.324936	0.33344	-0.35066	0.378661	4		-0.305348	-0.349054	-0.327201	0.0309049	2		-0.429779	-0.286917	0.0229726	-0.373417	-0.386181	-1.10968	-0.379799	0.37221	6		-1.618	-0.269393	-0.129405	-0.62311	-0.550533	-0.224444	-0.377454	-0.171402	-0.00175415	-0.269393	0.483939	9
577		-0.997759	-0.360351	0.197203	1.90735	0.858388	0.908633	-0.626227	-0.380948	-0.0815743	0.972358	8		1.11386	1.22558	0.132794	-0.340571	0.623327	0.761656	4		1.22145	1.14034	1.1809	0.0573525	2		2.33239	1.16677	1.14654	-0.114719	0.0236736	-0.0630678	0.585107	0.976859	6		0.255328	0.342975	1.65342	2.29091	1.55183	1.00274	0.530796	-0.237282	0.918914	0.918914	0.797558	9
578		1.78315	0.368739	0.449073	1.01983	0.451903	0.591367	0.660742	0.803819	0.626054	0.462748	8		0.501237	0.755846	0.729673	0.683408	0.706541	0.114843	4		0.756091	0.556121	0.656106	0.1414	2		0.859747	0.599936	0.621571	0.865337	0.868047	1.47085	0.862542	0.314672	6		1.07916	0.419769	0.837991	0.917825	0.727023	0.808665	0.874009	0.870492	0.797767	0.837991	0.177387	9
579		1.83447	0.170206	0.934295	2.89259	1.34099	1.32506	1.66233	1.71132	1.50166	0.78051	8		1.55135	1.65046	1.77659	1.79475	1.71353	0.114331	4		1.79898	1.51426	1.65662	0.201329	2		2.38185	1.63447	1.60956	1.71341	1.79459	1.83916	1.754	0.285056	6		1.57533	0.697857	2.20702	2.76764	1.91004	1.47616	1.44957	1.55215	1.87002	1.57533	0.572249	9
580		1.47541	-0.665425	0.0294199	0.481753	-0.353208	-0.311644	-0.175647	-0.00237392	-0.0890102	0.66297	8		-0.14487	0.0919497	0.18831	-0.0258108	0.0330695	0.144415	4		0.149532	0.0528422	0.101187	0.0683702	2		0.725795	0.0995478	0.0673893	0.00490553	0.151802	0.8825	0.125675	0.379747	6		1.13214	-0.387858	0.616875	0.640992	0.283865	-0.063208	-0.068316	-0.233486	-0.0337586	-0.0337586	0.49658	9
581		0.906721	0.482446	-0.109764	0.239783	-0.0357993	-0.0153322	-0.120686	0.300149	0.112225	0.356836	8		-0.150146	-0.0623568	0.0979209	0.0379904	-0.0121832	0.109541	4		-0.1602	-0.0358747	-0.0980373	0.0879112	2		-0.0169412	-0.0979719	-0.146291	-0.0290842	0.0838516	0.424444	-0.0230127	0.205618	6		0.239543	-0.0159181	0.287697	-0.28737	0.103995	-0.184579	-0.192654	-0.186576	-0.171708	-0.171708	0.209411	9
582		1.30652	0.434964	0.47344	-0.708986	-2.08525	-1.99902	-1.72204	-1.86006	-1.21551	1.34423	8		-1.92851	-2.15746	-1.56241	-2.0925	-2.01051	0.266558	4		-2.61563	-2.07281	-2.34422	0.383835	2		-2.71604	-1.72647	-2.02516	-1.76981	-2.25758	-0.298188	-1.89748	0.819872	6		1.0004	0.266725	0.0212416	-2.02274	-1.94312	-2.48216	-2.36975	-2.92706	-1.24703	-1.94312	1.39732	9
583		1.46694	0.854511	0.996526	0.58675	-0.388646	-0.545208	-0.44318	-0.377347	0.104701	0.795391	8		-0.467059	-0.449181	-0.31549	-0.340325	-0.394753	0.0762091	4		-0.320406	-0.373127	-0.346766	0.0372796	2		-0.412236	-0.55618	-0.562363	-0.456421	-0.482413	0.277318	-0.469417	0.32014	6		0.754947	0.799196	0.966109	0.0504576	-0.294062	-0.329748	-0.470346	-0.627076	-0.461683	-0.294062	0.627562	9
584		1.69702	1.64992	1.35366	0.578116	-0.277599	-0.333371	0.00494489	0.110124	0.34412	0.854372	8		-0.191279	-0.0774714	-0.0563066	-0.185716	-0.131594	0.0707768	4		-0.126063	-0.269343	-0.197703	0.101314	2		0.0169314	-0.330035	-0.202908	-0.324685	0.266231	0.611764	-0.0929885	0.374354	6		1.20671	1.31264	0.892432	0.137677	-0.0434286	-0.130724	-0.0690027	-0.325664	-0.187217	-0.0434286	0.64152	9
585		1.71334	1.71777	1.5235	1.03282	0.298612	0.252077	0.338526	0.190614	0.685674	0.690177	8		0.0571121	-0.000480376	0.149033	0.0645133	0.0608127	0.0616055	4		0.0478393	-0.0222151	0.0128121	0.049536	2		-0.31623	-0.113767	-0.052049	-0.0218974	-0.126726	0.600579	-0.0829078	0.313923	6		1.2669	1.45283	1.31333	0.145183	0.242661	0.167088	0.0679724	-0.20134	0.0197859	0.167088	0.648992	9
586		1.67442	1.51504	1.4016	0.159348	0.47544	-0.0582271	0.0397389	0.0718254	0.317394	0.740786	8		-0.16415	-0.00788	-0.0315049	0.0352941	-0.0196925	0.0859638	4		-0.160894	-0.152781	-0.156837	0.00573652	2		-0.0395456	-0.132846	-0.144186	0.00408182	0.00132777	0.728298	-0.0191089	0.329071	6		1.28159	1.47368	0.805686	-0.259529	-0.248834	-0.0936898	-0.106775	-0.0698713	-0.509669	-0.0936898	0.73345	9
587		1.69408	1.16175	1.3046	0.573121	0.198524	0.21067	0.272778	0.28907	0.431095	0.588458	8		0.0270484	0.0932179	0.222742	0.0917615	0.0924897	0.0820551	4		-0.00313216	0.00654611	0.00170698	0.00684358	2		0.217061	-0.0246502	-0.0536216	0.235936	0.0166904	0.699741	0.116876	0.282044	6		1.17396	0.850624	0.527575	0.260063	0.233792	0.0991988	0.137993	-0.00136596	0.104302	0.233792	0.398143	9
588		1.63126	1.86272	1.76798	1.05259	-0.128497	-0.0869729	-0.0193643	0.0987736	0.575682	0.896574	8		-0.190817	-0.115617	-0.138674	-0.0993146	-0.127145	0.0398885	4		-0.0994704	-0.223728	-0.161599	0.0878633	2		-0.177949	-0.15089	-0.177771	-0.175137	-0.288036	0.465601	-0.176454	0.273529	6		1.36675	1.28076	1.28238	0.424051	-0.0432614	0.0344682	-0.171616	-0.276223	-0.312067	0.0344682	0.71682	9
589		0.0688245	0.82101	0.699847	-0.234299	0.15754	0.181546	0.236175	0.377571	0.20886	0.340925	8		0.203027	0.0861872	0.274585	0.279273	0.238806	0.0900848	4		0.0425309	-0.118625	-0.0380469	0.113954	2		-0.0917721	0.153927	-0.0679469	0.338509	0.18578	0.134836	0.144381	0.163018	6		0.133369	0.827472	0.447448	0.268746	0.0253138	0.200712	0.0663752	0.162604	0.213962	0.200712	0.245193	9
590		0.322379	0.566389	0.405712	0.168593	0.104842	0.275736	0.730349	0.55881	0.364045	0.215021	8		0.14602	0.291519	0.294611	0.359888	0.293065	0.0903388	4		0.238475	0.1006	0.169538	0.0974924	2		0.0802642	0.260602	0.145819	0.487011	0.407207	0.442298	0.333904	0.167471	6		0.466276	0.158443	0.555775	0.499093	0.328386	0.305108	0.267822	0.420563	0.181358	0.328386	0.140233	9
591		0.196099	0.156048	0.201942	-2.0921	-4.08717	-2.77203	-1.88837	-2.92069	-1.99023	1.65466	8		-2.4212	-2.12313	-2.04841	-3.06429	-2.27217	0.462311	4		-2.64134	-3.01705	-2.8292	0.265664	2		-1.45351	-2.16586	-4.1122	-2.23421	-2.86391	-1.2542	-2.20004	1.04127	6		-0.0585769	0.290343	0.289764	-1.17456	-1.61906	-2.05859	-2.31106	-2.02329	-2.78114	-1.61906	1.17381	9
592		-0.387762	-0.503817	-0.10186	-0.388888	-0.0544797	0.173771	0.529164	0.349981	-0.0781701	0.374746	8		-0.154137	0.0666631	0.188534	0.363133	0.127599	0.217366	4		-0.10315	0.00264157	-0.0502542	0.0748059	2		-0.399014	-0.337902	-0.11065	0.123229	-0.0353251	-0.0742711	-0.0924606	0.195793	6		-0.514187	-0.715116	-0.0817831	-0.361624	-0.496272	-0.149817	0.0292045	-0.0374711	-0.25652	-0.25652	0.252084	9
593		-0.24196	-0.208029	0.214976	0.533533	-0.377799	-0.0161699	-0.0190182	-0.360837	-0.113523	0.311222	8		0.0523326	-0.0207889	0.126689	0.00211088	0.0272217	0.0653146	4		-0.0740303	-0.0113736	-0.042702	0.0443049	2		-0.506991	-0.265769	-0.152299	-0.055237	-0.232906	0.0325986	-0.192602	0.188108	6		-0.413608	-0.29548	-0.242361	-0.15695	-0.23356	-0.00659502	0.010979	-0.0363675	-0.397861	-0.23356	0.160963	9
594		-0.581618	-0.0147081	0.0575312	0.489193	-0.131653	0.0998933	-0.252042	-0.200117	-0.0731804	0.310856	8		0.0698016	-0.108042	0.256557	0.141555	0.105678	0.152783	4		-0.0551361	-0.136183	-0.0956595	0.0573087	2		-0.148752	-0.186162	-0.0592228	0.0562023	0.0934288	-0.461621	-0.103988	0.201082	6		0.0371925	0.607864	-0.220791	0.114278	-0.273158	-0.210576	-0.371454	0.0348219	-0.210943	-0.210576	0.297564	9
595		-0.691095	0.327365	0.0277016	-0.435671	0.0652498	0.386019	0.30572	0.284081	0.174665	0.39528	8		0.442463	0.375988	0.449481	0.319942	0.409226	0.0611025	4		0.427422	0.452588	0.440005	0.0177948	2		-0.125672	0.276928	0.48069	0.22667	0.255564	0.170616	0.241117	0.197094	6		-0.381208	-0.107083	-0.195278	-0.464628	0.161525	0.934142	0.31749	0.346596	-0.00262079	-0.00262079	0.431457	9
596		0.288453	0.152801	0.344951	0.0933301	0.378838	0.463424	0.36353	0.294241	0.319596	0.121581	8		0.435596	0.289134	0.552128	0.421313	0.428454	0.10762	4		0.459709	0.537382	0.498546	0.0549233	2		-0.111311	0.337809	0.494708	0.307969	0.336076	0.302462	0.322023	0.203456	6		0.0284485	0.300062	0.309097	0.108997	0.206682	0.457016	0.368268	0.291519	0.0584098	0.291519	0.145978	9
597		-0.0723309	0.166928	0.231735	-0.728882	0.389661	0.504524	0.418069	0.226989	0.229362	0.39447	8		0.465089	0.473033	0.50803	0.51153	0.490532	0.0237747	4		0.626242	0.598432	0.612337	0.0196651	2		-0.0949208	0.429442	0.578772	0.436032	0.303887	0.0893252	0.366665	0.250114	6		0.0702989	0.259553	0.139551	0.270837	0.222784	0.603253	0.421539	0.371719	0.227634	0.259553	0.15916	9
598		0.48432	0.176022	0.399579	0.37122	0.542714	0.748481	0.45531	0.636618	0.469815	0.173943	8		0.734834	0.686432	0.680216	0.816057	0.710633	0.0627275	4		0.767293	0.909125	0.838209	0.100291	2		0.0432164	0.62197	0.94971	0.557421	0.770646	0.570801	0.596386	0.304412	6		0.607359	0.1429	0.0602102	-0.0123173	0.446548	0.743026	0.676317	0.620183	0.443137	0.446548	0.282685	9
599		0.753837	2.18612	2.52774	0.569892	2.32977	2.28701	2.18832	2.33537	2.23767	0.771445	8		2.0839	1.99496	2.07879	2.11025	2.08135	0.0499483	4		2.12817	2.12945	2.12881	0.000903356	2		-0.205726	2.00717	2.22048	1.93782	2.04073	1.25095	1.9725	0.918845	6		1.49578	2.54666	1.82317	0.950995	1.20514	2.10597	2.08827	2.00296	1.24787	1.82317	0.523006	9
600		-0.856862	0.10702	-0.30726	-0.217989	0.659513	0.767104	0.416314	0.786534	0.261667	0.594458	8		0.807339	0.663832	0.626621	0.930941	0.735586	0.139605	4		0.811425	0.938644	0.875035	0.0899576	2		-0.0692152	0.682815	0.929671	0.520972	0.66661	-0.228132	0.593791	0.460262	6		-0.644301	-0.158824	-0.161008	-0.249213	0.295855	0.765831	0.674673	0.752832	0.436376	0.295855	0.511007	9
601		-0.983769	-1.66145	-2.32528	-1.15543	-2.07458	-2.11353	-2.09042	-1.59227	-1.86801	0.486632	8		-2.01162	-1.90334	-2.01243	-1.73972	-1.95748	0.128676	4		-2.0213	-2.2208	-2.12105	0.141066	2		-1.8941	-1.64665	-1.5952	-1.98972	-1.52694	-1.90705	-1.77038	0.193234	6		-1.35844	-1.69116	-1.7671	-0.443193	-1.36768	-2.35526	-2.07448	-2.08532	-1.48724	-1.69116	0.56177	9
602		0.129644	0.144369	-0.198418	-0.255126	-0.33904	-0.36395	-0.0646435	0.0425757	-0.131531	0.204668	8		-0.35958	-0.284342	-0.0937074	-0.118804	-0.201573	0.128678	4		-0.253629	-0.322458	-0.288043	0.0486697	2		-0.715407	-0.104266	-0.204678	0.0315794	0.0348214	0.288768	-0.0363433	0.339274	6		-0.397681	-0.290787	-0.26735	-0.574655	-0.237357	0.0117048	0.113886	0.115531	-0.228544	-0.237357	0.23375	9
603		-0.54948	-1.02694	0.127011	-2.06351	-2.14004	-2.73532	-2.08959	-2.35928	-2.07655	1.00186	8		-2.01686	-2.10562	-2.09443	-2.13209	-2.10002	0.0495133	4		-2.05396	-1.83844	-1.9462	0.15239	2		-1.8521	-2.28593	-1.64943	-1.27571	-1.78679	-1.00311	-1.71811	0.452139	6		-0.167492	-0.328985	-1.37525	-1.14269	-1.50267	-2.61805	-1.61579	-2.6004	-1.39934	-1.39934	0.844997	9
604		1.89304	0.819828	0.652793	1.59283	1.28152	1.21013	1.51262	1.62907	1.39707	0.421596	8		1.26678	1.30728	1.34811	1.3175	1.31239	0.0335874	4		1.22504	1.09668	1.16086	0.0907638	2		1.82736	1.14601	1.101	1.35632	1.4293	1.55663	1.39281	0.269742	6		1.2001	0.139809	0.893483	1.85259	1.45737	1.10329	1.1817	1.27534	1.51363	1.2001	0.476981	9
605		1.06396	0.844479	0.692249	-1.0035	-2.6707	-3.69261	-2.39832	-2.12203	-1.56276	1.83515	8		-1.88367	-2.56473	-2.45905	-2.14082	-2.29993	0.309997	4		-3.36919	-2.06832	-2.71875	0.919858	2		-3.28708	-2.63087	-2.35189	-2.41374	-2.71575	-0.389162	-2.5223	0.992325	6		0.931912	0.911894	-0.033452	-2.91764	-1.44546	-2.61693	-2.14671	-2.10803	-2.15271	-2.10803	1.49773	9
606		-0.274145	-1.09988	-1.53227	-0.506133	-0.924058	-1.08119	-0.622023	-0.562588	-0.773041	0.408203	8		-1.27345	-0.850717	-0.929606	-0.73354	-0.890162	0.232167	4		-0.87467	-0.847931	-0.8613	0.0189073	2		-0.332474	-1.21005	-0.773736	-1.00497	-0.925865	-0.0494806	-0.849801	0.439613	6		-0.217791	-0.602982	-0.197646	-0.0665728	-0.350032	-0.436853	-0.5836	-0.694641	-0.101629	-0.350032	0.230881	9
607		0.828316	-0.0872753	-0.412519	-0.786767	0.207784	0.048383	-0.0331211	-0.172614	-0.0601982	0.468816	8		-0.113471	0.143902	-0.388824	-0.0156791	-0.064575	0.22363	4		0.0226431	-0.229735	-0.103546	0.178458	2		-0.31803	-0.0248777	0.0461968	0.126297	0.0380299	0.557097	0.0421134	0.283403	6		0.73092	-0.285286	0.155137	-0.528759	0.159946	0.272314	0.0986711	0.173071	0.000194977	0.155137	0.352095	9
608		1.88349	0.890717	0.632447	2.017	1.01304	0.900881	1.13058	1.20124	1.07181	0.490054	8		1.05537	1.17095	1.31161	1.33013	1.24128	0.129092	4		1.095	1.05399	1.07449	0.0289982	2		1.8631	1.05563	1.02328	1.13561	1.29851	1.39782	1.21706	0.313003	6		1.32252	0.270312	1.34792	1.86032	1.33582	1.0926	1.01589	1.159	1.43134	1.32252	0.426639	9
609		0.0336935	0.89226	0.51719	-2.28062	-1.23542	-1.69285	-1.38001	-1.72655	-1.30772	1.17351	8		-1.28831	-1.30727	-1.0956	-1.1582	-1.22325	0.102212	4		-1.57967	-1.34368	-1.46167	0.166868	2		-1.37595	-1.0953	-1.42286	-1.17342	-0.911595	-0.377458	-1.13436	0.38301	6		0.490796	0.732829	-0.271204	-1.33544	-1.42485	-1.31577	-1.03948	-1.41784	-1.31448	-1.31448	0.861101	9
610		1.67388	1.68682	1.41049	1.02524	0.421889	0.512552	0.545007	0.617213	0.821226	0.537045	8		0.260609	0.564614	0.638717	0.660884	0.601666	0.185035	4		0.383042	0.35877	0.370906	0.0171627	2		0.54226	0.351621	0.223069	0.479349	0.527875	0.935952	0.503612	0.241308	6		1.34602	1.29762	1.27351	0.542301	0.508724	0.324424	0.308155	0.424608	0.66282	0.542301	0.435881	9
611		1.65097	2.2705	2.09162	1.15896	0.321543	0.394347	0.185889	0.170175	0.776654	0.880413	8		-0.115937	0.105453	0.0637193	0.00758369	0.0356515	0.0961851	4		-0.00153619	-0.107647	-0.0545915	0.0750316	2		-0.0416722	-0.0485085	0.0249292	-0.205918	-0.215483	0.61369	-0.0450904	0.305769	6		1.5342	1.97536	1.62009	0.761012	0.34863	0.344467	0.136972	-0.357807	0.0148354	0.34863	0.816036	9
612		-0.172761	-0.0162832	-0.355114	-0.271371	-0.47003	-0.517127	-0.234259	-0.267272	-0.269322	0.160732	8		-0.251164	-0.359033	-0.235634	-0.484748	-0.305099	0.115299	4		-0.528305	-0.754553	-0.641429	0.159982	2		-0.167474	-0.649312	-0.681586	-0.133292	-0.405951	-0.345287	-0.375619	0.232219	6		-0.291587	-0.837164	-0.821541	-0.198408	-0.538006	-0.738523	-0.549037	-0.568868	-0.425785	-0.549037	0.223054	9
613		1.22828	0.793613	0.425079	0.431805	0.204504	0.247413	0.379271	0.430244	0.427661	0.336995	8		0.148635	0.0342616	0.419833	0.377254	0.262945	0.184169	4		0.090399	-0.045624	0.0223875	0.0961828	2		0.165087	-0.000907614	-0.0756703	0.364491	0.241047	0.731194	0.203067	0.289838	6		0.752282	0.446654	0.641888	0.729053	0.0850806	0.325776	0.218639	0.293335	0.289175	0.325776	0.237335	9
614		-0.385839	-0.378645	-0.509827	0.0689593	-0.537469	-0.832824	-0.657221	-0.399082	-0.454454	0.262329	8		-0.633646	-0.864561	-0.330521	-0.242028	-0.482083	0.28565	4		-0.775025	-0.764027	-0.769526	0.00777636	2		-0.759167	-0.830498	-0.615922	-0.338701	-0.722532	-0.279746	-0.669227	0.229824	6		-0.701841	-0.633919	-0.295197	-0.677986	-0.0859939	-0.28984	-0.269327	-0.291149	0.0344792	-0.291149	0.261172	9
615		-0.711337	-0.47641	-0.0703335	-0.391907	-1.34364	-0.943913	-0.668767	-0.618033	-0.6434	0.378973	8		-1.30613	-1.10178	-0.449655	-0.458594	-0.780185	0.440894	4		-1.09332	-1.59704	-1.34518	0.356181	2		-1.2968	-1.39185	-1.70151	-0.896838	-0.922205	-1.04313	-1.16996	0.313343	6		-0.59807	-0.238426	-1.33164	-1.42077	-1.19185	-0.762496	-1.06874	-0.845661	-0.942186	-0.942186	0.373105	9
616		0.345729	0.102189	0.325027	0.674827	0.25649	0.335631	0.874805	0.909965	0.34068	0.301011	8		0.395325	0.116594	0.760657	0.75752	0.576423	0.311977	4		-0.0496303	-0.00794432	-0.0287873	0.0294765	2		-0.00631853	-0.18188	-0.287204	0.299064	0.205312	-0.0439539	-0.0251362	0.223201	6		0.0768774	0.0988449	-0.687819	-0.500807	-0.445048	-0.273557	-0.12361	0.0187827	-0.2	-0.2	0.27554	9
617		0.0951627	0.0562766	0.565399	0.885264	0.299023	0.42046	0.591212	0.643186	0.492929	0.283948	8		0.514572	0.429561	0.643428	0.706496	0.579	0.124858	4		0.344477	0.42442	0.384448	0.056528	2		0.0468597	0.240884	0.306291	0.452218	0.410394	0.232094	0.273587	0.145272	6		-0.315393	0.195698	0.068552	-0.0180808	0.0560971	0.535523	0.387123	0.314586	0.00549169	0.068552	0.253376	9
618		-0.712412	0.589852	0.242834	-0.376606	-0.0862849	0.000822768	0.309497	0.0611812	0.031002	0.407629	8		-0.00103394	0.0301963	0.37016	0.267785	0.148991	0.181091	4		-0.225986	-0.104666	-0.165326	0.0857862	2		-0.482699	-0.37685	-0.365387	-0.0568918	-0.51278	-0.430442	-0.403646	0.16422	6		-0.337779	0.363532	-0.0865127	-0.44099	-0.133785	-0.26034	-0.130563	-0.0346299	-0.194231	-0.133785	0.227697	9
619		0.254661	0.151541	0.352328	0.699355	0.502358	0.309035	0.355204	0.388395	0.353766	0.165295	8		0.548983	0.519965	0.564487	0.582705	0.556735	0.0265672	4		0.396944	0.551091	0.474017	0.108998	2		0.149597	0.411493	0.578288	0.399656	0.402358	0.261782	0.401007	0.146474	6		0.238656	-0.620508	-0.0529077	0.398438	0.213241	0.569375	0.448989	0.275787	0.214272	0.238656	0.350208	9
620		0.579198	0.358207	0.152668	0.330185	0.121842	0.122614	-0.0473459	0.134166	0.143417	0.193741	8		0.0692998	0.0916831	0.0364154	0.0633365	0.0663181	0.0227317	4		0.193366	0.169343	0.181354	0.0169867	2		0.180158	0.168087	0.193313	-0.164962	-0.130372	0.304654	0.174122	0.192107	6		0.11725	-0.0408153	0.361521	-0.229121	0.00970398	0.218347	0.0905909	-0.00148094	0.042927	0.042927	0.166006	9
621		0.733988	0.413475	0.0758154	-0.0924783	0.313336	0.340724	0.159385	0.307205	0.31027	0.246235	8		0.349531	0.449346	0.402654	0.145665	0.376092	0.133788	4		0.470153	0.588204	0.529179	0.0834745	2		-0.14108	0.520906	0.570371	0.0344921	0.110492	0.445209	0.277851	0.294181	6		0.30187	-0.493303	-0.226278	-0.135137	0.22591	0.499021	0.243905	0.216358	0.177367	0.216358	0.310021	9
622		-0.365477	-0.209399	-1.03201	-1.47354	-1.59317	-1.78353	-2.06482	-1.53693	-1.50523	0.66665	8		-1.71698	-2.30909	-2.29637	-1.63288	-2.00667	0.36412	4		-1.79027	-2.05466	-1.92247	0.186948	2		-1.6569	-2.17891	-2.41043	-1.83115	-1.85732	-1.43793	-1.84423	0.351388	6		-0.358706	-1.41219	-0.118883	-1.50314	-2.05221	-1.56796	-1.40989	-1.53891	-2.00726	-1.50314	0.664631	9
623		-0.349193	0.309009	-0.397152	0.19355	0.179163	0.429625	0.260042	0.356718	0.226796	0.317057	8		0.456972	0.46091	0.579089	0.442271	0.458941	0.0633623	4		0.448469	0.68623	0.567349	0.168122	2		-0.111548	0.497827	0.724891	0.227891	0.317521	0.0201303	0.272706	0.306705	6		0.0940582	-0.218869	-0.0194166	-0.0724284	0.196758	0.713677	0.470046	0.38835	0.0749069	0.0940582	0.294457	9
624		-1.38162	-0.396515	-0.427831	0.0951752	0.268167	0.413667	0.08445	0.223478	0.0898126	0.585687	8		0.363238	0.363323	0.39822	0.578892	0.380772	0.103304	4		0.410696	0.551115	0.480906	0.0992913	2		-0.53341	0.4289	0.723935	0.239398	0.301115	-0.793764	0.270257	0.591313	6		-0.650746	-0.374399	0.131636	-0.280052	-0.0377247	0.440593	0.32619	0.304515	-0.0475665	-0.0377247	0.362703	9
625		-1.22268	-0.740811	-0.923929	-0.53919	-1.75216	-1.7951	-1.57591	-1.5497	-1.38619	0.48043	8		-1.84963	-1.31279	-1.58198	-1.73259	-1.65728	0.231827	4		-1.66776	-1.55512	-1.61144	0.0796471	2		-0.726736	-1.85236	-1.54166	-2.26458	-1.7958	-1.76352	-1.77966	0.513153	6		-1.38804	-1.31171	-1.18053	-1.26155	-1.49383	-1.34963	-1.5811	-1.88353	-1.47763	-1.38804	0.208361	9
626		0.260546	0.473459	0.0778809	-0.415446	-0.231387	-0.21245	-0.264814	0.0103867	-0.101032	0.299578	8		-0.22623	-0.00736712	0.241084	0.0870865	0.0398597	0.195537	4		-0.10873	0.0637861	-0.0224717	0.121987	2		-0.181712	-0.122493	-0.0239752	0.41938	0.242015	0.712906	0.10902	0.348967	6		0.669443	0.276168	0.855284	0.273824	0.191431	0.1488	0.169207	0.32848	-0.00873273	0.273824	0.271418	9
627		1.0254	-0.0858512	-0.301772	-0.657601	-0.725387	-0.747829	-0.740064	-0.472964	-0.565282	0.60045	8		-0.749917	-0.525113	-0.514265	-0.996881	-0.637515	0.22779	4		-0.7674	-0.596656	-0.682028	0.120735	2		-0.283345	-0.9848	-0.735376	-0.406696	-0.576893	0.454421	-0.491795	0.49528	6		0.293193	-0.229847	-1.0073	-0.46754	-0.753797	-0.592142	-0.524105	-0.73563	-0.917119	-0.592142	0.39411	9
628		-0.915999	-0.94056	-0.560048	-0.820028	-1.21682	-1.35907	-1.88135	-0.951414	-0.945987	0.403479	8		-1.4974	-2.00036	-0.938435	-1.359	-1.4282	0.43784	4		-1.134	-2.61438	-1.87419	1.04679	2		-1.21913	-1.63951	-1.67718	-0.971911	-1.44052	-1.27269	-1.3566	0.269324	6		-0.733285	-1.37245	-0.988743	-1.01734	-1.73561	-1.30924	-1.59639	-1.27116	-1.79164	-1.30924	0.35741	9
629		0.888613	0.584869	0.501997	0.168829	0.488576	0.518285	0.84812	0.859812	0.551577	0.246913	8		0.379108	0.370242	0.56471	0.467399	0.423253	0.0908519	4		0.342581	0.474906	0.408743	0.093568	2		0.523593	0.432652	0.331508	0.601223	0.781576	0.822011	0.562408	0.193012	6		0.354986	-0.17641	0.43615	0.61206	0.677661	0.451135	0.476307	0.621012	0.546786	0.476307	0.254639	9
630		1.0334	-0.0690538	-0.231413	0.261344	-0.606732	-0.571462	-0.454334	-0.217728	-0.22457	0.541357	8		-0.592579	-0.510331	-0.464645	-0.491259	-0.500795	0.0551943	4		-0.757571	-0.497658	-0.627615	0.183786	2		0.0755383	-0.689698	-0.626513	-0.799565	-0.534108	-0.0785284	-0.58031	0.355441	6		-0.393651	-0.00892515	-0.214666	-0.207147	-0.431183	-0.709513	-0.707646	-0.60203	-0.486657	-0.431183	0.240148	9
631		-0.682005	-0.570278	-0.108018	-0.653112	-0.835221	-1.03128	-1.04087	-0.874352	-0.758613	0.302291	8		-0.863724	-1.20323	-0.856813	-0.995513	-0.929618	0.162034	4		-1.08476	-0.924541	-1.00465	0.11329	2		-0.759836	-1.11643	-1.11137	-0.852844	-0.991575	-0.681593	-0.92221	0.182933	6		-0.297239	-0.143085	-0.761191	-0.596951	-1.01349	-1.37134	-1.05189	-0.623681	-0.36897	-0.623681	0.399118	9
632		0.075298	0.138378	0.0296385	-0.703552	-1.12727	-1.43859	-0.471438	-0.331846	-0.401642	0.58068	8		-1.64149	-1.34939	-1.21651	-0.928763	-1.28295	0.295987	4		-1.21384	-1.27672	-1.24528	0.0444664	2		-1.20198	-1.20897	-1.50024	-1.3951	-0.664922	-0.320273	-1.20547	0.458465	6		0.291439	0.0514994	-0.172887	-0.199215	-0.908553	-1.07226	-1.35376	-0.541289	-1.6104	-0.541289	0.658732	9
633		1.97357	1.83661	1.67483	1.46134	1.52353	1.52578	1.53361	1.57198	1.5528	0.179512	8		1.22894	1.40429	1.37741	1.54504	1.39085	0.129531	4		1.24669	1.14805	1.19737	0.0697489	2		0.901614	1.22237	1.22589	1.5659	1.47818	1.52185	1.35204	0.25285	6		1.49881	1.22754	1.37552	1.01006	1.09594	1.10335	1.29091	1.42843	1.47933	1.29091	0.180132	9
634		2.36038	1.66876	1.75362	2.48546	0.983326	1.15971	1.49717	1.64205	1.65541	0.521896	8		0.651502	1.03814	1.48416	1.55064	1.26115	0.420045	4		0.73006	0.700718	0.715389	0.020748	2		1.09692	0.574973	0.656376	1.19251	0.942696	1.51918	1.01981	0.351557	6		1.78167	1.55256	1.63893	1.38522	0.870636	0.869924	1.02627	1.13674	1.06658	1.13674	0.340584	9
635		0.951765	1.86413	1.92785	-0.201399	0.052933	0.187491	0.575954	0.660875	0.618414	0.794175	8		0.0236331	0.183455	0.536303	0.543809	0.359879	0.260347	4		-0.0914123	0.00449851	-0.0434569	0.0678192	2		0.0522298	-0.041922	-0.302479	0.375089	0.19379	0.33718	0.12301	0.254993	6		1.09716	1.44798	0.833999	-0.180547	-0.288945	-0.0574063	-0.0894859	0.0811168	0.123701	0.0811168	0.62916	9
636		1.44012	0.411415	0.903623	-0.375174	0.569659	0.333907	0.353785	0.232505	0.3826	0.526955	8		0.455563	0.55375	0.314531	0.200695	0.385047	0.155274	4		0.412816	0.455774	0.434295	0.030376	2		-0.653892	0.353546	0.296223	0.228478	-0.0212996	0.551727	0.262351	0.424836	6		0.909042	0.891714	0.228798	-0.595364	-0.0100394	0.470805	0.266749	-0.0616895	-0.0935439	0.228798	0.4856	9
637		-0.205896	0.387914	0.130507	0.278454	0.248398	0.297785	0.598324	0.403804	0.28812	0.235067	8		-0.0123224	0.162274	0.423267	0.644585	0.29277	0.288888	4		0.0304959	0.160069	0.0952824	0.0916219	2		-0.0735337	-0.0252071	-0.0482245	0.556655	0.200805	-0.077311	-0.0367158	0.251854	6		-0.10414	0.104498	-0.378421	-0.65269	-0.0729403	0.0451481	0.183215	0.102598	-0.0220131	-0.0220131	0.267565	9
638		1.03813	1.079	1.25618	1.03779	0.542802	0.511081	0.649592	0.560128	0.843689	0.297498	8		0.353613	0.468266	0.848017	0.899839	0.658142	0.272197	4		0.0549894	0.101657	0.0783233	0.032999	2		-0.692016	0.155107	0.0373442	0.658238	0.57565	0.630368	0.365378	0.52076	6		0.640799	0.514195	-0.433552	-0.942452	-0.186232	0.219777	0.339103	0.536217	0.00670637	0.219777	0.522392	9
639		1.08922	0.518579	0.703616	1.14698	0.558622	0.657441	0.948649	0.893341	0.798478	0.239115	8		0.520725	0.597758	0.904853	0.923992	0.751305	0.207608	4		0.338234	0.493613	0.415924	0.10987	2		0.718139	0.35772	0.38985	0.846503	0.761116	0.915657	0.739627	0.235781	6		0.528151	-0.0815514	0.125157	0.543717	0.555186	0.197112	0.448192	0.672564	0.531273	0.528151	0.25072	9
640		0.754206	1.01725	0.986598	0.883565	0.418502	0.571645	0.673283	0.603656	0.713744	0.211532	8		0.448048	0.500724	0.706079	0.762285	0.603402	0.153255	4		0.176839	0.284746	0.230792	0.0763017	2		-0.295594	-0.0286468	0.111036	0.692705	0.452854	0.454786	0.281945	0.366491	6		0.265627	0.39429	0.0701209	-0.282217	-0.239638	0.102527	0.233118	0.34934	-0.177351	0.102527	0.257252	9
641		-0.296134	0.0338322	0.258825	0.0604272	-0.251034	0.792822	0.587975	0.279123	0.159626	0.379117	8		0.130099	0.107518	0.312963	0.354964	0.221531	0.125736	4		-0.0742141	0.0444354	-0.0148893	0.0838979	2		-0.398083	0.0750138	0.0694499	0.280832	0.325339	-0.230759	0.0722318	0.284398	6		-0.476268	-0.18568	0.458612	-0.315468	0.191422	0.277729	0.197637	0.327486	0.275208	0.197637	0.324877	9
642		0.164872	0.484682	-0.0151421	-0.50821	0.100029	0.245901	0.301109	0.204391	0.184632	0.293757	8		0.146922	0.282948	0.49181	0.354728	0.318838	0.143817	4		-0.00163035	0.130809	0.0645895	0.093649	2		-0.27437	-0.0331145	0.0774019	0.272121	-0.0190171	0.221517	0.0291924	0.19793	6		0.229427	0.348395	-0.208692	-0.406274	-0.0715348	0.104837	0.264225	0.0993977	-0.32072	0.0993977	0.269518	9
643		-0.437916	-0.384931	-0.361424	-0.637511	-0.0651531	0.25601	-0.136331	-0.0563033	-0.248877	0.281034	8		0.167346	-0.0216845	0.0703765	-0.103504	0.024346	0.116869	4		0.179964	0.208057	0.19401	0.0198646	2		-0.313714	0.12931	0.231191	-0.350321	-0.338933	0.0127589	-0.150477	0.260868	6		-0.54074	-0.127634	-0.795123	-0.0241703	-0.0752275	0.257428	-0.0424584	-0.140203	-0.322066	-0.127634	0.311151	9
644		0.349783	0.424681	0.257523	-0.480295	-0.611408	-0.651251	-0.465068	-0.795927	-0.472682	0.501621	8		-0.423655	-0.432033	-0.295128	-0.700004	-0.427844	0.170155	4		-0.490708	-0.37077	-0.430739	0.0848088	2		-0.621744	-0.427835	-0.33573	-0.752758	-0.593999	-0.283833	-0.510917	0.18244	6		0.070458	0.289282	0.595803	-0.227344	-0.658881	-0.503922	-0.502277	-0.532824	-0.508089	-0.502277	0.439188	9
645		-0.598966	-0.753364	-0.423582	-1.12309	-0.85708	-0.790195	-0.742977	-0.839761	-0.771779	0.202722	8		-0.652258	-0.570261	-0.694339	-0.614924	-0.633591	0.0529034	4		-0.594545	-0.454265	-0.524405	0.0991936	2		-0.624663	-0.657256	-0.441256	-0.6393	-0.972113	-0.691865	-0.648278	0.171597	6		-1.02724	-0.761151	-0.326294	-0.496795	-0.593911	-0.747619	-0.668238	-0.700964	-0.882358	-0.700964	0.205715	9
646		-0.495125	-0.161911	-0.566268	-1.09059	-2.42538	-2.20603	-2.37191	-1.99818	-1.54439	0.936891	8		-2.44336	-2.25816	-3.39289	-4.03825	-2.91812	0.834286	4		-2.66457	-3.2864	-2.97549	0.4397	2		-1.58344	-2.13339	-2.2728	-2.87975	-2.14414	-1.75138	-2.13877	0.45272	6		-0.157904	-0.958036	-1.2612	-1.44497	-2.08699	-3.37942	-2.46222	-2.33617	-3.02442	-2.08699	1.03269	9
647		-0.288106	-0.233007	0.579767	-0.0415652	-0.155824	-0.18271	-0.532587	-0.16644	-0.174575	0.319374	8		0.000239364	-0.134138	-0.0640413	0.147425	-0.031901	0.119987	4		0.00558346	0.059812	0.0326977	0.0383454	2		-0.003407	-0.0615087	0.188526	-0.27047	-0.345698	-0.044906	-0.0532073	0.192806	6		-0.166744	-0.140415	-0.208632	0.0540114	0.220865	0.0180638	-0.131232	-0.146518	0.0399518	-0.131232	0.141324	9
648		-1.51104	-0.261142	-1.0123	0.14875	-0.157651	0.0128135	0.320572	0.454012	-0.0724186	0.679204	8		-0.1858	-0.135217	0.502282	0.820872	0.183533	0.492563	4		0.143693	-0.0545042	0.0445947	0.140147	2		-0.445187	0.0070101	0.354455	0.369016	0.422721	-0.43199	0.180733	0.403153	6		-1.34763	-0.334954	-0.0759145	-0.201605	0.155278	-0.195974	0.105968	0.591115	0.215487	-0.0759145	0.53767	9
649		-0.333034	-0.355066	0.128266	-0.882516	-2.64174	-2.52227	-1.70807	-1.37738	-1.12995	1.03138	8		-2.12632	-1.64141	-2.14388	-1.55989	-1.88386	0.310439	4		-1.83438	-2.27091	-2.05265	0.308669	2		-1.77527	-2.30169	-1.89357	-1.89795	-1.6174	-1.20382	-1.83442	0.362602	6		-0.83968	-1.44846	-0.689454	-1.65722	-1.71522	-2.77081	-1.87896	-1.40586	-2.0672	-1.65722	0.627563	9
650		-1.30881	-0.969608	-0.278253	-0.423974	-0.325845	-0.393163	-0.111783	-0.214878	-0.359504	0.414612	8		-0.478615	-0.293728	-0.285976	-0.527495	-0.386172	0.12474	4		-0.481928	-0.474745	-0.478337	0.00507908	2		-0.907975	-0.55228	-0.603983	-0.130147	-0.376004	-0.401991	-0.477135	0.261394	6		-0.783447	-0.930034	-1.10262	-0.729262	-0.695408	-0.50664	-0.318091	-0.386937	-0.43488	-0.695408	0.263504	9
651		1.80044	1.17858	0.613612	1.45272	1.70495	1.6479	1.47533	1.50168	1.4885	0.377433	8		1.51531	1.5076	1.2916	1.05384	1.3996	0.218354	4		1.48096	1.18954	1.33525	0.206068	2		0.795528	1.33405	0.849246	1.51014	1.61087	1.21201	1.27303	0.336943	6		0.515659	0.332468	0.476305	0.342443	0.539899	0.523275	0.802868	1.12931	0.794168	0.523275	0.257026	9
652		-0.245361	-0.0754023	-0.37813	-1.5358	0.167209	0.273295	0.219561	0.38958	0.0459036	0.620443	8		0.107611	0.26845	0.0859381	-0.00168664	0.0967745	0.112638	4		-0.0102013	0.254904	0.122352	0.187458	2		-0.143016	0.0972427	-0.047775	0.184841	0.21954	-0.0806815	0.0247339	0.149825	6		-0.0200954	-0.383357	-0.494885	-0.36315	-0.233215	0.0107113	0.0134107	-0.103096	0.239406	-0.103096	0.236901	9
653		0.219752	0.286804	0.134316	-0.647171	-0.787894	-0.841904	-0.768722	-0.811051	-0.707947	0.514505	8		-1.00683	-0.790847	-0.75819	-0.802954	-0.796901	0.113011	4		-0.673877	-1.08906	-0.88147	0.293581	2		-0.701793	-0.809254	-0.962981	-0.730558	-0.57762	-0.306814	-0.716175	0.223406	6		-0.0622377	0.238694	0.0837929	-0.784901	-0.645109	-0.681085	-0.485522	-0.504339	-0.702081	-0.504339	0.379538	9
654		0.709238	0.71179	0.595732	-0.446184	-0.0319919	-0.0284927	-0.28524	-0.0280419	-0.0282673	0.458036	8		-0.195934	-0.118332	-0.284704	-0.211397	-0.203665	0.068225	4		-0.254011	0.0722844	-0.0908634	0.230726	2		-0.353581	-0.279449	-0.298682	-0.249765	-0.0124421	0.296284	-0.264607	0.248336	6		0.43888	0.762282	0.142833	-0.274661	-0.647537	-0.270037	-0.0915972	-0.321386	-0.227787	-0.227787	0.432832	9
655		1.47076	1.23029	1.13037	0.667427	0.77459	0.805257	0.523115	0.393832	0.789924	0.370281	8		0.60877	0.724924	0.474527	0.358737	0.541648	0.159224	4		0.915419	0.950912	0.933166	0.0250973	2		0.518637	1.04832	0.991826	0.539226	0.457122	1.12409	0.765526	0.30522	6		1.18939	1.12848	0.533756	0.659902	0.754944	1.16619	0.908944	0.466678	0.346292	0.754944	0.319131	9
656		0.580948	0.703031	0.685721	-0.579518	-0.476034	-0.47994	0.0331788	-0.0641995	-0.0155103	0.545064	8		-0.493441	-0.446584	-0.443414	-0.702328	-0.470012	0.122741	4		-0.600492	-0.587037	-0.593764	0.00951382	2		-0.943189	-0.704308	-0.602852	-0.394103	-0.289151	-0.0921343	-0.498477	0.306807	6		0.564119	0.891875	0.540188	-0.373178	-0.768882	-0.65219	-0.793469	-0.357188	-0.641894	-0.373178	0.656635	9
657		1.07756	1.25883	1.22207	0.503646	0.262791	0.306193	0.141096	0.313842	0.408744	0.469142	8		0.244795	0.259611	0.263449	0.10724	0.252203	0.0747896	4		0.12687	0.238318	0.182594	0.0788056	2		-0.128657	0.120288	0.125162	-0.00764191	0.359259	0.729588	0.122725	0.306239	6		1.18159	1.26203	0.540689	-0.345326	0.314032	0.425327	0.336469	-0.055824	-0.152617	0.336469	0.553798	9
658		-0.0801066	1.25094	0.808829	0.308192	0.56743	0.59378	0.469369	0.51833	0.54288	0.382355	8		0.388617	0.415028	0.485609	0.425633	0.420331	0.0409944	4		0.408479	0.401628	0.405054	0.00484462	2		-0.431429	0.407047	0.292443	0.158872	0.337903	0.299706	0.296075	0.309098	6		0.405059	0.990027	0.4133	0.196307	-0.225832	0.554975	0.541958	0.380538	-0.0154401	0.405059	0.350767	9
659		0.600738	1.80759	1.33246	0.305921	0.21414	0.36747	0.467738	0.398053	0.432896	0.570997	8		0.184124	0.239527	0.394457	0.117942	0.211825	0.117947	4		0.134437	0.320701	0.227569	0.131709	2		-0.0858207	0.11602	0.091172	0.126727	0.133743	0.279506	0.121374	0.116886	6		0.955877	1.15965	0.890141	0.0627906	0.1585	0.236802	0.106204	-0.136552	0.196716	0.196716	0.466422	9
660		0.142888	0.935292	0.607274	-0.523875	-0.0635908	0.00111961	-0.149101	-0.303838	-0.0312356	0.47881	8		-0.108966	-0.0140722	-0.131553	-0.0732738	-0.09112	0.0512283	4		-0.0532107	-0.0062699	-0.0297403	0.0331921	2		-0.575545	-0.0412612	0.108751	-0.44301	-0.288571	0.219591	-0.164916	0.315949	6		0.740079	0.801638	0.503819	-0.155809	-0.140774	0.0198632	-0.102568	-0.468756	-0.0831341	-0.0831341	0.445512	9
661		0.373403	0.942498	0.944649	0.630366	0.707558	0.88626	0.918997	0.944437	0.902628	0.207936	8		0.659536	0.553585	0.764433	0.868894	0.711984	0.135661	4		0.544836	0.491365	0.518101	0.0378098	2		0.069614	0.525727	0.614424	0.791129	0.719503	0.457787	0.570076	0.256287	6		0.463583	0.927721	0.701377	0.245424	0.396144	0.76445	0.771745	0.704671	0.408801	0.701377	0.225719	9
662		1.03718	1.1034	0.957586	1.36653	1.30699	1.40744	1.2796	1.23963	1.25962	0.161915	8		1.27065	1.23856	1.18413	1.0691	1.21134	0.0885288	4		1.3161	1.33869	1.3274	0.0159723	2		0.7218	1.28986	1.31758	1.0699	1.06467	1.19628	1.13309	0.217828	6		1.01127	0.885162	0.824521	1.00427	1.0554	1.26959	1.28282	1.20393	1.09273	1.0554	0.160465	9
663		-0.889072	-0.617083	-0.332355	-0.712851	-1.00914	-1.43631	-1.04306	-1.02548	-0.949106	0.331855	8		-1.28221	-0.864216	-1.20047	-1.48834	-1.24134	0.259704	4		-1.51398	-1.52813	-1.52106	0.0100014	2		-0.913606	-0.93755	-1.14679	-1.0669	-1.23507	-1.29752	-1.10685	0.155996	6		-1.10415	-0.825004	-0.86236	-1.30844	-1.36738	-1.53758	-1.30891	-1.39597	-1.82574	-1.30891	0.316079	9
664		-0.701307	-0.420816	-0.682287	-0.875876	-1.0758	-0.674691	-0.498339	-0.972229	-0.691797	0.225035	8		-1.21555	-0.741009	-0.91213	-0.926423	-0.919277	0.196789	4		-1.01039	-0.986927	-0.998659	0.016591	2		-0.879083	-1.12315	-1.06025	-0.935099	-1.12621	-0.422267	-0.997677	0.265704	6		-0.330115	-0.28637	-0.310538	0.250323	-0.911246	-0.659815	-0.904617	-1.05872	-0.994548	-0.659815	0.437776	9
665		1.16834	1.25574	1.24059	0.658828	0.314897	0.388568	0.442713	0.290775	0.550771	0.430591	8		0.239867	0.389332	0.435367	0.282782	0.336057	0.0909011	4		0.246746	0.387433	0.317089	0.0994805	2		0.0741453	0.257282	0.231503	0.295554	0.263019	0.491947	0.26015	0.134133	6		0.963475	1.3288	0.701524	0.00328085	0.264518	0.512101	0.128873	0.185653	-0.0245592	0.264518	0.465726	9
666		-0.446473	-0.0200055	0.0770665	-0.270774	-0.113587	0.0236917	0.174577	-0.23496	-0.0667963	0.205647	8		0.181543	-0.0460808	-0.138075	-0.299928	-0.0920777	0.201014	4		-0.115583	0.0651379	-0.0252225	0.127789	2		-1.06571	-0.155208	-0.177398	-0.081415	-0.23329	-1.0107	-0.205344	0.455504	6		-0.162411	-0.0174588	-0.368447	-0.263373	-0.347905	-0.0274579	-0.318935	-0.383292	-0.291038	-0.291038	0.140859	9
667		-1.2912	-0.0522572	0.047264	-0.683045	-0.811942	-0.803619	-0.6541	-0.715319	-0.699182	0.431419	8		-1.09624	-0.809478	-0.416959	-0.947788	-0.878633	0.291643	4		-0.736745	-0.801552	-0.769149	0.0458255	2		-0.912742	-0.903493	-0.95586	-1.01813	-0.71103	-0.999668	-0.934301	0.11063	6		-0.646467	-0.0286459	-0.536778	-0.424523	-0.733027	-0.686537	-0.898624	-0.762562	-0.657096	-0.657096	0.251835	9
668		0.43305	-0.841052	-0.518251	-0.102678	-0.355247	-0.344893	-0.0559238	-0.198362	-0.271627	0.372241	8		-0.584595	-0.321918	-0.270684	-0.153378	-0.296301	0.182181	4		-0.898057	-0.316256	-0.607156	0.411396	2		-1.56278	-0.614033	-0.507537	-0.789746	-0.290419	-0.0495409	-0.560785	0.522093	6		-0.286688	-0.269052	-0.0888552	-1.55522	-0.607623	-0.313517	-0.0170436	-0.495964	-0.582606	-0.313517	0.455368	9
669		-0.453781	-0.662369	-0.12105	-0.369997	-0.520416	-0.534331	-0.500549	-0.509689	-0.505119	0.159132	8		-0.348602	-0.615968	-0.213015	-0.220804	-0.284703	0.188146	4		-0.263024	-0.214966	-0.238995	0.0339826	2		-0.609784	-0.179697	-0.263054	-0.380438	-0.562656	-0.300004	-0.340221	0.171067	6		-0.611396	-0.603582	0.0939558	-0.449069	-0.353472	-0.210106	-0.350434	-0.533865	-0.610175	-0.449069	0.233244	9
670		-0.108869	0.269284	-0.30592	0.799146	0.431828	0.30441	0.756263	0.753075	0.368119	0.411287	8		0.415836	0.324709	0.911704	1.09279	0.66377	0.374139	4		0.453316	0.330271	0.391794	0.087006	2		0.0862655	0.282827	0.378648	0.585353	0.537586	0.140591	0.330738	0.203965	6		-0.423459	-0.495432	0.039536	0.432521	0.438412	0.442202	0.553307	0.737283	0.468901	0.438412	0.438216	9
671		-0.204643	-0.559902	-0.872211	0.221632	0.192036	0.355676	0.464438	0.537696	0.206834	0.511465	8		0.0991088	0.256311	0.911074	0.920734	0.583693	0.43102	4		0.246974	0.335934	0.291454	0.0629038	2		-0.0304615	0.244859	0.452585	0.216651	0.62918	0.16786	0.230755	0.230617	6		-0.0796634	0.3899	0.0346077	-0.00484707	0.374324	0.387727	0.385787	0.737907	0.245329	0.374324	0.256198	9
672		-0.673277	-0.531151	-0.448341	0.753811	0.489414	0.427386	0.603568	0.781825	0.4584	0.616008	8		0.158842	0.204343	0.79858	0.984889	0.501462	0.41741	4		0.133024	0.263387	0.198205	0.0921803	2		-0.0632236	0.13014	0.103594	0.68348	0.524133	-0.285944	0.116867	0.362348	6		-0.946052	-0.627758	0.250044	0.415815	0.236564	0.0847707	0.410693	0.485728	0.567232	0.250044	0.527797	9
673		-0.554854	-0.34377	0.0385431	-0.714157	-0.299586	-0.0608718	-0.907591	-0.697123	-0.449312	0.33269	8		-0.198189	-0.123525	-0.894977	-1.18745	-0.546583	0.522999	4		-0.480331	-0.0766486	-0.27849	0.285446	2		-0.599209	-0.363695	-0.248232	-1.02807	-1.10036	-0.6942	-0.646704	0.343715	6		-0.253573	0.197498	-0.156985	-1.01002	-0.372436	-0.18655	-0.520086	-0.75407	-1.01382	-0.372436	0.410482	9
674		-1.76446	-1.08674	-0.870679	-0.842321	-2.33249	-1.97733	-2.43776	-2.10655	-1.8709	0.653128	8		-2.48918	-2.19424	-2.98074	-1.97512	-2.34171	0.435	4		-2.68034	-2.39692	-2.53863	0.200409	2		-2.48632	-3.20343	-2.96357	-3.14568	-1.68453	-2.20303	-2.72494	0.600237	6		-1.8446	-0.97175	-0.930059	-1.32635	-3.41139	-4.15567	-2.27591	-2.9229	-2.33316	-2.27591	1.1087	9
675		0.110048	-0.252642	0.287482	0.664369	0.970854	1.00436	1.28692	1.39228	0.817612	0.587295	8		0.766003	0.78637	1.05121	1.02903	0.907702	0.152879	4		0.521158	0.513424	0.517291	0.00546855	2		0.473114	0.440625	0.472799	0.951666	0.888719	0.410628	0.472957	0.245086	6		-0.172501	-0.165571	-0.0346038	0.553211	0.39988	0.571042	0.587489	0.829451	0.557323	0.553211	0.372253	9
676		-0.39763	-0.0115469	0.0729988	-0.876428	-2.48868	-2.71019	-2.04632	-2.41925	-1.46137	1.17848	8		-1.66938	-2.45321	-2.62404	-1.76111	-2.10716	0.481926	4		-1.88374	-2.8044	-2.34407	0.651004	2		-2.23011	-2.12813	-1.84428	-1.84789	-1.66302	-1.25288	-1.84609	0.349403	6		-0.128323	-0.0329545	-0.498792	-1.5391	-1.92247	-3.47462	-2.05945	-1.76718	-1.91013	-1.76718	1.09913	9
677		-0.74735	-0.336109	-0.744042	-1.11787	-1.95539	-1.34212	-1.129	-0.757856	-0.937865	0.490915	8		-1.15846	-1.4935	-1.13036	-1.12998	-1.14441	0.177449	4		-1.27221	-1.12079	-1.1965	0.107068	2		-1.0399	-1.44689	-0.858634	-1.30935	-1.19621	-0.614699	-1.11806	0.305874	6		-0.534813	-0.36393	-0.196969	-0.854406	-1.51815	-1.06824	-1.49043	-1.03562	-1.65865	-1.03562	0.527631	9
678		-0.504794	-0.25839	0.083984	-0.733784	-0.542357	-0.492146	-0.396726	-0.328186	-0.444436	0.242168	8		-0.535407	-0.547474	-0.397892	-0.330177	-0.466649	0.106205	4		-0.575419	-0.448852	-0.512136	0.0894966	2		-0.743438	-0.524189	-0.563467	-0.345307	-0.462494	-0.0849376	-0.493341	0.223059	6		-0.302986	-0.119105	-0.449268	-0.385194	-0.448094	-0.403072	-0.363997	-0.444955	-0.782034	-0.403072	0.173734	9
679		-0.60206	-0.878219	-0.725878	-0.517828	-1.99582	-1.66541	-1.61744	-1.65715	-1.24783	0.58358	8		-1.64654	-1.4773	-3.29577	-1.60483	-1.62568	0.862781	4		-2.32043	-1.68754	-2.00399	0.447517	2		-1.1114	-1.44456	-1.36612	-1.44858	-1.78943	-0.35239	-1.40534	0.491252	6		-0.389195	-0.624151	-0.513512	-1.7058	-1.14605	-1.51428	-1.20341	-2.52106	-1.29502	-1.20341	0.668078	9
680		2.1293	2.41732	2.31306	-1.15796	-1.85371	-2.19261	-0.362878	-0.845136	-0.604007	1.93218	8		-2.13492	-2.09298	-1.92649	-2.24853	-2.11395	0.133461	4		-2.0051	-1.87954	-1.94232	0.0887814	2		-1.38694	-1.63165	-2.05396	-1.9917	-1.32744	0.564262	-1.50929	0.963385	6		2.17071	2.44817	0.396772	-1.13839	-1.92127	-2.30005	-1.51251	-1.75811	-1.72121	-1.51251	1.81377	9
681		-0.496724	0.0631253	-0.056069	-0.0327532	-0.447398	-0.353955	-0.291054	-0.21745	-0.254252	0.204495	8		-0.568443	-0.279835	-0.0821609	-0.157085	-0.21846	0.213841	4		-0.36293	-0.334344	-0.348637	0.0202134	2		-0.234331	-0.353729	-0.392063	-0.120601	0.0187212	0.231916	-0.177466	0.237482	6		0.178966	0.141075	-0.135087	-1.13462	-0.095032	-0.358233	-0.126365	-0.00114203	-0.309214	-0.126365	0.392181	9
682		3.87646	4.43209	4.23257	4.35929	2.06567	2.22892	2.14952	2.27879	3.07763	1.10632	8		1.79571	1.9008	1.78375	1.63394	1.78973	0.109819	4		1.63573	1.74404	1.68988	0.0765861	2		2.90483	1.71613	1.86135	1.07579	1.01273	2.03725	1.78874	0.696546	6		3.93912	4.43429	3.63679	3.3661	3.09387	2.57489	1.66525	0.595569	2.1822	3.09387	1.20654	9
683		0.474762	2.05284	1.85386	1.38067	0.345797	0.330033	0.443935	0.566807	0.520785	0.716544	8		0.227463	0.186539	0.373152	0.610471	0.300308	0.191585	4		0.172887	0.18504	0.178963	0.00859331	2		-0.202277	0.107957	0.111525	0.337833	0.332156	0.538239	0.22184	0.256471	6		1.17931	1.67689	1.06831	0.495743	-0.0818849	0.206482	0.320117	0.29152	-0.117414	0.320117	0.614307	9
684		1.70954	2.21703	2.48247	-1.18823	-3.26744	-2.44634	-3.02344	-3.18083	-1.81729	2.55581	8		-2.4381	-3.65931	-2.57111	-2.21737	-2.50461	0.642018	4		-3.56257	-3.17519	-3.36888	0.273913	2		-2.99859	-2.69191	-3.36172	-2.46637	-2.05654	-0.773177	-2.57914	0.909604	6		0.737828	0.352756	-0.274419	-1.59273	-2.07617	-2.79673	-3.38145	-2.3654	-1.97978	-1.97978	1.43536	9
685		1.5124	0.596477	0.636122	3.59023	1.11317	1.12363	1.47499	1.62234	1.29931	0.943027	8		1.03017	0.94264	1.41795	1.89212	1.22406	0.433327	4		1.1171	1.00539	1.06124	0.0789874	2		2.06641	0.96405	0.955669	1.34845	1.37694	1.49333	1.3627	0.409179	6		0.986696	0.347833	1.39362	2.50523	1.56688	0.949139	1.23781	1.38041	1.85657	1.38041	0.60725	9
686		2.13683	0.496805	0.913206	-0.239904	-1.01411	-1.28983	-1.0026	-0.769173	-0.504538	1.1904	8		-0.895347	-1.22678	-0.698422	-0.485589	-0.796884	0.314953	4		-0.605651	-0.578196	-0.591923	0.0194139	2		-0.55799	-0.605426	-0.729421	-0.152531	-0.264146	0.813261	-0.411068	0.564137	6		1.28002	0.950766	-0.526789	-0.633263	-0.613867	-0.872834	-0.639363	-0.413606	-0.78452	-0.613867	0.789834	9
687		0.578545	0.628774	0.803478	-0.145129	-0.471457	-0.405188	-0.45441	-0.467942	-0.275158	0.561638	8		-0.645961	-0.390185	-1.36108	-0.820814	-0.733388	0.41103	4		-0.709395	-0.364176	-0.536786	0.244107	2		-1.67355	-0.623824	-0.464759	-0.519887	-0.644282	-0.0291338	-0.571855	0.5449	6		0.398993	0.341137	-0.0191173	-0.563216	-0.693876	-0.323015	-0.49291	-0.766394	-0.876786	-0.49291	0.471862	9
688		1.79923	0.732192	0.603113	-0.75354	-2.65396	-2.01465	-2.11287	-1.4022	-1.07787	1.60485	8		-2.20241	-2.04763	-1.59134	-1.6378	-1.84272	0.302002	4		-1.56783	-0.660487	-1.11416	0.641588	2		-1.7983	-2.13339	-2.13533	-2.34157	-1.65516	0.346726	-1.96584	0.995071	6		1.37028	0.862974	-0.0141433	-0.850081	-1.75037	-1.71632	-1.74207	-1.96721	-2.16225	-1.71632	1.31712	9
689		2.61489	3.1782	3.1084	3.29871	1.57324	1.86614	1.55162	1.50081	2.24052	0.795151	8		1.31395	1.36699	0.729541	0.690594	1.02174	0.364951	4		1.21983	1.47602	1.34793	0.181151	2		0.517104	1.19971	1.4546	0.430458	0.296073	1.3924	0.858408	0.523387	6		2.7229	2.93348	2.5642	1.31508	1.40605	1.98681	1.22599	0.163586	0.558947	1.40605	0.968172	9
690		0.138368	0.490044	0.347862	0.0623088	0.11926	0.0482243	0.449402	-0.0974167	0.128814	0.210013	8		-0.0481961	-0.0599438	0.0379665	0.0894155	-0.00511481	0.0713212	4		0.0332555	0.00657865	0.0199171	0.0188634	2		-0.281516	-0.108433	0.0196343	0.0583287	-0.0796854	0.0543337	-0.0300256	0.130486	6		0.34672	0.208817	-0.263111	0.068852	0.102181	0.0322037	-3.72036e-05	0.0579993	0.0157456	0.0579993	0.164642	9
691		2.34755	2.55278	1.98941	-0.550207	-1.80142	-1.25499	-1.35026	-1.34836	-0.902598	1.87871	8		-2.04527	-1.50905	-1.9416	-1.85302	-1.89731	0.232469	4		-1.32273	-1.53989	-1.43131	0.153557	2		-1.87159	-1.46753	-1.96744	-1.28231	-1.87971	-0.156411	-1.66956	0.682789	6		2.11819	1.96788	0.737231	-1.96446	-1.42412	-1.63504	-1.77372	-1.7584	-1.77629	-1.63504	1.71336	9
692		-0.656674	0.208718	0.258605	0.106635	-0.0978936	0.0290855	0.294522	0.161271	0.133953	0.308137	8		-0.0567379	-0.0938665	0.251641	0.0427556	-0.00699113	0.154932	4		-0.0380994	-0.098679	-0.0683892	0.0428363	2		-0.508286	-0.0845985	-0.0103981	-0.168749	0.0899079	-0.3177	-0.126674	0.217488	6		-0.0819433	0.201253	0.281364	-0.199216	-0.121967	-0.0557989	0.00247298	0.142166	-0.152652	-0.0557989	0.168654	9
693		2.22638	2.9172	2.42292	1.89093	1.16791	1.4095	1.44469	1.27521	1.66781	0.628398	8		0.881335	0.863526	1.19355	1.25542	1.03744	0.20495	4		0.695533	0.737057	0.716295	0.0293621	2		1.2958	0.649358	0.640769	0.759266	0.856151	1.12793	0.807709	0.268152	6		2.04081	2.51511	1.4915	1.35554	1.13482	0.560898	0.63749	0.564269	1.12882	1.13482	0.674535	9
694		0.203313	0.518238	0.536329	0.354863	0.812915	0.904569	0.788507	0.86344	0.662418	0.258312	8		0.871356	0.713991	0.723394	1.0725	0.797375	0.16773	4		0.634229	0.727263	0.680746	0.0657851	2		-0.147059	0.517602	0.743932	0.496448	0.423825	0.354536	0.460137	0.297762	6		0.669571	0.676777	0.543285	-0.373817	0.0779284	0.549484	0.522714	0.488017	0.30017	0.522714	0.340052	9
695		-1.34801	-0.301291	-0.6463	-0.720504	-0.950506	-0.677876	-0.561518	-0.0747371	-0.662088	0.385971	8		-0.740262	-0.664887	-0.291145	0.29888	-0.478016	0.474681	4		-0.543269	-0.541709	-0.542489	0.001103	2		-1.26751	-0.470795	-0.644262	-0.580794	-0.206233	-0.776711	-0.612528	0.355213	6		-0.860876	-0.0989039	-0.740427	-1.19797	-0.740058	-0.776966	-0.450866	-0.428899	-0.442344	-0.740058	0.318415	9
696		-1.04711	0.785256	0.472826	-1.80199	-2.46423	-1.9992	-1.17666	-0.767983	-1.11188	1.14824	8		-2.31274	-1.86836	-0.856908	-0.812092	-1.36263	0.747754	4		-1.04501	-1.28641	-1.16571	0.170696	2		-2.27862	-1.7722	-1.2397	-1.43757	-0.851324	-0.830144	-1.33863	0.559173	6		-0.0516693	0.910469	-0.510947	-1.39806	-1.199	-0.916239	-1.09475	-1.09534	-1.58563	-1.09475	0.781306	9
697		-0.848211	-0.754041	-0.316033	-1.91746	-3.54106	-3.27513	-1.33926	-1.90623	-1.62274	1.17201	8		-6.12853	-3.49772	-1.64721	-2.1029	-2.80031	2.01632	4		-4.76675	-2.5069	-3.63682	1.59795	2		-1.22469	-3.62627	-2.79522	-1.85062	-1.97659	-1.47675	-1.91361	0.897155	6		-1.32319	-1.34316	-0.808919	-2.38029	-4.81031	-2.80403	-2.13966	-1.89192	-1.60098	-1.89192	1.1754	9
698		-1.16254	-1.55681	-0.147749	-2.72346	-1.5226	-1.48909	-1.79924	-1.7097	-1.53971	0.714657	8		-1.99329	-1.88048	-1.50702	-1.45764	-1.69375	0.26721	4		-1.69932	-1.53804	-1.61868	0.114045	2		-1.27144	-1.72835	-1.20464	-1.94522	-0.79449	-0.966091	-1.23804	0.441524	6		-2.02132	-0.0102122	-1.67487	-6.62066	-1.76919	-1.41908	-1.6974	-1.67762	-1.13787	-1.67762	1.82843	9
699		1.02333	0.512433	0.783128	-0.121862	1.8975	1.81045	1.80667	1.94032	1.415	0.774598	8		1.65617	1.73274	1.55806	1.45885	1.60711	0.118955	4		1.62477	1.62452	1.62464	0.000177757	2		-0.0555074	1.57419	1.62574	1.62497	1.49575	1.2917	1.53497	0.656175	6		0.74008	0.160175	0.615598	0.230499	0.740228	1.76079	1.76331	1.65701	0.783318	0.740228	0.631151	9
700		0.440447	0.285935	0.427033	-1.35926	0.539239	0.502709	0.496857	0.475832	0.458139	0.645146	8		0.461898	0.495066	0.485918	0.342249	0.473908	0.0707524	4		0.451665	0.508939	0.480302	0.0404989	2		0.759707	0.704316	0.752099	0.793563	0.88722	1.14469	0.776635	0.161123	6		0.92348	0.582412	0.781283	1.00706	1.12303	0.96751	1.04139	0.845735	0.9236	0.9236	0.159588	9
701		1.51045	1.82684	2.24497	-0.577706	-1.4922	-2.42191	-1.76149	-1.85307	-1.03495	1.8832	8		-2.02448	-1.96623	-2.60582	-2.26659	-2.14554	0.290734	4		-2.79703	-1.75519	-2.27611	0.736692	2		-1.31052	-2.20139	-1.75467	-1.97121	-1.75601	-0.351551	-1.75534	0.660204	6		1.67635	2.10928	0.14114	-1.09526	-1.95962	-2.12754	-2.00222	-1.95971	-1.51959	-1.51959	1.65682	9
702		-0.414591	0.0896921	-0.268775	-1.20278	-1.78567	-1.87385	-0.993192	-1.57028	-1.09799	0.737955	8		-1.66235	-1.71968	-1.96572	-1.07416	-1.69101	0.377866	4		-1.48328	-1.20124	-1.34226	0.199434	2		-1.25853	-1.58804	-1.69325	-1.44394	-1.23136	-0.679492	-1.35124	0.360084	6		-0.459165	0.29846	0.238368	-1.60991	-1.70709	-1.22973	-1.16922	-1.93481	-1.37688	-1.22973	0.827727	9
703		0.462133	0.826736	0.38494	-0.667183	-1.58057	-2.3072	-1.54483	-2.14244	-1.10601	1.24759	8		-2.15121	-2.26869	-2.03638	-1.34179	-2.09379	0.416106	4		-2.34472	-2.17509	-2.2599	0.119947	2		-2.56248	-1.75418	-2.13951	-1.71373	-1.32061	-0.335147	-1.73395	0.764665	6		0.578353	0.473763	-0.777973	-1.64819	-1.85206	-2.37987	-1.40507	-2.22311	-1.54255	-1.54255	1.08203	9
704		0.0190435	-0.0187577	-0.16285	0.669449	0.556438	0.335339	1.12532	1.15627	0.445888	0.508182	8		0.372074	0.387871	1.02046	0.79896	0.593416	0.318997	4		0.169743	0.394101	0.281922	0.158645	2		0.255641	0.374567	0.302262	0.842904	0.898169	0.641082	0.507824	0.280739	6		-0.101187	-0.375949	-0.297574	0.812346	0.545253	0.509742	0.785881	0.945168	0.6883	0.545253	0.508851	9
705		-0.250623	-0.088055	-0.240533	-0.533968	-0.670356	-0.593493	-0.479277	-0.212976	-0.36495	0.211342	8		-0.65322	-0.424643	-0.332309	-0.621263	-0.522953	0.154632	4		-0.592569	-0.429881	-0.511225	0.115037	2		-1.19918	-0.462748	-0.481406	-0.274645	-0.126993	-0.00608707	-0.368696	0.422104	6		-0.259635	-0.350985	-0.583412	0.146004	-0.893876	-0.549383	-0.33094	-0.473798	-0.761821	-0.473798	0.303713	9
706		0.775419	0.961203	1.37722	-0.706648	-0.790804	-0.834209	-1.06617	-0.841712	-0.748726	0.99494	8		-1.04298	-1.28576	-1.2913	-1.46163	-1.28853	0.172201	4		-2.73979	-1.33127	-2.03553	0.995972	2		-3.50497	-1.66747	-1.41528	-2.82238	-3.40997	-1.22948	-2.24493	1.02716	6		0.786399	0.757035	-0.581334	-1.85652	-2.08426	-0.933784	-2.26184	-2.29246	-2.36985	-1.85652	1.2812	9
707		1.42795	1.78137	1.20862	1.38602	0.84703	0.988961	1.06674	1.14699	1.1778	0.294298	8		0.584391	0.704371	0.934628	1.06953	0.8195	0.219275	4		0.519216	0.548594	0.533905	0.0207735	2		0.948852	0.522008	0.396882	0.749697	0.837017	1.10254	0.793357	0.263639	6		1.17229	1.20082	1.02069	0.880617	0.828055	0.607438	0.860347	0.94541	0.98991	0.94541	0.181585	9
708		0.746729	1.26244	1.25738	-2.24766	-2.03445	-2.219	-2.88052	-3.12246	-2.12672	1.89842	8		-3.27835	-3.35606	-2.06098	-3.60997	-3.31721	0.69156	4		-3.57185	-3.497	-3.53442	0.0529246	2		-2.7479	-3.09459	-2.78073	-2.82238	-3.11553	-0.31434	-2.80155	1.07249	6		0.333948	0.845698	-0.523688	-2.77744	-2.79903	-4.1625	-2.56861	-3.2371	-3.83204	-2.77744	1.83018	9
709		0.222963	0.31521	0.224651	1.73026	0.895055	0.946198	1.20642	1.19818	0.920627	0.548267	8		0.752037	0.833496	0.986174	1.22274	0.909835	0.206923	4		0.901937	0.883476	0.892706	0.0130536	2		1.38706	0.922725	0.85979	1.25292	1.37881	0.660386	1.08782	0.304211	6		-0.24738	-0.0833857	0.779004	1.01379	1.11999	0.921926	1.11105	1.43247	1.29209	1.01379	0.589231	9
710		-0.00781377	-0.389022	0.0930345	0.663685	-0.898882	-1.06877	-1.31373	-1.2371	-0.643952	0.72164	8		-1.10151	-1.02105	-0.857889	-1.06832	-1.04468	0.108036	4		-0.873888	-0.949614	-0.911751	0.0535464	2		-0.768267	-0.951886	-1.08644	-1.08513	-1.00483	-0.458834	-0.978358	0.242637	6		-0.317596	-0.904749	-0.489445	-0.83959	-0.844335	-0.916848	-1.07159	-1.08017	-0.89385	-0.89385	0.25387	9
711		0.600723	1.05964	1.14932	0.555585	0.596572	0.756787	0.647192	0.606668	0.62693	0.229914	8		0.689505	0.556382	0.695879	0.769099	0.692692	0.0885847	4		0.684811	0.761064	0.722937	0.0539189	2		0.473996	0.634021	0.619031	0.755527	0.822294	0.645264	0.639642	0.120513	6		0.764419	0.631984	0.95178	0.50866	0.449528	0.52464	0.589718	0.666873	0.334592	0.589718	0.181464	9
712		0.913231	0.370094	-0.0194031	0.788958	0.940574	1.13728	0.876196	0.701698	0.832577	0.370023	8		0.707902	0.734075	0.382831	0.238664	0.545366	0.24429	4		0.886918	0.859679	0.873299	0.0192609	2		0.380286	0.870623	1.01088	0.254739	0.542131	0.558292	0.550212	0.287952	6		0.253108	0.295366	0.317158	0.570037	0.58049	1.05129	0.860123	0.511294	0.309743	0.511294	0.276296	9
713		0.356205	0.458218	0.330793	0.383784	0.184317	0.24909	0.454494	0.231181	0.343499	0.102152	8		0.455911	0.377121	0.244769	0.415062	0.396092	0.0914756	4		0.414923	0.470796	0.442859	0.0395079	2		0.358362	0.452516	0.336178	0.608825	0.546144	0.244769	0.405439	0.137139	6		0.420218	0.0863915	0.503195	0.134119	0.465555	0.271276	0.341382	0.433214	0.149605	0.341382	0.15731	9
714		-0.652335	-0.162747	-1.18402	-1.96746	-0.993955	-1.16975	-0.603805	-0.861782	-0.927869	0.531336	8		-1.43708	-0.796444	-0.987169	-1.07322	-1.0302	0.268579	4		-1.09606	-1.08881	-1.09243	0.00512774	2		-1.08513	-0.908367	-1.09295	-1.84902	-1.36409	-1.1172	-1.10507	0.33373	6		-0.836622	-0.103362	-0.895119	-1.04289	-1.21121	-0.872506	-1.577	-1.17444	-1.25474	-1.04289	0.40812	9
715		0.0087159	1.68436	0.98196	0.526235	0.394784	0.440672	0.461609	0.934428	0.493922	0.510636	8		0.794825	0.846496	1.03536	0.923685	0.885091	0.104573	4		1.0654	1.13551	1.10046	0.0495705	2		0.31642	1.16911	1.22325	1.23643	1.22219	0.919647	1.19565	0.362265	6		1.0416	1.46369	1.40594	0.891728	0.667784	1.14205	1.19813	1.35433	0.800889	1.14205	0.279404	9
716		0.829981	1.71864	0.881441	0.613482	-0.00741083	0.172334	0.258497	0.00294358	0.43599	0.584924	8		-0.140742	-0.294398	0.275103	0.109938	-0.015402	0.254047	4		-0.226548	-0.089839	-0.158193	0.0966676	2		0.146784	-0.290166	-0.340357	-0.0644035	0.171861	0.182501	0.0411905	0.23762	6		0.968092	1.20072	0.538337	0.313677	-0.00209806	-0.333507	-0.324683	0.0364833	0.12401	0.12401	0.535527	9
717		-0.419471	-0.0466937	-0.647697	-0.421752	-0.603332	-0.498812	-0.537189	-0.524985	-0.511898	0.18568	8		-0.559711	-0.371326	-0.133052	-0.415573	-0.393449	0.177213	4		-0.345208	-0.248051	-0.296629	0.0687005	2		-0.91879	-0.128122	-0.107758	-0.450013	-0.337456	-0.28456	-0.311008	0.297725	6		-0.248763	-0.0466908	0.120688	-0.489734	-0.437271	-0.202451	-0.456722	-0.115563	-0.401482	-0.248763	0.21131	9
718		-0.446603	-0.241487	-0.50922	-1.76331	-1.07453	-1.42891	-1.5348	-1.07846	-1.0765	0.558829	8		-1.31485	-1.12915	-1.30583	-1.08737	-1.21749	0.117968	4		-1.61281	-1.15182	-1.38231	0.325965	2		-1.11874	-1.15746	-0.872474	-1.65799	-1.2805	-0.757037	-1.1381	0.318445	6		-0.48153	0.0303032	-0.832002	-1.36606	-1.18467	-1.10796	-1.19751	-1.51289	-1.28491	-1.18467	0.490041	9
719		-1.72755	-0.865247	-0.514295	-0.939659	-0.978587	-0.980552	-1.08507	-0.228678	-0.959123	0.436248	8		-0.823549	-1.16291	-0.562802	-0.778031	-0.80079	0.248294	4		-0.792545	-0.83296	-0.812753	0.0285783	2		-1.302	-0.90078	-0.935317	-1.27007	-0.356354	-1.10572	-1.02052	0.346647	6		-1.03401	-0.688424	-1.85914	-0.953886	-1.32598	-1.06554	-0.786454	-0.528377	-1.29333	-1.03401	0.398638	9
720		-0.43244	0.954151	0.921827	0.541668	-0.24119	-0.174181	-0.577607	-0.143065	-0.158623	0.608635	8		-0.122784	-0.107072	-0.189582	-0.462809	-0.156183	0.165413	4		0.00436143	0.0572749	0.0308182	0.0374155	2		-0.0969949	0.00692073	0.127153	-0.576027	-0.154458	-0.552668	-0.125726	0.292557	6		-0.00508131	1.02231	0.296712	0.152981	-0.128306	-0.017258	-0.0368923	-0.0600306	-0.0832655	-0.017258	0.360651	9
721		-0.785537	0.686388	0.939548	-1.69228	-1.92551	-2.11816	-1.36999	-1.79277	-1.53114	1.1954	8		-2.05505	-1.78581	-1.51862	-0.932424	-1.65221	0.479917	4		-1.67743	-2.07391	-1.87567	0.280352	2		-1.98525	-1.47722	-2.16629	-1.6091	-2.03006	-1.06655	-1.79718	0.415663	6		-0.255316	0.634667	-0.339405	-0.785073	-1.4138	-1.84094	-2.44855	-1.41749	-1.19732	-1.19732	0.928627	9
722		-0.258338	0.104834	0.492642	-0.0188061	-0.391806	-0.285657	-0.512592	-0.409762	-0.271998	0.334218	8		-0.44744	-0.48391	-0.151436	-0.508519	-0.465675	0.166165	4		-0.706397	-0.560329	-0.633363	0.103286	2		-0.911191	-0.379857	-0.531815	-0.207184	-0.280792	-0.497389	-0.438623	0.249878	6		-0.730074	0.260748	0.0002512	-0.420152	-0.471237	-0.53846	-0.563359	-0.30302	-0.681136	-0.471237	0.324596	9
723		0.194308	0.74206	0.575463	-0.664132	-0.802303	-0.67375	-0.598252	-0.678743	-0.631192	0.635056	8		-0.984047	-0.778981	-0.616528	-0.810442	-0.794711	0.150622	4		-0.832142	-0.731377	-0.78176	0.0712521	2		-0.9669	-0.854271	-0.877863	-0.657313	-0.688163	-0.250321	-0.771217	0.25665	6		0.294571	0.421168	-0.128368	-0.786157	-0.925852	-0.95371	-0.806979	-0.675762	-1.18557	-0.786157	0.578302	9
724		0.186355	0.677361	0.746326	-0.718463	-2.09345	-2.08398	-2.29909	-1.96235	-1.34041	1.32604	8		-2.05112	-2.37034	-1.76906	-2.14523	-2.09818	0.249003	4		-1.91679	-0.950558	-1.43368	0.683231	2		-2.8862	-1.49461	-2.18431	-1.89709	-2.13379	-0.694243	-2.01544	0.738141	6		0.366673	0.40825	-0.508313	-1.68605	-2.1767	-2.00947	-1.72379	-1.50096	-1.54049	-1.54049	0.989015	9
725		-0.40578	0.500055	0.386874	-1.78762	-1.34471	-1.53296	-1.98483	-2.14203	-1.43883	1.05641	8		-1.80622	-2.49714	-1.6647	-1.88763	-1.84692	0.367218	4		-1.55926	-1.36297	-1.46112	0.138793	2		-1.86285	-1.3351	-1.70899	-1.84568	-1.67058	-0.745907	-1.68979	0.427787	6		0.0431389	0.301193	-0.343909	-1.163	-1.43258	-1.74043	-1.54026	-1.447	-2.09752	-1.43258	0.840404	9
726		-0.768983	0.179742	-0.852448	-0.510872	-1.7566	-1.91574	-1.28456	-1.71008	-1.0685	0.722536	8		-1.85081	-1.59138	-1.08024	-1.40132	-1.49635	0.324501	4		-1.47961	-1.50181	-1.49071	0.0156994	2		-1.42581	-1.28892	-1.7227	-1.0017	-1.1671	-0.813669	-1.22801	0.320535	6		-0.98749	-0.47982	-1.0142	-0.833148	-1.15516	-1.20175	-1.39411	-0.98006	-0.614543	-0.98749	0.286147	9
727		-0.331747	0.0800095	-0.013452	-0.641827	-0.470072	-0.618245	-0.0623292	-0.0833824	-0.207565	0.285258	8		-0.20113	-0.349629	0.0149676	-0.0864976	-0.143814	0.156619	4		0.175803	0.398204	0.287004	0.157261	2		1.8328	0.658207	0.827958	0.707698	0.808398	1.28793	0.818178	0.45662	6		1.1023	0.67485	1.10929	1.97114	1.80685	1.34002	1.36936	1.24349	1.54535	1.34002	0.390449	9
728		-0.876696	-0.72843	-1.09294	-0.866117	-1.97192	-1.52763	-0.0293074	-1.15838	-0.984819	0.572956	8		-1.34847	-1.93536	-1.38981	-1.28728	-1.36914	0.29973	4		-1.5644	-1.71711	-1.64075	0.107983	2		-1.69267	-1.01914	-1.50104	-2.06681	-1.57207	-1.88339	-1.63237	0.361038	6		-1.66591	0.204722	-0.481274	-1.54654	-1.27158	-1.52732	-2.24485	-0.920097	-1.36356	-1.36356	0.719029	9
729		-0.0504485	0.866755	0.781496	-1.05542	-1.8243	-2.11266	-1.14912	-1.04899	-1.05221	1.12001	8		-2.2973	-2.31319	-2.24931	-1.36945	-2.27331	0.459378	4		-2.3258	-2.83914	-2.58247	0.362986	2		-2.15976	-1.94341	-1.91501	-1.7209	-1.39281	-0.173029	-1.81795	0.722464	6		0.158359	0.26275	-0.47615	-1.81857	-1.32291	-2.01684	-0.918525	-1.32314	-1.47138	-1.32291	0.817902	9
730		0.458085	0.320566	0.17359	-0.842493	-0.405862	-1.52321	-1.92767	-1.91948	-0.624177	0.994566	8		-1.35802	-2.83154	-1.83597	-2.70219	-2.26908	0.705025	4		-1.83186	-2.57693	-2.2044	0.526844	2		-1.84936	-2.11695	-2.36643	-1.69739	-1.56652	-0.506738	-1.77338	0.645047	6		-0.0402743	0.117528	0.17599	-0.954454	-1.89431	-1.81363	-1.65534	-1.66134	-1.27329	-1.27329	0.863009	9
731		-0.16893	-0.308609	-0.0848609	-0.976179	-0.292743	-0.479166	-0.431266	-0.0947512	-0.300676	0.289939	8		-0.605657	-0.345566	-0.251107	-0.33644	-0.341003	0.153329	4		-0.492773	-0.450451	-0.471612	0.0299263	2		-0.460624	-0.201709	-0.358854	-0.228708	-0.112194	-0.238065	-0.233386	0.123659	6		-0.172133	0.415152	-0.540832	-0.163714	0.0151679	-0.327001	-0.217594	-0.242941	-0.315148	-0.217594	0.266344	9
732		0.661185	0.505512	0.238959	-1.12492	-2.19871	-2.14823	-2.0752	-2.39733	-1.60006	1.33118	8		-2.35147	-1.80013	-1.89967	-2.16141	-2.03054	0.250527	4		-2.94789	-2.02774	-2.48782	0.650645	2		-2.28426	-1.77546	-1.76339	-2.24247	-1.70496	-1.5779	-1.76943	0.296805	6		0.349445	-0.0623382	-0.812113	-1.20866	-2.19022	-2.27188	-2.70652	-2.36916	-1.24367	-1.24367	1.07742	9
733		-0.145586	-0.0531523	0.565225	-1.34506	-0.730997	-0.971626	-0.659293	-1.12465	-0.695145	0.63678	8		-0.667525	-0.701331	-0.603057	-0.488326	-0.635291	0.09381	4		-0.605634	-0.767333	-0.686484	0.114338	2		-1.43432	-0.67062	-0.749548	-1.02193	-0.729323	-0.420263	-0.739435	0.349737	6		-0.148488	-0.0773325	-0.872536	-0.460058	-0.779674	-0.614564	-0.820258	-0.526425	-0.90322	-0.614564	0.305151	9
734		-0.555766	-0.445199	-0.217019	0.271428	0.220108	0.519603	0.420544	0.457548	0.245768	0.426977	8		0.315556	0.323273	0.459353	0.198395	0.319415	0.106722	4		0.223603	0.136323	0.179963	0.061716	2		-0.793913	0.0965568	-0.0616819	0.556377	0.477311	-0.337611	0.0174375	0.508749	6		-0.658558	-0.72906	0.338369	-0.214159	-0.490424	-0.100878	-0.0230996	0.130346	-0.447547	-0.214159	0.363792	9
735		-0.754539	-0.413984	0.112378	-1.43117	-0.671329	-1.31926	-0.862319	-0.744792	-0.749665	0.487354	8		-1.26816	-1.09422	-0.93564	-1.43428	-1.18119	0.215611	4		-0.985692	-1.19722	-1.09146	0.149575	2		-2.16151	-1.36463	-1.16864	-1.25566	-1.28366	-1.22883	-1.26966	0.373545	6		-0.571158	-0.396139	-0.513728	-1.46265	-2.51288	-1.31325	-1.20048	-1.47794	-1.74151	-1.31325	0.677466	9
736		1.60258	1.3701	1.57818	-0.934667	-1.89823	-1.52211	-1.4374	-2.00038	-1.18603	1.62497	8		-2.04781	-1.53772	-1.99423	-1.5126	-1.76597	0.287304	4		-1.57847	-1.48119	-1.52983	0.068787	2		-2.03787	-1.28446	-1.92747	-1.47798	-2.60754	-0.0413716	-1.70273	0.877448	6		1.58941	1.47151	0.494981	-0.997197	-2.35286	-2.24732	-1.6675	-2.06284	-1.70851	-1.6675	1.59119	9
737		0.0150364	0.515696	0.0078594	0.687998	0.300866	0.266381	0.421316	0.403547	0.352206	0.23428	8		0.30662	-0.0366527	0.324741	0.318882	0.312751	0.176861	4		0.516184	0.411183	0.463684	0.0742469	2		0.907782	0.546627	0.451177	0.187775	0.298415	-0.120305	0.374796	0.347932	6		-0.91661	-0.359323	0.0769252	-0.430055	-0.341039	-0.60452	-0.0993221	0.25491	-0.131583	-0.341039	0.35553	9
738		1.64897	1.37016	1.16519	-1.39237	-1.70095	-1.68767	-1.66476	-2.25038	-1.52856	1.64427	8		-1.64527	-1.6373	-1.42461	-2.50962	-1.64128	0.481258	4		-1.56176	-1.83861	-1.70019	0.195765	2		-1.85613	-1.81362	-2.00827	-2.22232	-1.94426	-0.158276	-1.9002	0.753025	6		1.56176	1.68168	0.694949	-0.889813	-1.91377	-1.78189	-1.72156	-1.94534	-1.55156	-1.55156	1.52939	9
739		0.775146	1.18077	1.19369	0.952803	2.11622	2.12755	2.10842	2.2403	1.65106	0.615511	8		1.99135	1.8935	2.02534	1.96005	1.9757	0.0561123	4		1.99813	1.90486	1.95149	0.065954	2		0.770669	1.84721	1.91936	1.85638	2.02754	1.19871	1.85179	0.502072	6		0.772166	1.24843	1.45016	1.04192	1.24675	1.93827	1.93635	1.91304	1.37639	1.37639	0.418467	9
740		-0.773896	-0.373953	-0.316199	-0.903012	-0.705015	-0.819666	-0.52289	-0.312537	-0.613953	0.239313	8		-0.737736	-0.668799	-0.288399	-0.360811	-0.514805	0.222398	4		-0.274058	-0.489319	-0.381689	0.152212	2		-1.10251	-0.553236	-0.948479	-0.805105	-0.161069	-0.640529	-0.722817	0.331755	6		-0.625072	-0.152998	-0.452276	-0.886955	-0.586406	-0.627979	-0.720756	-0.328341	-0.683613	-0.625072	0.220349	9
741		0.799436	2.71407	2.90319	1.68007	2.93277	2.97599	2.99046	3.24085	2.91798	0.842516	8		2.76981	2.62424	2.82313	2.84528	2.79647	0.099429	4		2.82619	2.69316	2.75967	0.0940654	2		1.17717	2.62058	2.76857	2.62427	2.8059	1.55316	2.62243	0.705902	6		1.67632	2.94842	2.54169	1.57644	2.03374	2.6815	2.77103	2.75804	2.08217	2.54169	0.508893	9
742		-0.366499	1.54662	1.31432	-1.63959	-0.699446	-0.530105	-0.443238	0.00636459	-0.404869	1.05739	8		-0.568618	-0.543374	-0.430478	-0.379438	-0.486926	0.0902474	4		-0.439414	-0.513985	-0.4767	0.0527299	2		-1.64651	-0.486739	-0.561337	-0.963728	-0.299321	-0.280445	-0.524038	0.522775	6		0.593248	1.48506	0.213843	-0.724408	-1.23876	-0.580406	-0.511774	-0.274518	-0.60837	-0.511774	0.822006	9
743		-0.742436	-0.132221	-0.0310544	-0.879114	-0.76704	-1.74349	-1.9955	-1.31333	-0.823077	0.701987	8		-1.49926	-1.641	-2.14893	-1.87754	-1.75927	0.284729	4		-1.469	-1.97313	-1.72106	0.356478	2		-1.47789	-2.06281	-1.54119	-1.40709	-1.36841	-1.49057	-1.48423	0.254873	6		-0.510794	-0.184569	-0.195698	-0.949159	-1.69583	-1.50884	-1.53448	-1.42927	-0.938958	-0.949159	0.588451	9
744		-1.02461	0.81327	0.528472	-1.4303	0.0381014	-0.0159653	-0.825284	-0.142491	-0.0792282	0.775476	8		0.0335778	-0.177756	-0.499665	-0.333871	-0.255814	0.227214	4		-0.0106484	-0.164093	-0.0873705	0.108502	2		-0.903331	-0.231388	-0.056979	-0.642386	-0.507227	-0.831196	-0.574806	0.333512	6		-0.564252	0.487876	-0.362606	-0.410628	-0.36081	-0.0585526	-0.421163	-0.494459	-0.451974	-0.410628	0.324783	9
745		-1.50897	0.0602186	0.329799	-1.33139	-1.56233	-2.7936	-1.11721	-0.727218	-1.2243	0.987762	8		-1.76398	-2.37518	-1.00096	-1.13326	-1.44862	0.63258	4		-1.92697	-2.02846	-1.97772	0.0717632	2		-1.12101	-1.96345	-2.40234	-0.918664	-0.860842	-1.19154	-1.15628	0.626941	6		-0.593271	-0.281771	-0.699107	-1.72558	-1.72416	-2.62829	-1.47237	-1.54185	-1.63006	-1.54185	0.722868	9
746		-1.02843	-0.983932	-1.96635	0.367617	-0.864061	-0.625546	-1.44843	-1.14124	-1.00618	0.673268	8		-0.896095	-0.878335	-0.88475	-0.909621	-0.890423	0.0137404	4		-0.633387	-0.638325	-0.635856	0.00349182	2		-0.210631	-0.639486	-0.550678	-0.721109	-0.888776	-0.58892	-0.614203	0.225292	6		-0.350557	-1.07413	-0.40588	-1.05243	-0.635594	-0.879525	-0.819404	-0.786256	-0.91496	-0.819404	0.258491	9
747		-1.17609	-0.853352	-0.245659	-1.54521	-3.02169	-3.83437	-2.11373	-3.2041	-1.82947	1.26207	8		-3.5682	-3.26005	-1.79456	-2.17799	-2.71902	0.848478	4		-3.31211	-2.85811	-3.08511	0.321023	2		-1.38353	-3.31234	-3.46879	-1.71632	-1.42578	-1.69049	-1.7034	0.959151	6		-1.51604	-0.435068	-0.847726	-1.96012	-2.40084	-2.6067	-2.4777	-1.43028	-2.35386	-1.96012	0.773577	9
748		-0.434015	-0.8241	-0.161733	-1.90599	-1.84849	-1.86907	-1.92886	-2.15657	-1.85878	0.786198	8		-2.04466	-2.16181	-1.43736	-2.20692	-2.10324	0.356834	4		-2.41809	-1.81027	-2.11418	0.429793	2		-1.44437	-2.77018	-2.81305	-1.29995	-1.48624	-1.57382	-1.53003	0.698012	6		-0.884869	-0.310001	-0.746162	-1.62244	-1.26267	-2.19808	-3.45132	-1.91316	-1.00495	-1.26267	0.944957	9
749		-0.97775	-0.30706	0.128257	-0.895868	-0.951246	0.118803	-1.40892	-1.56898	-0.923557	0.647915	8		-1.05118	-0.683557	-1.03374	-1.39992	-1.04246	0.292541	4		-0.981093	-0.738889	-0.859991	0.171264	2		-0.663407	-0.828817	-0.862366	-1.21055	-0.991181	-1.62939	-0.926774	0.345351	6		-0.558526	-0.25403	-0.618649	-0.303858	-0.613829	-0.986549	-1.67445	-0.792132	-0.605294	-0.613829	0.423928	9
750		-0.590126	-0.4273	-0.241038	-1.1745	-1.85502	-2.16431	-2.08332	-1.42431	-1.2994	0.76182	8		-2.93798	-1.06484	-2.22277	-1.44092	-1.83184	0.834411	4		-1.68785	-1.06179	-1.37482	0.442692	2		-0.648365	-0.779863	-1.60353	-1.85805	-2.11742	-1.56269	-1.58311	0.589424	6		-1.01347	-0.00495646	-0.61681	-1.33978	-0.832247	-1.41709	-1.66929	-2.36726	-0.87044	-1.01347	0.675147	9
751		-1.49151	-0.0823073	-0.145719	-0.711122	-1.79137	-2.47177	-1.6428	-1.43555	-1.46353	0.836633	8		-1.85424	-2.25109	-1.62856	-1.92428	-1.88926	0.25741	4		-3.06614	-2.247	-2.65657	0.579221	2		-1.28668	-2.15895	-2.04942	-2.65387	-2.01042	-1.39443	-2.02992	0.509456	6		-0.786845	0.0322914	-0.675143	-0.809212	-1.74503	-3.16086	-3.599	-3.24589	-1.33137	-1.33137	1.32034	9
752		-0.31512	-0.245964	-0.176882	-0.382896	0.364478	0.543526	-0.117456	-1.157	-0.211423	0.512958	8		0.218233	0.324599	-1.01597	-1.95516	-0.398871	1.08531	4		0.378941	0.579694	0.479318	0.141954	2		0.540102	0.431752	0.489111	-1.63269	-1.22611	-0.74172	-0.154984	0.966808	6		-0.451686	-0.0535023	-0.0031412	0.394186	0.305353	0.279205	-0.468691	-0.863238	-0.366916	-0.0535023	0.427972	9
753		2.39064	2.97344	2.77083	-1.19311	-1.65227	-2.36167	-0.317871	-1.23236	-0.755493	2.18264	8		-1.46405	-2.56024	-2.6354	-1.88769	-2.22396	0.56052	4		-2.40241	-1.75288	-2.07765	0.459288	2		-1.90564	-2.56181	-1.93587	-2.03011	-1.44684	0.592822	-1.92076	1.10742	6		2.27521	2.58784	0.0258617	-1.36434	-1.64907	-1.67804	-1.16699	-2.18244	-1.75362	-1.36434	1.79573	9
754		-0.751718	0.631934	0.786723	-0.42986	-2.25272	-1.83563	-1.88235	-2.12005	-1.29368	1.22709	8		-2.44509	-2.064	-1.67748	-1.65229	-1.87074	0.374447	4		-1.80624	-2.63192	-2.21908	0.583843	2		-1.01372	-2.9883	-2.0301	-1.39823	-2.23809	-1.43107	-1.73059	0.715226	6		-0.157423	0.0199496	-1.09511	-1.19287	-2.30956	-2.07445	-1.77275	-1.81407	-1.61228	-1.61228	0.813548	9
755		0.102463	1.24985	0.982135	-0.20556	-1.97366	-2.06499	-2.6282	-1.73177	-0.968663	1.49913	8		-2.99497	-2.7461	-1.92876	-2.39554	-2.57082	0.462499	4		-2.43162	-2.97365	-2.70263	0.383274	2		-2.00996	-2.0031	-2.15561	-1.93771	-1.99599	-0.629407	-1.99954	0.572482	6		0.630694	0.980758	-0.179981	-1.34955	-2.36809	-3.65986	-2.28534	-2.21588	-2.27511	-2.21588	1.56287	9
756		-0.145228	1.18577	0.902962	-1.77725	-1.7535	-1.80277	-2.15381	-1.75899	-1.75625	1.35185	8		-1.91183	-4.53527	-2.5059	-1.94923	-2.22757	1.23668	4		-1.64611	-2.3942	-2.02016	0.528975	2		-2.34921	-3.07328	-2.19619	-2.74981	-3.36743	-1.12015	-2.54951	0.794867	6		0.463067	1.3817	0.249649	-1.17584	-1.75968	-1.87731	-2.03365	-1.91814	-1.28138	-1.28138	1.25603	9
757		-0.928684	0.269375	0.258542	0.1928	-0.164344	0.18591	-0.998994	-0.93334	0.0107828	0.586587	8		-0.00389533	-0.085622	-0.788637	-0.85227	-0.437129	0.449839	4		-0.167596	-0.0379367	-0.102767	0.0916833	2		-0.646171	-0.355442	-0.346695	-0.660072	-1.07554	-1.27669	-0.653121	0.378773	6		-0.365136	0.343766	-0.0703133	-0.159769	-0.49469	-0.452851	-1.02165	-0.864287	-0.874409	-0.452851	0.439502	9
758		-1.32905	-0.684045	0.227225	-0.553357	-2.53323	-2.47404	-1.92533	-2.06856	-1.62719	1.00289	8		-2.96484	-2.02101	-2.90376	-2.44577	-2.67476	0.440966	4		-2.70196	-2.98053	-2.84125	0.196977	2		-2.02108	-3.4601	-1.93237	-2.37443	-3.24739	-1.50281	-2.19776	0.775442	6		-0.834953	-0.642079	-0.639252	-1.57078	-2.0197	-2.76325	-2.26842	-2.17088	-1.7739	-1.7739	0.770561	9
759		-0.909693	1.48813	1.98752	0.193744	0.891465	1.02577	1.01111	1.02845	1.01844	0.871607	8		0.896121	0.907028	1.0194	0.943719	0.925373	0.0557407	4		0.797267	0.881666	0.839466	0.059679	2		-0.268816	0.710616	0.772272	0.898761	0.912298	-0.153982	0.741444	0.541017	6		0.379366	1.75954	0.932139	0.18317	0.109054	0.693741	0.751775	0.8152	0.106838	0.693741	0.527669	9
760		-0.894442	1.14805	1.62894	-1.23885	-1.76182	-1.64193	-1.24143	-1.08978	-1.16432	1.28701	8		-1.48883	-1.57706	-1.498	-1.65662	-1.53753	0.0784014	4		-1.44012	-0.892323	-1.16622	0.387351	2		-2.00818	-2.06516	-1.17799	-2.48783	-2.1059	-1.03965	-2.03667	0.57344	6		0.367532	1.4427	0.35151	-1.30161	-1.85575	-2.05178	-1.18186	-2.15987	-1.94982	-1.30161	1.31458	9
761		0.286231	2.41367	2.80083	-0.706208	-2.08023	-2.12201	-1.33756	-1.74136	-1.02188	1.96868	8		-2.01078	-2.06219	-1.67102	-2.10324	-2.03648	0.197512	4		-2.84067	-2.15151	-2.49609	0.487312	2		-1.39204	-1.27234	-1.88365	-1.92674	-2.76804	-0.820705	-1.63784	0.674335	6		1.34693	2.57298	0.988207	-2.74868	-1.38764	-1.64701	-1.55383	-1.73731	-2.70028	-1.55383	1.90688	9
762		-1.04368	0.680442	0.8303	-0.836088	-3.37126	-1.71388	-1.90267	-2.09733	-1.37878	1.41874	8		-2.02788	-2.8335	-1.67503	-2.24495	-2.13641	0.485963	4		-1.60975	-1.7167	-1.66323	0.0756237	2		-1.90884	-2.42347	-1.7923	-1.76817	-2.51854	-1.98477	-1.9468	0.324803	6		-0.288556	0.702547	-0.460724	-1.5563	-2.00305	-1.86693	-2.21424	-1.8208	-1.90112	-1.8208	1.00486	9
763		-0.271552	0.870447	0.546913	-0.65553	0.0979531	-0.173526	-0.663995	-0.764365	-0.222539	0.597216	8		-0.101259	-0.108499	-0.266588	-0.488215	-0.187544	0.181525	4		0.105857	0.196366	0.151111	0.0639991	2		-0.283272	0.0518648	0.198769	-0.401063	-0.200672	-0.523282	-0.241972	0.273506	6		0.314277	0.967375	-0.0431799	0.184693	0.0174225	0.153771	-0.223424	-0.193605	-0.214609	0.0174225	0.374998	9
764		-0.54313	1.46761	1.45084	-2.00781	-1.51973	-2.38734	-2.43888	-1.88113	-1.70043	1.61949	8		-1.81625	-2.01642	-2.02373	-2.14436	-2.02007	0.135936	4		-1.6846	-2.64619	-2.1654	0.67995	2		-1.50372	-1.81932	-1.70957	-1.98632	-1.90613	-1.43177	-1.76444	0.221435	6		0.0709003	1.62624	0.351038	-0.88501	-2.25616	-1.5906	-2.22665	-2.12962	-1.98762	-1.5906	1.39487	9
765		-1.56694	-0.598997	-0.431431	-1.63069	-1.60262	-1.65962	-2.48895	-1.54361	-1.58478	0.65057	8		-2.36704	-1.86497	-1.28484	-1.91864	-1.89181	0.44398	4		-1.53182	-1.84858	-1.6902	0.223987	2		-1.33112	-2.18524	-1.93327	-1.5896	-2.19973	-1.82649	-1.87988	0.340303	6		-1.21462	-1.47744	-0.57273	-1.05712	-1.33159	-1.67725	-1.90739	-1.53495	-1.50273	-1.47744	0.387037	9
766		-1.22956	-0.0834067	-0.0932264	-1.96427	-2.90039	-2.78559	-2.33434	-1.30362	-1.63395	1.106	8		-2.71232	-1.41454	-1.84822	-1.74004	-1.79413	0.553923	4		-2.27607	-3.01173	-2.6439	0.520192	2		-2.26759	-3.10491	-3.60122	-1.73089	-2.18122	-1.41787	-2.2244	0.826554	6		-1.10182	-0.0887164	-0.900337	-1.58884	-1.86857	-2.04592	-2.36961	-2.05799	-2.30225	-1.86857	0.757245	9
767		-1.16954	0.0576995	-0.498309	-0.793157	-0.16281	-0.4915	-0.445103	-0.391921	-0.468301	0.372699	8		-0.13426	-0.243806	-0.262104	-0.34263	-0.252955	0.085804	4		0.0295508	-0.0497004	-0.0100748	0.0560391	2		-0.830553	-0.116258	-0.0595907	-0.464542	-0.395711	-0.747042	-0.430126	0.31584	6		-0.655337	-0.157221	-1.21097	-1.10535	-0.638755	-0.158798	-0.429073	-0.611007	-0.445122	-0.611007	0.366954	9
768		-1.05024	0.65461	0.31571	-0.767556	-0.503979	-0.50149	-0.576037	-0.273016	-0.502734	0.563101	8		-0.602695	-0.647732	-0.632795	-0.402187	-0.617745	0.114322	4		-0.315817	-0.412161	-0.363989	0.0681251	2		-0.404338	-0.459858	-0.382899	-0.554412	-0.720173	-0.79658	-0.507135	0.171459	6		-0.503468	0.541492	0.279408	0.0844155	-0.479201	-0.621119	-0.549929	-0.730602	-0.309943	-0.479201	0.446855	9
769		-0.354088	0.479621	0.211759	-0.415348	0.10482	-0.228464	-0.447136	-0.680762	-0.291276	0.392491	8		-0.181352	-0.180532	-0.922202	-0.56777	-0.374561	0.35635	4		-0.0780608	0.0443551	-0.0168528	0.0865611	2		0.311846	0.169944	-0.0920133	-0.453042	-0.511082	-0.15303	-0.122522	0.327501	6		0.279839	0.744721	0.0549481	-0.204387	-0.0741346	-0.1957	-0.324043	-0.328152	-0.505074	-0.1957	0.38004	9
770		-1.1155	-0.119379	-0.640165	-0.479672	-0.583524	-0.780194	-0.853516	-0.653253	-0.646709	0.290339	8		-0.999619	-1.01047	-1.31114	-1.00579	-1.00813	0.152987	4		-1.10698	-1.00141	-1.0542	0.0746495	2		-0.601425	-0.756988	-0.9124	-1.13048	-0.872019	-0.627446	-0.814504	0.198192	6		-0.30191	-0.390896	-0.007945	-0.375435	-0.877231	-0.875516	-0.795455	-0.789905	-1.78192	-0.789905	0.510768	9
771		-1.06357	1.49089	1.15952	1.57477	0.995151	0.827108	-0.484518	-0.36538	0.911129	1.00604	8		0.458492	0.53532	-1.30035	-0.913175	-0.227341	0.939797	4		0.491325	0.637623	0.564474	0.103448	2		0.199749	0.504499	0.711413	-1.17538	-1.05297	-0.71147	-0.25586	0.825809	6		0.303211	1.34944	0.928113	0.375699	0.7637	1.38112	0.453023	-0.761352	-0.322175	0.453023	0.713618	9
772		-0.187415	0.668361	0.5455	-0.020916	0.744292	0.4424	-0.0519224	0.0840871	0.263244	0.36269	8		0.0973834	0.360923	-0.688702	-0.339379	-0.120998	0.464786	4		0.206926	0.174701	0.190814	0.0227868	2		0.323307	0.418342	0.0921443	-0.344271	-0.0203621	-0.0955894	0.0358911	0.280301	6		0.261281	0.695551	0.300393	0.459233	0.308692	0.058606	-0.0313432	-0.315012	-0.421326	0.261281	0.360069	9
773		-0.693241	-0.237149	0.0749884	0.379192	1.60637	1.44799	-0.296369	-0.40247	-0.0810804	0.859541	8		1.26142	1.264	-0.571755	-0.899158	0.344831	1.16136	4		1.0949	1.0744	1.08465	0.0144977	2		0.474186	1.25981	1.03145	-0.724256	-0.598698	-0.61026	-0.062256	0.896195	6		-0.609999	-0.660701	-0.0372836	0.196328	0.644793	0.859874	0.268938	-0.491261	-0.204254	-0.0372836	0.543019	9
774		-0.385647	-0.113554	0.615371	0.423078	0.987166	0.775619	-0.140362	-0.10958	0.156749	0.507191	8		0.666048	0.481863	-0.679556	-0.885395	-0.0988465	0.791213	4		0.519909	0.439229	0.479569	0.0570493	2		0.87562	0.792276	0.289228	-0.371959	-0.544657	-0.301589	-0.00618042	0.618551	6		-0.253977	0.323405	-0.0809894	0.364016	0.285559	0.0554583	-0.114135	-0.181145	-0.0346416	-0.0346416	0.230526	9
775		0.21918	1.01779	0.853465	0.00288123	0.981621	0.956808	0.107598	0.252382	0.552924	0.440094	8		0.744453	0.756635	-0.196799	-0.227632	0.273827	0.556014	4		0.497112	0.670094	0.583603	0.122317	2		0.551578	0.723172	0.642874	-0.203889	-0.0795619	0.133514	0.342546	0.396344	6		0.257328	0.835942	0.502015	0.848435	0.458804	0.655626	0.400569	-0.219355	0.0519016	0.458804	0.352032	9
776		-0.434391	0.504508	0.362227	-0.678411	0.164926	0.459212	-0.782555	-1.18381	-0.134732	0.651506	8		-0.218585	-0.0505085	-1.24695	-1.00361	-0.611099	0.584605	4		-0.247841	-0.373607	-0.310724	0.0889301	2		-0.558154	-0.0431605	-0.267594	-1.1006	-0.896527	-1.07867	-0.727341	0.440493	6		-0.521147	0.0493261	-0.98775	-0.321782	-0.316158	-0.294815	-0.694052	-1.03933	-1.0228	-0.521147	0.387765	9
777		0.392039	0.568862	0.222466	0.786887	-0.0124627	-0.183627	-0.214942	-0.406813	0.105002	0.418423	8		-0.363982	-0.453813	-0.641162	-0.550854	-0.502333	0.119893	4		-0.469474	-0.654623	-0.562048	0.130921	2		0.515669	-0.452363	-0.430514	-0.71122	-0.749314	-0.304018	-0.441439	0.460048	6		0.32744	0.726251	0.299066	0.538803	0.121377	-0.482848	-0.401935	-0.56308	-0.0332551	0.121377	0.462408	9
778		2.92604	4.10744	3.91921	5.44049	3.36168	3.30554	1.70261	1.8262	3.33361	1.22358	8		2.52309	2.57167	1.15006	0.90252	1.83658	0.884218	4		2.15013	2.09864	2.12438	0.0364055	2		3.9804	2.16418	2.04472	0.83241	0.581775	1.15316	1.59894	1.2478	6		3.11236	3.87985	3.7174	4.06821	3.14386	2.14685	1.23962	0.164429	2.29282	3.11236	1.3071	9
779		-0.425037	0.460882	-0.328899	2.82074	0.79317	0.787077	0.179649	0.30296	0.381921	1.01393	8		0.400149	0.390619	0.184924	0.266171	0.328395	0.103586	4		0.13586	0.282693	0.209276	0.103827	2		0.164342	0.224387	0.281837	-0.10044	-0.253469	-0.45389	0.0319514	0.294619	6		-0.414081	-0.468708	0.800763	0.92787	-0.0415363	0.128579	-0.0114129	-0.236168	-0.229603	-0.0415363	0.49964	9
780		-1.60654	-0.95678	-2.17219	-1.47311	-1.66333	-1.46582	-2.09285	-1.25319	-1.53983	0.403694	8		-1.92049	-2.12529	-2.46651	-1.74708	-2.02289	0.309195	4		-1.73718	-2.39523	-2.06621	0.465311	2		-1.04454	-1.66136	-2.13986	-1.97979	-1.56089	-2.10407	-1.82057	0.417479	6		-1.20904	-2.01792	-0.892094	-1.53495	-1.388	-2.04409	-1.65939	-0.853904	-2.37199	-1.53495	0.525687	9
781		-0.139299	1.00086	1.06471	0.594112	1.03846	0.91718	-0.561203	-0.497896	0.755646	0.710206	8		0.823216	0.913886	-0.72228	-0.815229	0.0504676	0.946784	4		1.08253	1.08365	1.08309	0.000794301	2		1.0871	1.06419	0.94423	-0.762615	-0.739886	-0.412009	0.26611	0.924356	6		0.346416	0.669338	0.636209	1.13965	0.774958	0.88895	0.276229	-0.531367	0.206048	0.636209	0.488118	9
782		0.955618	2.11469	2.28856	1.63668	2.69961	2.3657	0.65783	0.599052	1.87569	0.828692	8		2.26601	2.2193	0.419983	0.373423	1.31964	1.0661	4		2.34467	2.27059	2.30763	0.0523852	2		1.41726	2.37252	2.23995	0.601973	0.75081	0.899978	1.15862	0.769108	6		1.62348	2.22898	1.71722	1.44236	1.83704	2.19757	1.6425	0.707459	1.04764	1.6425	0.493881	9
783		-0.0578319	0.715101	0.654613	1.8072	1.69788	1.60147	1.46751	1.47108	1.46929	0.657934	8		1.35682	1.46303	1.21697	1.2617	1.30926	0.109153	4		1.34613	1.42312	1.38463	0.0544356	2		1.46664	1.40517	1.3111	1.19743	1.19916	0.734627	1.25513	0.260746	6		0.148127	0.575204	0.940354	1.51961	1.50048	1.70813	1.76407	1.59871	1.7465	1.51961	0.584812	9
784		0.0290297	0.916401	1.07616	1.78036	2.02227	1.78396	-0.319141	-0.422887	0.996282	0.987653	8		1.69414	1.61344	-0.190308	-0.190881	0.711568	1.06537	4		1.75589	1.67694	1.71641	0.0558246	2		0.636172	1.74847	1.68157	-0.222833	-0.488924	0.0416472	0.338909	0.965165	6		0.392651	0.944704	1.16303	0.923598	1.09489	1.64068	0.880827	-0.399265	0.208363	0.923598	0.602992	9
785		-1.42546	-0.42341	-1.23058	-1.07945	-1.26501	-1.75601	-2.73404	-1.38574	-1.32538	0.655681	8		-1.97175	-2.14918	-1.72144	-1.77988	-1.87581	0.194444	4		-1.50477	-2.49614	-2.00046	0.701002	2		-1.35831	-1.40792	-1.77244	-2.10343	-1.79431	-2.29894	-1.78337	0.371462	6		-1.83731	-0.937348	-1.07586	-0.826342	-1.61727	-1.56044	-2.01911	-1.91951	-1.47648	-1.56044	0.436118	9
786		-1.47138	-1.00269	-0.945098	-1.5347	-0.782518	-1.13312	-1.02028	-0.967573	-1.01149	0.263417	8		-0.971612	-0.899654	-1.27986	-0.977745	-0.974678	0.168858	4		-0.752579	-0.700372	-0.726476	0.036916	2		-1.37695	-0.778975	-0.622086	-1.09506	-1.69813	-1.269	-1.18203	0.396206	6		-0.722529	-1.47373	-1.8502	-0.546784	-1.34217	-0.870408	-0.854467	-1.11818	-1.42256	-1.11818	0.420854	9
787		0.0467423	2.39369	1.89713	2.18359	4.05105	3.75835	1.87506	2.18509	2.18434	1.23338	8		3.53094	3.43112	1.76607	1.79789	2.6145	0.981881	4		3.67822	3.46432	3.57127	0.151246	2		1.48698	3.60021	3.57255	1.76867	1.8894	1.11183	1.82904	1.07803	6		1.41544	2.42207	2.45066	2.09423	2.5613	3.50022	2.7762	1.82526	1.74257	2.42207	0.625819	9
788		-1.76027	-1.72341	-2.82363	-1.99781	-2.52794	-3.61352	-2.48912	-2.50865	-2.49889	0.622154	8		-3.06244	-2.3063	-2.17081	-2.69016	-2.49823	0.402158	4		-2.87549	-3.57216	-3.22382	0.492617	2		-2.30306	-2.99786	-2.52469	-1.86033	-2.01421	-1.92072	-2.15863	0.436119	6		-1.29943	-1.09366	-1.17319	-1.05881	-1.08248	-2.83153	-1.70431	-2.0478	-2.2838	-1.29943	0.640493	9
789		1.15626	1.83941	1.71434	1.06426	0.836249	0.610473	0.369958	0.262864	0.950252	0.580596	8		0.670756	0.630492	0.0436886	0.193086	0.411789	0.313712	4		0.781913	0.746821	0.764367	0.0248139	2		1.03094	0.803335	0.858424	0.12694	0.0433528	0.534965	0.66915	0.406179	6		1.33498	1.74273	1.04717	0.798294	0.843477	0.628257	0.366773	0.253935	0.571535	0.798294	0.47287	9
790		0.602804	1.53057	0.879003	-0.780375	-0.260613	-0.107703	-0.23645	-0.695493	-0.172077	0.810491	8		-0.261597	-0.438016	-0.398644	-0.543364	-0.41833	0.116508	4		-0.268289	-0.272682	-0.270486	0.00310657	2		-0.648955	-0.295631	-0.0437128	-0.246553	-0.630546	-0.215571	-0.271092	0.242306	6		0.872767	1.42578	-0.335354	-0.998831	-0.684888	-0.239029	-0.419963	-0.604759	-0.327122	-0.335354	0.781739	9
791		-1.17637	-0.865433	-1.11272	-0.660259	-0.932135	-1.0695	-1.297	-1.28412	-1.09111	0.219075	8		-1.45292	-1.01997	-1.22667	-1.28704	-1.25686	0.17885	4		-1.10756	-1.2607	-1.18413	0.108286	2		-1.24412	-1.10998	-1.42093	-1.3422	-1.36721	-1.34866	-1.34543	0.111657	6		-1.21957	-1.27253	-0.703269	-0.842227	-0.765842	-0.959987	-0.793289	-1.21921	-1.32601	-0.959987	0.246923	9
792		-0.811202	0.0727632	0.481782	0.40925	0.197676	0.0414645	-0.0854021	-0.270456	0.0571138	0.411273	8		0.102762	0.100156	-0.122323	-0.234074	-0.0110834	0.167786	4		0.184375	0.236447	0.210411	0.0368201	2		-0.864481	0.35969	0.430026	-0.138254	-0.112974	-0.606521	-0.125614	0.513116	6		-0.697428	0.196301	-0.719203	0.253695	0.0188265	0.198273	0.197924	-0.0918907	-0.136889	0.0188265	0.378304	9
793		-0.893987	-1.54575	-1.42908	-0.462067	-0.855427	-1.488	-1.09192	-0.849141	-0.992952	0.382749	8		-1.05239	-1.13605	-1.30478	-0.982156	-1.09422	0.139007	4		-0.806469	-1.25701	-1.03174	0.318578	2		-1.14504	-1.20635	-1.09511	-1.12425	-1.14667	-1.07348	-1.13465	0.0463839	6		-0.60069	-1.07908	-0.452821	-0.732913	-1.30882	-1.2109	-1.48998	-0.881561	-1.20791	-1.07908	0.348836	9
794		-1.28978	-2.00071	-0.474774	-1.01536	-1.07861	-0.981482	-1.30131	-0.986794	-1.04698	0.430897	8		-1.15841	-1.15598	-1.92248	-1.59137	-1.37489	0.371706	4		-1.25053	-1.19129	-1.22091	0.0418895	2		-0.696776	-1.04336	-1.05854	-2.23119	-1.8559	-1.21361	-1.13607	0.575622	6		-0.900174	-1.11432	-0.664522	-1.06919	-0.710262	-1.48827	-1.27193	-0.89952	-1.6235	-1.06919	0.330606	9
795		-0.0888329	1.21873	1.2973	0.532647	2.23741	1.98605	2.01303	2.15598	1.64167	0.845278	8		1.89767	1.86534	1.4165	1.49695	1.68114	0.247785	4		1.8359	1.83934	1.83762	0.00243211	2		0.648551	1.86394	1.64015	1.66486	1.72816	0.765449	1.65251	0.53231	6		0.585742	1.17993	1.33047	0.544464	1.1445	1.92925	1.90992	1.66752	1.11937	1.17993	0.505829	9
796		-1.75744	-0.888503	-1.15561	-0.998048	-1.39008	-2.24458	-2.04867	-1.39952	-1.3948	0.490867	8		-1.60403	-1.88989	-2.1373	-1.8687	-1.87929	0.217935	4		-1.34822	-0.799119	-1.07367	0.38827	2		-1.09786	-1.8552	-1.41384	-1.82925	-2.13884	-1.8068	-1.81802	0.371128	6		-1.3086	-1.49113	-1.01127	-1.03362	-1.85652	-1.82204	-1.55526	-1.69546	-1.76461	-1.55526	0.323073	9
797		-0.998531	-0.995732	-0.34296	-0.529327	-0.126251	-0.159929	-0.0654438	0.0337363	-0.251445	0.408081	8		-0.324766	-0.194844	-0.505267	-0.4016	-0.363183	0.130774	4		-0.40074	-0.109284	-0.255012	0.20609	2		-0.478392	-0.294536	-0.550205	-0.508366	-0.298382	-0.551573	-0.493379	0.119725	6		-0.858889	-0.758683	-0.218059	-0.361463	-0.412178	-0.450288	-0.236099	-0.102148	-0.682771	-0.412178	0.261337	9
798		1.46546	1.61272	1.8728	-0.484928	0.29761	0.244467	0.129581	0.166751	0.271039	0.859132	8		-0.0366152	0.135751	-0.420651	-0.0312218	-0.0339185	0.235645	4		-0.0947947	-0.0707596	-0.0827772	0.0169953	2		-0.249287	0.00449632	-0.289022	-0.0209738	-0.184231	0.633141	-0.102602	0.340317	6		1.59609	1.7713	0.758397	-0.122364	-0.37828	-0.177413	-0.192385	0.214532	-0.0150555	-0.0150555	0.806751	9
799		-0.178286	-0.355541	-0.161563	-1.6466	-1.59934	-1.03756	-0.989262	-0.538882	-0.764072	0.598375	8		-1.28192	-1.58895	-1.43403	-1.59337	-1.51149	0.148273	4		-1.26792	-1.06478	-1.16635	0.143642	2		-1.15438	-1.43642	-1.13229	-1.29888	-0.464302	-0.970786	-1.14334	0.338862	6		-1.01887	-0.958997	-0.629059	-1.44978	-1.40101	-1.25386	-1.2693	-1.86024	-0.648571	-1.25386	0.396335	9
800		-0.75114	-0.956846	-1.81678	-0.552877	-0.6071	-0.497262	-0.334626	-0.412807	-0.579988	0.476531	8		-0.859331	-1.31568	-0.717383	-0.688008	-0.788357	0.290195	4		-1.29466	-0.979236	-1.13695	0.223038	2		-0.316929	-0.893045	-0.741099	-0.805218	-1.25346	-0.648257	-0.773158	0.306856	6		-0.986426	-0.601917	-1.4715	-0.385478	-0.58329	-0.814494	-0.746442	-0.943212	-0.458546	-0.746442	0.331482	9
801		1.11094	1.08804	0.453404	0.336746	0.48896	0.56063	0.538852	0.33535	0.513906	0.310783	8		0.121414	0.215153	0.258059	0.0649498	0.168283	0.0877214	4		0.101693	0.215731	0.158712	0.0806375	2		-0.353011	0.182734	0.0625754	-0.0976705	0.0636617	0.361119	0.0631186	0.24409	6		0.792793	0.350425	0.323291	-0.714262	0.170413	0.182552	0.109682	-0.256705	-0.051556	0.170413	0.420955	9
802		-0.289655	-0.25147	0.0296069	0.0158752	1.29227	1.41601	1.57402	1.3496	0.660941	0.830199	8		0.776528	0.850164	0.924142	0.803735	0.826949	0.0646002	4		0.449816	0.973821	0.711819	0.370527	2		-0.61219	0.309582	0.464373	0.637646	0.514526	-0.11222	0.386978	0.475289	6		-0.250282	-0.934784	-0.794276	0.144426	-0.0549576	0.627217	0.614559	0.273814	-0.432525	-0.0549576	0.564804	9
803		-0.694279	-0.80149	-0.104508	0.00954507	-0.904485	-0.551446	-0.326315	-0.502261	-0.526854	0.324955	8		-0.771722	-0.730512	-0.81586	-0.652115	-0.751117	0.0696389	4		-0.737625	-0.914539	-0.826082	0.125097	2		-1.12412	-0.901568	-0.69774	-0.621038	-0.621683	-0.663244	-0.680492	0.201745	6		-1.0134	-1.38275	-0.821634	-0.575276	-0.792188	-0.806724	-0.802429	-0.900916	-0.944467	-0.821634	0.220487	9
804		0.470876	-0.222619	-0.500845	0.446664	0.0637105	-0.0062307	0.273439	0.0367606	0.0502355	0.330024	8		-0.148004	-0.239952	0.282198	0.344129	0.0670967	0.296275	4		0.184658	0.257859	0.221259	0.051761	2		0.723134	1.59013	1.64999	1.33089	1.52017	2.03163	1.55515	0.434008	6		0.995554	0.86621	1.77588	2.10764	1.74366	1.96738	2.26946	2.79978	1.91897	1.91897	0.599268	9
805		-0.298372	-1.08459	-1.07692	-0.620811	-0.724975	-1.15219	-1.00733	-1.02273	-1.01503	0.297723	8		-1.12705	-1.19804	-0.95387	-0.819518	-1.04046	0.170917	4		-1.02667	-1.23224	-1.12945	0.145358	2		-0.788233	-1.00031	-1.02347	-0.913505	-0.976464	-0.688673	-0.944984	0.13302	6		-0.777056	-0.847396	-0.433404	-0.944767	-0.929971	-0.772655	-0.998387	-0.908669	-0.810897	-0.847396	0.1664	9
806		-1.76642	-1.10811	-1.45087	-1.34282	0.0566139	-0.183403	-0.221213	-0.886567	-0.99734	0.673165	8		-0.205885	-0.0990077	-0.487441	-0.454845	-0.330365	0.18957	4		-0.405993	-0.129893	-0.267943	0.195232	2		-0.660161	-0.185876	-0.391346	-0.594682	-0.602415	-0.67767	-0.598549	0.192383	6		-2.13084	-0.917774	-0.669201	-0.452337	-0.467531	-0.320462	-0.279235	-0.50311	-0.87839	-0.50311	0.569149	9
807		0.0815213	-0.0420187	-0.453063	0.0976569	-0.409576	-0.569422	-0.370888	-0.674761	-0.390232	0.2984	8		-0.410672	-0.322647	-0.592725	-0.535339	-0.473006	0.12176	4		-0.581165	-0.359831	-0.470498	0.156507	2		-0.721131	-0.551827	-0.417148	-0.591569	-0.676596	-0.395459	-0.571698	0.132737	6		-0.634581	-0.215123	-0.776097	-0.306708	-0.777452	-0.462938	-0.313269	-0.326483	-0.802993	-0.462938	0.236248	9
808		1.00432	1.08338	0.806438	-0.938761	-0.568666	-0.680831	-0.0355364	-0.521326	-0.278431	0.825588	8		-0.44909	-0.678553	-0.226739	-0.444696	-0.446893	0.184491	4		-0.442345	-0.326054	-0.3842	0.0822299	2		-0.436961	-0.423594	-0.26734	-0.259765	-0.378838	0.288697	-0.323089	0.272836	6		0.890345	0.72852	0.0339336	-0.525959	-0.586526	-0.48946	-0.450947	-0.479659	-0.267591	-0.450947	0.563869	9
809		-0.556161	-0.654693	-0.794666	-0.0459193	-0.403952	-0.3854	-0.369392	-0.747185	-0.480056	0.245063	8		-0.470085	-0.437055	-0.270519	-0.716373	-0.45357	0.183964	4		-0.322411	-0.232659	-0.277535	0.0634644	2		-0.537946	-0.32578	-0.326483	-0.749848	-0.664383	-0.792495	-0.601165	0.205251	6		-1.45489	-1.13979	-0.551564	-0.672638	-0.456773	-0.118355	-0.319565	-0.550586	-0.627415	-0.551564	0.408857	9
810		0.0955216	0.355937	0.444434	-0.475825	-0.215319	-0.209114	0.17516	-0.14812	-0.0262993	0.316768	8		-0.201134	-0.128012	-0.114365	-0.117969	-0.12299	0.0409187	4		-0.211967	-0.212918	-0.212443	0.000672402	2		-0.52021	-0.147947	-0.11793	-0.192729	-0.337471	0.079381	-0.170338	0.204332	6		0.0172172	0.138187	-0.414512	-0.154666	-0.545128	-0.235205	-0.0375042	-0.0612645	-0.533054	-0.154666	0.246597	9
811		-0.790262	0.233697	0.100546	-0.289053	0.0558157	-0.00497009	0.416456	0.0784042	0.0671099	0.3685	8		-0.0748677	0.0822022	0.0698628	-0.154173	-0.00250245	0.114791	4		-0.10722	0.0628264	-0.0221967	0.120241	2		-0.427536	0.0225099	0.0843551	0.0322695	-0.0713808	0.0193814	0.0209457	0.188473	6		0.0194398	-0.0600044	0.0665548	-0.362438	0.00315488	-0.0428344	0.209551	0.184895	-0.108881	0.00315488	0.1698	9
812		-0.973106	-0.659781	-0.654638	-1.19949	-0.622393	-1.05224	-0.819753	-1.054	-0.89643	0.220376	8		-0.580659	-0.499228	-0.909371	-0.70241	-0.641535	0.178381	4		-0.69926	-0.625178	-0.662219	0.0523841	2		-1.04088	-0.572849	-0.590274	-1.10995	-1.25446	-1.17503	-1.07541	0.299502	6		-1.79708	-0.925743	-1.48959	-0.698295	-0.850859	-0.939935	-0.601852	-0.752373	-0.945385	-0.925743	0.390553	9
813		-1.31856	-1.48315	-1.43636	-1.5029	-1.32313	-1.52778	-1.77103	-2.26763	-1.49302	0.312212	8		-2.18037	-1.76182	-1.9941	-1.88814	-1.94112	0.177114	4		-1.64545	-1.94966	-1.79755	0.215106	2		-2.03716	-1.45422	-1.4456	-1.90127	-1.38792	-2.36499	-1.67775	0.39835	6		-1.37866	-1.16279	-0.768026	-1.42091	-1.92759	-2.34922	-2.17019	-1.71504	-1.02608	-1.42091	0.533271	9
814		0.395759	1.43065	1.33448	0.679339	1.98491	1.68932	1.98816	1.96074	1.55999	0.610691	8		1.63889	1.48862	1.58056	1.71608	1.60972	0.0959581	4		1.61217	1.61866	1.61541	0.00458623	2		1.02313	1.57971	1.66341	1.51291	1.51729	0.89871	1.5151	0.320785	6		0.875885	1.50588	1.28555	0.705163	1.27543	1.53005	1.57543	1.57197	1.38682	1.38682	0.313682	9
815		-1.67178	-1.49597	-1.04497	0.735289	3.28586	3.08635	1.42679	1.50763	1.08104	1.96574	8		2.88059	2.75412	1.26001	1.31339	2.03376	0.885498	4		2.96025	2.84176	2.90101	0.0837798	2		0.821597	2.88098	3.03877	1.30433	1.39069	-0.119943	1.34751	1.21597	6		-0.897697	-0.349919	0.745439	1.21727	1.96912	2.88168	2.17574	1.32916	1.34212	1.32916	1.19381	9
816		0.107838	1.80104	1.41323	-0.448058	1.00623	0.781235	0.458069	0.387288	0.619652	0.721635	8		0.875012	0.79582	0.338919	0.444579	0.6202	0.261762	4		0.937091	1.00485	0.97097	0.0479121	2		-0.0860832	1.0087	1.01744	0.332111	0.360143	0.287632	0.346127	0.438587	6		1.07414	1.79279	1.21629	0.203397	0.415661	0.829889	0.657559	0.359595	0.279673	0.657559	0.525396	9
817		-1.20536	-0.0441197	-0.537545	1.3084	-0.391038	-0.0448449	-0.629078	-0.701054	-0.464292	0.743355	8		-0.248766	-0.248892	-0.357374	-0.560811	-0.303133	0.147087	4		-0.326761	-0.376527	-0.351644	0.0351898	2		0.379978	-0.269473	-0.210605	-0.542738	-0.642667	-0.610727	-0.406106	0.385394	6		-0.939718	0.0264873	0.412702	0.770036	0.277572	-0.53191	-0.591908	-0.767877	-0.206341	-0.206341	0.583344	9
818		-0.531873	0.860219	0.530315	0.404576	0.359954	0.358036	0.322866	0.377312	0.368633	0.391591	8		0.268545	0.366097	0.122321	0.0480012	0.195433	0.143083	4		0.217865	0.211056	0.214461	0.00481472	2		-0.550129	0.275285	0.272524	0.236101	0.400814	-0.253575	0.254312	0.376615	6		-0.0898631	0.416528	0.562547	-0.521673	0.00145165	-0.139389	-0.040349	0.184053	-0.163841	-0.040349	0.325399	9
819		-2.87572	-2.76385	-2.08924	-1.60835	-0.334596	-0.276562	-0.283196	-0.163216	-0.971473	1.17408	8		-0.3364	-0.325282	-0.629341	-0.332289	-0.334345	0.149079	4		-0.475846	-0.17166	-0.323753	0.215092	2		-0.410609	-0.208327	-0.487897	-0.459063	-0.390942	-1.54266	-0.434836	0.480069	6		-2.81773	-1.67876	-1.35717	-0.53337	-0.652246	-0.363137	-0.174858	-0.361373	-0.59772	-0.59772	0.856108	9
820		0.468476	-0.294728	0.0583412	-0.539312	0.025975	0.0591433	0.274677	0.127197	0.0587423	0.314496	8		-0.0112191	-0.201524	-0.00680913	0.121915	-0.00901411	0.133247	4		-0.131849	0.051152	-0.0403485	0.129401	2		0.0701505	-0.089165	-0.0868614	0.267625	0.148465	0.258618	0.109308	0.159397	6		0.350932	-0.316598	0.263438	0.121989	-0.257304	-0.219708	-0.0613018	0.0273867	0.157173	0.0273867	0.237401	9
821		2.37333	2.25061	2.4936	1.74253	2.29324	2.18368	2.20728	2.23269	2.24165	0.218519	8		2.04776	2.04597	1.78867	1.82939	1.93768	0.138319	4		1.99066	1.99746	1.99406	0.00480716	2		1.69046	1.99664	1.80637	1.9122	1.97619	1.89927	1.90574	0.114553	6		2.23725	2.58442	2.0325	1.59309	1.72009	2.07859	1.97912	1.83593	1.71792	1.97912	0.306283	9
822		-0.113909	-0.672792	-0.0771756	-0.700641	-0.148385	-0.360013	-0.144531	-0.256857	-0.202621	0.249485	8		-0.28685	-0.319302	-0.403248	-0.299899	-0.3096	0.0523423	4		-0.0675665	-0.214103	-0.140835	0.103617	2		-0.10853	-0.222613	-0.318417	-0.255405	-0.373674	0.159568	-0.239009	0.192006	6		-0.0778182	-0.660972	-0.614694	0.0911751	-0.48318	-0.367481	-0.136189	-0.175267	-0.196363	-0.196363	0.255504	9
823		-0.781942	-0.548786	-0.8347	-0.497089	0.491938	0.262201	0.858119	0.71562	-0.117444	0.697102	8		0.308775	0.356135	0.286778	0.321954	0.315365	0.0290351	4		0.0216845	0.180808	0.101246	0.112517	2		0.189393	0.29465	-0.00506487	0.302231	0.23492	-0.202661	0.212156	0.200014	6		-1.71142	-0.668814	-0.322651	-0.229639	-0.0328245	0.354014	0.30552	0.125209	0.268525	-0.0328245	0.65521	9
824		0.116887	0.325227	-0.0686528	-0.982177	-0.415187	-0.680954	-0.205096	-0.28139	-0.243243	0.421883	8		-0.532536	-0.548738	-0.618721	-0.935671	-0.583729	0.188255	4		-0.629226	-0.752398	-0.690812	0.0870957	2		-0.571722	-0.688437	-0.667474	-0.765212	-0.533339	-0.393211	-0.619598	0.132372	6		0.311306	0.18668	-0.0585402	-0.686006	-0.571932	-0.497614	-0.800351	-0.612471	-0.711504	-0.571932	0.416423	9
825		0.333347	0.0374216	-0.4051	0.67838	0.954707	0.822346	1.11869	1.02957	0.750363	0.538005	8		0.621834	0.547028	1.0387	1.00641	0.814123	0.255128	4		0.317496	0.181668	0.249582	0.0960452	2		0.173191	0.412398	0.264555	0.648281	0.547782	0.479639	0.446019	0.177272	6		0.0884238	-0.147699	-0.701488	0.354535	0.301429	0.397054	0.479927	0.584097	0.434242	0.354535	0.403078	9
826		0.456634	-0.017698	-0.0234047	0.440936	0.367652	0.34664	0.619314	0.289916	0.357146	0.226127	8		0.320358	0.413996	0.474262	0.23836	0.367177	0.103806	4		0.198152	0.215765	0.206958	0.0124541	2		0.138417	0.168262	0.0928903	0.391729	0.26431	0.498135	0.216286	0.158238	6		0.510249	-0.543902	-0.419373	-0.579251	-0.0786936	0.152538	0.272336	0.349078	0.155889	0.152538	0.405236	9
827		1.95829	0.409025	0.291953	2.65054	1.27084	1.33111	1.21919	1.28096	1.2759	0.763076	8		0.871328	0.868482	0.991014	1.09845	0.931171	0.11006	4		0.839777	0.755141	0.797459	0.0598466	2		0.793353	0.911413	0.768234	0.521082	0.399586	1.03996	0.780793	0.2395	6		0.758437	-0.274405	0.662188	1.07145	0.648113	0.668601	0.534221	0.432982	0.885715	0.662188	0.376942	9
828		0.20518	-0.74048	-1.04822	-0.0372609	-0.398517	-0.112882	0.117808	-0.302892	-0.207887	0.430369	8		-0.488881	-0.40484	-0.24676	-0.395078	-0.399959	0.100651	4		-0.65352	-0.755251	-0.704385	0.0719347	2		-0.457036	-0.615385	-0.904913	-0.336913	-0.54292	-0.0498478	-0.499978	0.28592	6		-1.11446	-0.732609	-1.09623	-0.448681	-0.33534	-0.663441	-0.339371	-0.324072	-0.184457	-0.448681	0.342658	9
829		-1.58347	-1.44733	-0.910649	2.52279	1.27196	1.11549	1.21094	1.12826	1.12187	1.51325	8		0.884429	0.995631	1.19961	1.17491	1.08527	0.150124	4		0.901821	0.954657	0.928239	0.03736	2		0.888507	1.05813	1.13433	0.854354	0.765621	-2.34726	0.871431	1.34894	6		-0.934768	-1.31654	0.445642	1.27803	1.1141	1.1222	0.99568	0.921987	0.896835	0.921987	0.95604	9
830		-0.545597	-1.86704	-1.03823	-1.48979	-1.09915	-0.98956	-1.06432	-1.22265	-1.08173	0.386681	8		-1.61407	-1.24883	-1.18424	-1.41015	-1.32949	0.191699	4		-1.15242	-1.27434	-1.21338	0.0862111	2		-0.636462	-1.3368	-1.27178	-1.60482	-1.065	-1.15316	-1.21247	0.323369	6		-0.827836	-1.49584	-0.57507	-1.10492	-0.95536	-0.988375	-1.16942	-0.94336	-1.47058	-0.988375	0.293951	9
831		2.11925	1.82877	1.96371	1.25663	2.82255	2.67626	2.74369	2.7763	2.39776	0.571855	8		2.6173	2.54779	2.30603	2.37517	2.46148	0.145305	4		2.62106	2.60497	2.61302	0.0113747	2		0.898748	2.52149	2.55058	2.39586	2.37703	2.04241	2.38645	0.63016	6		1.92925	1.95777	1.68679	1.24793	1.75088	2.6502	2.62103	2.47962	1.75253	1.92925	0.478492	9
832		1.32757	0.352748	0.491059	0.413024	0.442542	0.268841	0.870882	0.491007	0.466774	0.349387	8		0.359825	0.370215	0.592494	0.470433	0.420324	0.108331	4		0.434563	0.425403	0.429983	0.00647716	2		0.474201	0.558046	0.375831	0.69561	0.667754	0.91304	0.6129	0.188878	6		0.273064	-0.56334	0.243908	0.157666	0.501585	0.384784	0.499019	0.582555	0.556936	0.384784	0.353963	9
833		0.697585	0.501198	0.236556	-0.612157	-1.02138	-0.911519	-0.957115	-1.38034	-0.761838	0.790899	8		-0.897713	-0.981066	-0.829009	-1.1727	-0.939389	0.148675	4		-1.05674	-0.780098	-0.918417	0.195612	2		-1.11105	-0.821633	-1.06282	-0.835612	-1.28796	0.166735	-0.949216	0.516986	6		0.646352	0.311928	-0.591045	-1.65085	-1.32158	-1.13457	-0.616372	-1.03904	-1.0992	-1.03904	0.758696	9
834		-0.30161	-0.590463	-0.616859	-1.18218	-1.06964	-1.04772	-0.876406	-1.43543	-0.962062	0.368535	8		-1.1344	-0.842188	-1.47546	-1.40152	-1.26796	0.287579	4		-1.53715	-1.19637	-1.36676	0.240968	2		-0.325291	-1.0534	-0.914893	-1.39783	-2.03543	-1.22166	-1.13753	0.564783	6		-0.712145	-0.969435	-1.60562	-0.661727	-0.610908	-1.14959	-1.33236	-1.01119	-1.10845	-1.01119	0.327532	9
835		-0.58498	-0.133726	-0.191637	-1.19156	-0.642185	-0.973264	-0.619271	-0.755313	-0.630728	0.356428	8		-0.525455	-0.858052	-0.979124	-1.26699	-0.918588	0.307012	4		-0.523492	-0.712243	-0.617868	0.133467	2		-0.54957	-0.750931	-0.677629	-0.834415	-0.909342	-0.795938	-0.773435	0.126478	6		-0.492328	-0.396115	-0.496853	-0.703285	-0.664014	-0.935504	-0.979819	-0.739131	-1.05039	-0.703285	0.232744	9
836		1.36133	1.56015	1.98393	0.253174	1.45512	1.2332	1.55733	1.60671	1.50622	0.503871	8		1.16599	1.24873	1.30548	1.32778	1.27711	0.0721353	4		1.26396	1.23446	1.24921	0.0208555	2		-0.204205	1.28985	1.30291	1.26129	1.18362	1.37541	1.27557	0.610168	6		1.8672	2.64249	1.45511	0.48251	0.511984	1.28798	1.80055	1.416	0.83621	1.416	0.696111	9
837		1.42957	1.52309	1.77857	1.31311	1.97185	1.75993	1.9974	1.95356	1.76925	0.264169	8		1.73034	1.68759	1.67479	1.74568	1.70896	0.0338054	4		1.78299	1.75381	1.7684	0.0206352	2		0.94893	1.71253	1.81607	1.55605	1.56882	1.30356	1.56244	0.314242	6		1.28288	1.92784	1.64859	0.829139	1.20936	1.75689	1.74881	1.71882	1.40231	1.64859	0.348577	9
838		0.280833	-0.0592765	0.147668	1.11451	1.13458	1.06138	1.33563	1.13853	1.08795	0.548573	8		0.841473	0.972091	0.977969	1.1811	0.97503	0.140245	4		0.687194	0.894953	0.791073	0.146908	2		0.345601	0.881502	0.962519	0.80118	0.751636	0.568717	0.776408	0.226069	6		0.229399	0.0756457	0.164606	0.626056	0.763722	0.852692	0.887964	0.989877	0.766131	0.763722	0.345599	9
839		0.228686	0.98019	0.74976	-0.818739	-1.15092	-0.955742	-1.21077	-1.38101	-0.887241	0.946713	8		-1.09358	-1.31961	-1.73328	-1.55833	-1.43897	0.279136	4		-1.16967	-1.36267	-1.26617	0.136475	2		-1.24127	-1.30283	-1.18978	-1.31351	-1.58082	-0.508174	-1.27205	0.360067	6		0.614074	1.13813	0.13957	-0.76324	-1.97335	-0.975023	-1.40318	-2.14849	-1.74882	-0.975023	1.17947	9
840		0.31722	0.869758	0.711976	1.04672	0.622263	0.551956	-0.0190845	-0.109525	0.587109	0.409281	8		0.580219	0.557212	0.0961694	0.150809	0.35401	0.258188	4		0.675758	0.661692	0.668725	0.00994639	2		0.482649	0.629383	0.662703	-0.19008	-0.01054	-0.108648	0.236055	0.389451	6		-0.277669	0.694285	0.379154	0.382918	0.501507	0.48746	0.0683979	-0.093287	0.238183	0.379154	0.312024	9
841		-0.361661	1.20992	1.54189	-1.42693	-0.293269	-0.238919	-0.747663	-0.518482	-0.327465	0.992257	8		-0.192936	-0.187852	-0.935281	-1.13178	-0.564108	0.493356	4		-0.312059	-0.270222	-0.291141	0.0295831	2		-0.660004	-0.326369	-0.236874	-0.623033	-0.729347	-0.524788	-0.57391	0.195783	6		0.174381	1.46479	0.271284	-0.768209	-0.238201	-0.167705	-0.423154	-0.835687	-0.909363	-0.238201	0.741719	9
842		-2.30802	-1.29658	-1.69671	-1.27121	-0.924235	-0.876471	-0.809632	-1.28786	-1.27954	0.497834	8		-1.20106	-0.731219	-0.920344	-1.59948	-1.0607	0.377397	4		-0.977596	-0.821385	-0.899491	0.110458	2		-0.948269	-0.717654	-1.17752	-1.31455	-0.878987	-1.82326	-1.06289	0.395452	6		-1.85322	-1.62632	-0.956362	-0.612164	-1.08866	-1.02193	-1.11899	-1.02242	-0.924833	-1.02242	0.376586	9
843		2.66714	1.53127	1.49663	1.29156	1.98616	2.06702	1.71865	1.86044	1.78954	0.428439	8		1.84813	1.8868	1.22628	1.38769	1.61791	0.330608	4		2.04699	1.66889	1.85794	0.267355	2		2.07628	2.07096	2.02186	1.72384	1.85418	1.86146	1.94166	0.143191	6		1.94377	1.80892	1.16624	1.44604	1.43972	1.03496	1.11641	1.69245	1.5272	1.44604	0.316187	9
844		-0.970567	-1.57164	-1.6783	0.956593	1.44782	1.48092	1.31609	1.22456	1.09057	1.41708	8		1.38955	1.42272	0.9111	0.889838	1.15032	0.292387	4		1.50894	1.26584	1.38739	0.171896	2		1.98423	1.55082	1.47612	1.27699	1.37807	-0.376391	1.42709	0.816778	6		-1.87042	-0.840571	-0.513867	1.46602	1.21024	0.686086	0.864874	1.21649	1.15605	0.864874	1.16471	9
845		2.69375	2.24891	2.52181	2.39443	2.2693	2.20573	2.11371	2.13398	2.2591	0.201333	8		2.08344	2.15378	1.71684	1.70077	1.90014	0.238428	4		2.25566	1.90631	2.08099	0.247027	2		2.88818	2.37661	2.27224	2.06789	2.23239	2.06675	2.25232	0.304515	6		2.22006	2.49812	2.21823	2.32685	2.03032	1.28476	1.44889	2.06821	2.0888	2.0888	0.399372	9
846		-0.763547	-1.25491	-1.66596	1.8508	2.05461	1.96214	1.92352	1.87391	1.86235	1.65489	8		1.89249	1.90331	1.46699	1.51832	1.70541	0.234945	4		2.13881	1.68308	1.91095	0.322249	2		2.46967	2.1181	1.99454	1.85098	1.96033	-0.525667	1.97743	1.08441	6		-0.859785	-1.41709	0.219743	1.79702	1.71571	1.24922	1.26736	1.81344	1.75408	1.26736	1.23412	9
847		-0.711945	-0.824623	-0.860378	-0.275999	-0.539099	-0.626338	-0.289159	-0.107237	-0.582718	0.27766	8		-0.429043	-0.62856	-0.816254	-0.426176	-0.528801	0.186658	4		-0.488237	-0.595314	-0.541776	0.0757152	2		-0.60643	-0.430223	-0.603323	-0.833831	0.23294	-0.918525	-0.604876	0.411447	6		-1.15657	-1.07651	-0.941341	-0.710007	-0.572732	-0.382183	-0.717033	-0.287834	-0.200715	-0.710007	0.342415	9
848		-0.039629	-0.0772982	-0.64698	-0.200838	-0.162158	-0.175313	0.480608	0.31833	-0.119728	0.343127	8		-0.399275	-0.668705	-0.0457872	-0.139751	-0.269513	0.280111	4		-0.686041	-0.377012	-0.531526	0.218517	2		-0.297402	-0.466915	-0.954645	-0.105867	-0.0787898	0.0905524	-0.201635	0.372975	6		0.0533262	-0.353781	-0.0661278	-0.851489	-0.642568	-0.57293	-0.238732	-0.166223	-0.327044	-0.327044	0.290841	9
849		0.422391	-0.569772	-0.0845935	-0.242486	-0.447953	-0.172504	0.471905	0.115654	-0.128549	0.378592	8		0.0580077	0.17308	0.584839	0.410314	0.291697	0.236502	4		0.206935	0.335468	0.271201	0.0908868	2		0.418808	0.598329	0.551597	1.0531	0.799655	0.882695	0.698992	0.23563	6		0.139426	-0.207599	-0.405376	0.316382	0.385532	0.554795	0.614109	0.64298	0.229493	0.316382	0.363009	9
850		0.656899	-0.23365	0.101532	-0.105593	0.286218	0.203273	0.306703	0.211561	0.207417	0.27127	8		-0.0168924	0.267031	0.260209	0.0691441	0.164676	0.141572	4		-0.0417601	-0.0464218	-0.044091	0.00329632	2		0.182316	0.0682825	-0.0571833	0.185711	0.0649817	0.319785	0.125299	0.130299	6		0.267462	0.465193	0.324101	0.0771239	-0.0793658	-0.133278	0.119367	0.136934	0.0137544	0.119367	0.193162	9
851		0.770909	-0.112772	-0.558711	-0.807173	-0.121799	-0.388869	-0.147894	-0.889339	-0.268382	0.522844	8		-0.263522	-0.0274771	-0.313946	-0.413221	-0.288734	0.163653	4		-0.422422	-0.300219	-0.36132	0.0864103	2		-0.260907	-0.279222	-0.217887	-0.42761	-0.632055	0.414184	-0.270064	0.351882	6		0.206244	0.192858	-0.170508	-0.501669	-0.261009	-0.134305	-0.250115	-0.445644	-0.249951	-0.249951	0.245151	9
852		-0.524031	-1.28992	-0.980945	-0.483873	-0.871855	-0.817634	-0.657322	-1.2282	-0.844744	0.30055	8		-0.89399	-0.896981	-0.990205	-0.947408	-0.922194	0.0458124	4		-0.618627	-1.21646	-0.917541	0.422729	2		-0.694878	-0.455475	-1.00941	-0.819017	-1.06914	-0.738091	-0.778554	0.223695	6		-0.835324	-1.10248	-0.985161	-0.478381	-0.902172	-0.848747	-0.91984	-1.02018	-0.758226	-0.902172	0.180572	9
853		0.121565	-0.615641	-0.449753	0.218046	-0.103278	-0.376683	-0.0914981	-0.563717	-0.23998	0.31383	8		-0.521276	-0.263235	-0.167384	-0.347357	-0.305296	0.150202	4		-0.81035	-0.88748	-0.848915	0.0545388	2		-0.412536	-0.364012	-0.948621	-0.754336	-1.10901	-0.412343	-0.583436	0.3174	6		-0.735164	-0.35037	-0.383495	-0.532579	-0.755302	-0.867905	-0.737645	-0.388392	-0.575677	-0.575677	0.190923	9
854		-0.339261	-0.653562	-0.708494	-1.05571	-1.51447	-1.35178	-1.69362	-1.6591	-1.20375	0.511238	8		-1.53366	-1.43756	-2.30006	-1.20905	-1.48561	0.473318	4		-1.53934	-2.03164	-1.78549	0.348106	2		-1.05928	-1.38359	-2.24998	-1.55079	-1.58166	-0.89832	-1.46719	0.47514	6		-1.22076	-0.531172	-0.844314	-0.845665	-1.51582	-1.25087	-1.12297	-1.62277	-1.46639	-1.22076	0.360869	9
855		1.43027	1.40652	1.51515	-0.700336	-1.71611	-1.97317	-0.93707	-2.20447	-0.818703	1.60903	8		-1.90509	-1.64764	-1.11155	-1.81469	-1.73117	0.355186	4		-1.46422	-1.6582	-1.56121	0.137167	2		-1.86789	-1.44377	-1.02568	-1.58049	-1.96422	-0.646543	-1.51213	0.505336	6		1.31794	1.33105	0.0543105	-1.44053	-1.40651	-1.14106	-1.82035	-1.35615	-1.92302	-1.35615	1.28399	9
856		0.271181	-0.371353	-0.718701	0.100784	0.238972	0.367418	0.346743	0.204294	0.221633	0.390617	8		0.420034	0.407998	0.161924	0.133012	0.284961	0.154422	4		0.421761	0.39423	0.407996	0.0194671	2		-0.523984	0.353573	0.23241	0.290233	0.188474	0.276052	0.254231	0.328137	6		-0.307991	-0.478138	-0.563897	-0.420466	-0.226058	0.33791	0.307774	0.321892	-0.382748	-0.307991	0.371976	9
857		1.15392	1.03452	0.857761	0.65007	0.0903883	-0.219005	0.14288	-0.402906	0.396475	0.589363	8		-0.20031	-0.0235353	-0.319214	-0.351022	-0.259762	0.148264	4		-0.140325	-0.024542	-0.0824335	0.0818709	2		-0.160649	-0.170201	-0.059558	-0.254266	-0.45076	0.415113	-0.165425	0.290289	6		0.919316	1.09132	-0.14665	-0.650605	-0.345566	0.00698979	-0.118855	-0.292024	-0.660655	-0.14665	0.625694	9
858		0.102804	-0.516371	-0.00609072	-1.66296	-1.75365	-1.22681	-1.14769	-1.64819	-1.18725	0.74989	8		-1.45659	-1.44128	-1.15668	-1.90648	-1.44893	0.309865	4		-1.00052	-1.50384	-1.25218	0.355902	2		-0.444941	-1.25867	-1.3155	-1.49398	-2.46691	-0.573701	-1.28708	0.727982	6		-0.295846	0.0597737	-0.889311	-0.917267	-1.23498	-1.16457	-1.3063	-1.393	-1.45908	-1.16457	0.519813	9
859		2.84581	2.48702	2.17643	2.65152	2.30131	2.36615	2.3424	2.46583	2.41599	0.211894	8		2.56404	2.54413	2.25943	2.29812	2.42113	0.159941	4		2.89841	2.92182	2.91012	0.0165506	2		3.83406	2.87276	3.10432	2.42906	2.4451	2.57937	2.72606	0.537295	6		2.62482	2.64219	2.66538	3.13098	3.02124	2.77407	2.61005	2.49217	3.01411	2.66538	0.224706	9
860		-0.595423	-0.338771	-0.442483	-0.53326	0.282147	0.454407	0.380581	0.29697	-0.0283119	0.453218	8		0.503744	0.558225	0.362709	0.323815	0.433227	0.111774	4		0.790892	0.841036	0.815964	0.0354572	2		-0.789356	0.814505	0.891627	0.280025	0.280361	0.0315528	0.280193	0.609941	6		-0.256925	-0.382816	-0.382359	-0.931528	-0.194324	0.609777	0.565115	0.472421	-0.235138	-0.235138	0.521268	9
861		-1.04689	-1.16077	-0.902929	-1.45072	-0.648302	-2.63694	-2.68445	-2.19417	-1.30574	0.803242	8		-2.25305	-3.71101	-2.78002	-2.95024	-2.86513	0.603043	4		-4.69851	-3.28477	-3.99164	0.999664	2		-1.61553	-3.54062	-2.88881	-2.82238	-3.11553	-2.1623	-2.8556	0.692046	6		-1.2388	-0.609682	-1.04875	-1.15439	-3.18285	-3.80574	-2.82891	-3.22765	-2.37847	-2.37847	1.16661	9
862		-0.307813	-0.671546	-0.658998	-0.681574	-0.26866	-0.290168	-0.51179	-0.464024	-0.487907	0.177664	8		-0.316083	-0.233633	-0.301605	-0.182507	-0.267619	0.0620942	4		-0.251631	-0.278706	-0.265168	0.0191449	2		-1.15017	-0.311347	-0.163092	-0.650096	-0.778704	-0.545208	-0.597652	0.350525	6		-0.65476	-1.15909	-0.136702	-1.08193	-0.529423	-0.427436	-0.417091	-0.494788	-0.766418	-0.529423	0.328158	9
863		-0.926934	-1.1935	-1.4878	-0.301313	-0.568591	-0.374939	-0.828196	-1.18729	-0.877565	0.422625	8		-0.337053	-0.497734	-0.642872	-0.449028	-0.473381	0.126786	4		-0.385091	-0.216597	-0.300844	0.119144	2		-1.38891	-0.308077	-0.146003	-0.78259	-0.622391	-1.22194	-0.702491	0.491577	6		-1.10729	-1.81737	-0.446215	-1.64389	-0.773665	-0.402155	-0.369091	-0.862402	-0.81328	-0.81328	0.523975	9
864		-1.5771	-1.75151	-1.06975	-2.12835	-1.63959	-1.62397	-2.64222	-1.86763	-1.69555	0.457087	8		-1.93097	-1.69703	-2.27095	-2.21668	-2.07382	0.26682	4		-2.1486	-1.69657	-1.92258	0.319628	2		-2.32454	-1.57973	-1.46953	-2.66581	-2.78785	-2.80226	-2.49517	0.604699	6		-1.66417	-0.944703	-0.603181	-1.58338	-1.46168	-1.53885	-2.49043	-2.04997	-3.73205	-1.58338	0.91392	9
865		0.924126	2.50174	2.904	0.587082	0.697164	0.706303	0.502277	0.429109	0.701733	0.971922	8		0.554138	0.548595	0.262059	-0.0651575	0.405327	0.293646	4		0.511028	0.780736	0.645882	0.190713	2		-0.0106601	0.598388	0.526932	0.242656	0.331245	0.449004	0.390124	0.221142	6		1.68012	2.88069	1.94725	0.678342	0.513038	0.640625	0.572098	0.279209	-0.0330586	0.640625	0.944302	9
866		1.38093	1.72239	1.46341	0.24086	0.0220684	-0.0406432	0.463884	0.577256	0.52057	0.694355	8		-0.203929	-0.0167116	0.506881	0.438928	0.211108	0.346403	4		-0.0209534	-0.183142	-0.102048	0.114685	2		0.134585	-0.015825	-0.264496	0.410082	0.565926	1.01141	0.272333	0.454844	6		1.43719	1.72347	1.05843	0.104178	0.106017	-0.0118321	0.315946	0.653203	0.456321	0.456321	0.62448	9
867		0.255467	0.110174	-0.312268	-0.479287	0.227985	-0.0311914	0.271999	0.315269	0.16908	0.296389	8		0.0562248	0.119143	0.107503	0.0179916	0.0818641	0.0469304	4		0.0236846	-0.0419339	-0.00912467	0.0463993	2		-0.273151	-0.194487	-0.0260365	0.107226	0.282903	0.076072	0.0250178	0.205089	6		0.136867	-0.0118152	0.0348115	-0.497291	-0.265839	-0.153941	0.0622132	0.146551	-0.282492	-0.0118152	0.220846	9
868		0.569602	0.270853	-0.495	1.58469	0.724697	0.59627	0.636144	0.75565	0.616207	0.575192	8		0.446459	0.569825	0.424709	0.459093	0.452776	0.0647782	4		0.36157	0.397245	0.379408	0.0252257	2		0.326629	0.451658	0.368356	0.494558	0.595473	0.599969	0.473108	0.113504	6		0.219194	0.29955	0.466263	0.428245	0.284918	0.457563	0.575124	0.559934	0.407861	0.428245	0.122349	9
869		0.318224	-0.167701	-0.120058	-0.610028	0.144556	-0.110217	0.245501	0.137902	0.0138426	0.298806	8		-0.0402609	0.142678	-0.00659317	-0.0126226	-0.00960791	0.0825634	4		0.101623	-0.0323455	0.0346389	0.0947302	2		-0.752521	0.0467324	0.20167	0.187769	0.154673	0.310492	0.171221	0.390138	6		0.0461627	-0.85057	-1.25611	-0.990017	-0.468018	-0.0181634	0.0460033	0.164984	-0.0839374	-0.0839374	0.530041	9
870		1.20393	0.441514	0.472086	0.649807	0.373837	0.424697	0.394882	0.20555	0.433106	0.301909	8		0.377758	0.473456	0.129746	0.0862476	0.253752	0.188327	4		0.308021	0.419474	0.363747	0.0788089	2		0.834113	0.373958	0.301126	0.440039	0.388961	0.578718	0.4145	0.193928	6		0.831724	0.563508	0.452983	0.475511	0.554413	0.382292	0.20902	0.300973	0.314703	0.452983	0.184794	9
871		-0.490325	-1.18865	-0.587486	-0.110491	-0.961833	-0.687548	-0.0288627	-0.352539	-0.538906	0.397331	8		-0.684502	-0.84189	-0.770058	-0.679631	-0.72728	0.0773411	4		-0.623755	-0.907895	-0.765825	0.200917	2		-0.867739	-0.89304	-0.787461	-0.642509	-0.154899	-0.569373	-0.714985	0.274597	6		-1.00092	-0.883693	-1.24623	-0.520986	-0.777877	-0.621671	-0.818678	-0.445173	-0.496319	-0.777877	0.264182	9
872		-0.378729	-0.365611	0.175052	-0.536114	-0.514176	-0.317675	-0.403716	-0.0464065	-0.37217	0.242946	8		-0.647679	-0.600348	-0.14747	-0.307833	-0.45409	0.238803	4		-0.48156	-0.873357	-0.677458	0.277043	2		-0.158954	-0.411915	-0.288699	-0.0399835	-0.325303	-0.035712	-0.223827	0.156298	6		-0.488848	-0.542939	-0.512551	-0.365891	-0.725973	-1.06951	-0.454267	-0.127748	-0.505917	-0.505917	0.256573	9
873		0.0900578	-0.698398	-0.0404521	-1.35116	-0.924421	-0.946883	-0.664023	-0.786144	-0.742271	0.477126	8		-0.761952	-0.744308	-0.599881	-0.620539	-0.682423	0.0832568	4		-0.972111	-0.982286	-0.977198	0.00719528	2		-0.737565	-0.887002	-0.819734	-0.317587	-1.04881	-0.173165	-0.778649	0.343044	6		-0.131853	-1.16043	-0.986089	-0.364972	-0.666728	-0.904886	-0.713494	-0.912367	-0.794905	-0.794905	0.31893	9
874		-0.889014	-1.46296	-0.874048	-1.0614	-1.03789	-0.79118	-1.59599	-1.14824	-1.04964	0.28683	8		-0.769437	-1.48512	-1.91632	-1.39206	-1.43859	0.472992	4		-0.992216	-1.4448	-1.21851	0.320026	2		-0.726665	-1.17155	-1.60054	-1.08604	-1.26502	-0.968212	-1.1288	0.293909	6		-0.398212	-0.79279	-1.34796	-0.260037	-1.28936	-1.3769	-1.19405	-1.60941	-0.834905	-1.19405	0.465643	9
875		0.890965	0.684864	0.609685	0.59887	-0.0660071	0.154163	0.14079	0.183342	0.391106	0.33752	8		0.180407	0.0752631	0.230495	0.00781056	0.127835	0.10066	4		-0.0579726	-0.0552552	-0.0566139	0.00192148	2		-0.32435	-0.106193	-0.314473	0.0123799	-0.150275	0.406305	-0.128234	0.270309	6		0.693075	0.283653	0.484384	-0.828012	-0.271054	0.130254	-0.0886882	-0.0229818	0.00324481	0.00324481	0.442085	9
876		0.586825	-0.124296	0.520556	-1.18111	-1.73891	-1.80237	-1.31945	-2.19196	-1.25028	1.08708	8		-1.47671	-1.90051	-1.49124	-1.52859	-1.50991	0.20202	4		-2.72091	-1.8851	-2.30301	0.591006	2		-1.83704	-2.36462	-2.05482	-2.09591	-2.58252	-0.782799	-2.07536	0.629178	6		0.166366	-0.343189	-0.316131	-1.93636	-1.50102	-1.57982	-1.76048	-2.12906	-1.75654	-1.57982	0.839072	9
877		1.06255	0.664479	0.800997	-0.488864	-1.05827	-0.953616	-1.1601	-1.33334	-0.72124	0.988782	8		-1.23569	-0.843589	-1.15065	-1.54587	-1.19317	0.288801	4		-1.05052	-0.881638	-0.966077	0.119415	2		-1.31957	-1.21271	-0.989383	-1.22151	-1.19217	-0.10025	-1.20244	0.456688	6		0.386859	0.416179	-0.257068	-0.853041	-1.1042	-0.987794	-0.915233	-1.31531	-1.10399	-0.915233	0.656261	9
878		-0.00410749	-0.248721	0.169317	-0.924503	-1.62074	-2.02164	-0.703259	-1.5002	-0.813881	0.80466	8		-2.35116	-1.14732	-1.79294	-1.69481	-1.74388	0.493107	4		-1.20448	-1.41005	-1.30726	0.145362	2		-0.838829	-1.73898	-1.3465	-2.11384	-2.02375	-0.837877	-1.54274	0.566687	6		-0.162801	-0.0295531	-0.296012	-1.65696	-1.61171	-1.12657	-1.63623	-1.55367	-1.69011	-1.55367	0.714395	9
879		1.37776	0.562317	0.998729	-1.22732	-1.10623	-1.01794	-1.11501	-1.57789	-1.06209	1.1653	8		-0.966924	-0.922117	-1.72322	-1.60526	-1.28609	0.418713	4		-1.66879	-1.07146	-1.37013	0.422381	2		-1.37436	-1.4853	-1.24515	-1.67246	-1.49894	-0.827199	-1.42983	0.293044	6		0.70768	0.454768	-0.189408	-1.7605	-1.38608	-1.27848	-2.17954	-1.56568	-1.48175	-1.38608	1.02631	9
880		2.0471	0.536711	0.464584	3.46324	0.693822	0.824211	1.21771	1.10587	0.965039	1.0111	8		0.659033	0.82415	1.35645	1.43467	1.0903	0.384865	4		1.07873	0.96123	1.01998	0.0830871	2		0.655018	0.905544	1.05348	0.923199	0.707872	1.34181	0.914371	0.249168	6		0.994241	0.074912	1.01113	1.65001	0.990229	1.02706	0.815711	0.783353	0.902673	0.990229	0.404204	9
881		-0.642461	-0.28724	-0.356545	-0.293128	-0.595828	-0.647254	-0.326533	-0.832916	-0.476186	0.207257	8		-0.766255	-0.697829	-0.516754	-0.766426	-0.732042	0.117885	4		-0.902719	-0.947265	-0.924992	0.0314989	2		-0.733966	-0.907839	-0.885888	-0.559523	-0.976705	-0.633654	-0.809927	0.166339	6		-0.908196	-0.89923	-1.08149	-0.821804	-0.740636	-1.00108	-0.634105	-0.91477	-0.671174	-0.89923	0.14904	9
882		-1.7797	-1.81758	-1.27091	-1.85748	-1.44514	-1.48638	-1.82536	-2.1226	-1.79864	0.276194	8		-1.37377	-1.16043	-1.66333	-1.07843	-1.2671	0.261142	4		-1.22083	-1.63364	-1.42723	0.291903	2		-1.10386	-1.44671	-1.27938	-1.2835	-2.88767	-1.7456	-1.36511	0.65549	6		-1.96247	-1.87311	-1.23562	-0.952787	-1.43145	-1.59133	-1.69854	-1.9399	-2.13997	-1.69854	0.384518	9
883		1.75007	1.67312	1.25752	3.38555	0.980799	1.04255	1.34648	1.31655	1.33152	0.771995	8		1.08483	1.00127	1.61138	1.47973	1.28228	0.297021	4		1.08934	0.958232	1.02379	0.0927075	2		1.33044	0.978426	1.20335	1.16211	0.978254	1.48127	1.18273	0.197542	6		1.58922	1.66663	2.34505	1.9764	1.24295	1.30505	1.21289	1.31396	1.32907	1.32907	0.387524	9
884		0.572409	0.215504	0.496889	-0.500779	0.0723552	0.0228283	0.242317	-0.164324	0.143929	0.348203	8		0.111797	-0.0369831	0.201584	0.231084	0.15669	0.120441	4		0.136544	-0.133148	0.0016982	0.190701	2		-0.0370235	-0.0432514	0.111105	0.106976	-0.290141	0.0908554	0.026916	0.154166	6		0.264393	-0.591669	0.137317	0.361386	-0.0323578	-0.106458	-0.135696	-0.048983	-0.0540021	-0.048983	0.274049	9
885		-0.505549	-0.514411	-0.294382	-0.164252	-0.111214	-0.241279	0.0879686	-0.0617491	-0.202766	0.210027	8		-0.190727	-0.00212052	0.171284	0.359381	0.0845815	0.235474	4		-0.0197448	0.0914509	0.035853	0.0786272	2		-0.873047	-0.0639039	0.0963314	-0.00453931	-0.227556	-0.529811	-0.14573	0.368798	6		-0.580016	-0.736831	-0.0470027	-0.805657	-0.265238	0.0962245	-0.0100929	0.317392	-0.0646239	-0.0646239	0.391662	9
886		-0.205108	-0.473172	-0.347299	-1.19451	-0.455281	-0.609851	-0.496933	-0.530389	-0.485052	0.291824	8		-0.492991	-0.26789	-0.351192	-0.331337	-0.341265	0.0949861	4		-0.541036	-0.541294	-0.541165	0.000182747	2		-0.779623	-0.486818	-0.426992	-0.687228	-0.653473	-0.323629	-0.570146	0.174399	6		-0.724507	-0.76629	-0.455777	-0.500527	-0.637166	-0.862908	-0.534787	-0.807643	-0.399886	-0.637166	0.166754	9
887		0.53414	-0.413516	-0.541085	-0.78308	0.416759	0.335649	0.33132	0.44237	0.333484	0.526592	8		0.275902	0.3315	0.375163	0.638453	0.353332	0.160685	4		0.449377	0.53948	0.494429	0.0637127	2		-0.428479	0.409218	0.630466	0.37203	0.285868	0.376194	0.374112	0.363049	6		0.222947	-0.99535	-0.656571	-0.11279	0.094273	0.452236	0.328018	0.32841	-0.0429918	0.094273	0.487178	9
888		-1.53263	-0.18921	-0.702106	-0.249488	-0.12642	-0.171396	-0.86856	-0.727374	-0.475797	0.487177	8		-0.179361	-0.30412	-0.618561	-0.428118	-0.366119	0.187274	4		-0.0595318	-0.0578661	-0.0586989	0.00117781	2		-0.444503	-0.197924	0.10714	-0.817155	-0.842388	-0.77452	-0.609511	0.388837	6		-0.63409	-0.246848	-0.417262	0.117902	0.101889	-0.0156086	-0.425214	-0.767468	-0.450522	-0.417262	0.31661	9
889		-1.9691	-0.911663	-0.89258	-0.618274	-0.472796	-0.374533	-1.25538	-0.996095	-0.902121	0.507957	8		-0.688013	-0.511639	-1.1046	-1.78544	-0.896306	0.566178	4		-0.266323	-0.533461	-0.399892	0.188895	2		-0.853116	-0.349945	-0.240462	-1.38486	-1.56111	-1.20432	-1.02872	0.547403	6		-0.353488	-0.58775	-0.505038	-0.596362	-0.514417	-0.463915	-0.792271	-1.36714	-0.913696	-0.58775	0.309464	9
890		0.936599	-0.311807	-0.154204	1.16256	0.900164	0.797223	1.20539	1.14755	0.918381	0.600919	8		0.739896	0.789524	0.98466	0.952443	0.870984	0.120142	4		0.879046	0.736232	0.807639	0.100985	2		0.452469	0.775783	0.734533	0.994187	1.02655	0.824306	0.800044	0.207491	6		0.592425	-0.407248	0.389679	0.941065	0.406408	0.669854	0.753619	0.825022	0.952302	0.669854	0.419428	9
891		1.20908	0.648404	-0.0866656	1.13788	1.42059	1.48933	1.60188	1.73681	1.31483	0.60015	8		1.08231	1.19821	1.22194	1.29496	1.21007	0.0882238	4		0.725379	0.650298	0.687838	0.0530905	2		0.435384	0.781871	0.696782	1.11323	1.15111	0.931244	0.856557	0.270762	6		0.228453	-0.0904244	0.892036	0.25623	0.165847	0.52944	0.705862	1.04434	0.662363	0.52944	0.372791	9
892		0.68856	0.0830026	-0.512177	-0.316227	-0.149573	0.0699711	-0.0966027	-0.102787	-0.0996951	0.353835	8		-0.18342	-0.253358	-0.156364	-0.0946512	-0.169892	0.0657693	4		-0.4155	-0.288467	-0.351984	0.0898252	2		-0.361987	-0.362581	-0.189789	-0.279895	-0.206258	0.16364	-0.243076	0.195554	6		-0.35485	-0.357677	0.0118964	0.0721781	-0.1091	-0.152415	-0.300955	-0.224304	-0.304364	-0.224304	0.157839	9
893		0.454931	0.0502363	0.0303328	0.589574	0.127488	0.192105	0.745214	0.833567	0.323518	0.32042	8		0.143582	0.154381	0.606082	0.577752	0.366066	0.256028	4		0.0254564	-0.171292	-0.072918	0.139122	2		0.410246	0.012753	-0.177325	0.783127	0.811814	0.510412	0.460329	0.402874	6		0.246275	0.0528403	0.333135	0.275261	0.0421135	-0.107665	0.230186	0.603269	0.348385	0.246275	0.208195	9
894		-0.817806	-0.764396	-1.65782	0.234124	-1.05166	-1.24803	-1.07557	-0.648448	-0.934733	0.550359	8		-0.698298	-0.893465	-0.655254	-1.01413	-0.795881	0.168275	4		-0.967602	-0.800575	-0.884088	0.118106	2		-0.683043	-1.47394	-1.47291	-0.850102	-0.97774	-0.191554	-0.913921	0.490872	6		-0.430655	-0.80312	-0.451051	-1.00146	-0.7943	-0.464034	-0.619898	-0.76191	-1.01145	-0.76191	0.225748	9
895		0.447871	-0.468016	0.25568	-0.387508	-0.947428	-0.575805	-0.725568	-0.561727	-0.514872	0.479474	8		-0.836689	-0.615764	-0.220533	-0.885047	-0.726226	0.302916	4		-1.42968	-0.914723	-1.1722	0.364132	2		-0.0923494	-0.859657	-1.11012	-0.597273	-0.144249	-0.364692	-0.480982	0.404324	6		0.26826	-0.215801	-0.705119	-1.03961	-0.778017	-0.988584	-0.958578	-0.751623	-0.452194	-0.751623	0.426681	9
896		0.332473	0.0793985	-0.237009	0.601819	-0.0505575	-0.0967749	0.57676	0.284498	0.181948	0.312359	8		0.0526501	-0.0744135	0.182248	-0.0498294	0.00141034	0.116827	4		-0.0752655	-0.188965	-0.132115	0.0803977	2		0.15655	-0.179032	-0.110656	0.241146	0.184773	0.265115	0.170662	0.189478	6		0.209626	0.152726	0.0865592	-0.190593	-0.00832364	-0.157636	0.101769	-0.0693939	-0.0993104	-0.00832364	0.141848	9
897		0.794855	1.10096	1.11324	-0.54495	-0.943392	-0.626682	-0.426846	-0.442443	-0.434644	0.848593	8		-0.745341	-0.664184	-0.555837	-0.546458	-0.61001	0.0947537	4		-0.690142	-0.699921	-0.695032	0.00691484	2		1.31783	-0.831736	-1.007	-0.504997	-0.91682	-0.288006	-0.668366	0.870824	6		0.87818	1.29852	0.573122	0.233723	0.467408	-0.312047	-0.841019	-0.396362	0.702693	0.467408	0.68565	9
898		-0.219587	-0.21989	-0.624484	-0.719007	-0.390505	-0.71995	-0.70318	-0.815465	-0.663832	0.239194	8		-0.405325	-0.302464	-0.58063	-0.372291	-0.388808	0.118343	4		-0.426738	-0.390487	-0.408612	0.025633	2		-0.286667	-0.699877	-0.725974	-0.638651	-0.543181	-0.170767	-0.590916	0.230348	6		-0.206301	-0.286892	-0.438467	-1.0084	-0.432602	-0.384164	-0.365185	-0.566097	-0.300704	-0.384164	0.23588	9
899		-0.363404	-0.408171	-0.527345	-1.07304	-1.10753	-0.762254	-1.11854	-0.906787	-0.83452	0.31616	8		-0.64125	-0.999463	-0.742664	-1.1828	-0.871064	0.245826	4		-0.768086	-0.71187	-0.739978	0.0397508	2		-0.484486	-0.951633	-0.883904	-0.847575	-1.09445	-0.217329	-0.865739	0.328914	6		-0.395679	0.184593	-0.941611	-0.545339	-0.781561	-0.91585	-0.532986	-0.824444	-1.01059	-0.781561	0.373918	9
900		-0.490477	-1.01668	-1.79749	0.053321	-1.02051	-1.05509	-0.935839	-0.586271	-0.976262	0.536992	8		-1.11504	-1.09642	-0.453941	-1.13661	-1.10573	0.331448	4		-0.982743	-0.899399	-0.941071	0.0589326	2		-0.649454	-0.967635	-0.948637	-0.687308	-0.556718	-0.609017	-0.668381	0.177198	6		-0.453255	-0.655619	-0.446637	-0.938023	-0.915159	-0.898588	-0.79175	-0.844937	-1.17375	-0.844937	0.236907	9
901		1.83763	1.01105	0.932003	1.61986	1.23145	1.2317	1.11259	1.03205	1.17202	0.317889	8		1.02611	1.02142	0.942791	0.901147	0.982104	0.0612103	4		0.913714	0.805597	0.859656	0.0764496	2		0.594534	0.877869	0.84113	0.742104	0.794383	1.23503	0.817757	0.214039	6		0.971524	0.814039	1.01966	0.919133	0.953285	0.857851	0.852166	0.928238	0.804704	0.919133	0.0740993	9
902		-0.550648	-1.28992	-0.666029	-0.844355	-1.32417	-0.72174	-1.10662	-0.936966	-0.890661	0.28796	8		-1.35663	-1.15534	-1.10652	-1.20877	-1.18206	0.108256	4		-1.1927	-1.17787	-1.18529	0.0104877	2		-0.927332	-1.90805	-1.29353	-1.1368	-1.05438	-0.783182	-1.09559	0.395424	6		-0.601096	-0.561308	-0.326044	-0.929489	-0.776965	-1.1872	-1.22425	-1.19187	-1.35556	-0.929489	0.358731	9
903		0.349605	-0.10848	-0.472545	0.00428702	-0.957645	-0.518236	-0.637611	-0.650162	-0.49539	0.423273	8		-0.721497	-0.619083	-0.797898	-0.488558	-0.67029	0.133943	4		-0.566614	-0.6978	-0.632207	0.0927624	2		-0.501221	-0.492647	-0.707902	-0.294158	-0.591507	0.132682	-0.496934	0.298248	6		0.346917	0.102752	-0.431659	-0.170801	-0.706967	-0.429898	-0.499428	-0.591284	-0.689571	-0.431659	0.363732	9
904		2.63167	2.31956	1.83863	2.0308	0.972111	0.944645	1.57191	1.26371	1.70527	0.619626	8		1.02984	1.0448	1.39671	1.29608	1.17044	0.183213	4		1.14115	1.10496	1.12306	0.0255909	2		0.890527	1.02416	1.07491	1.14232	1.10237	1.49333	1.08864	0.202018	6		1.91443	1.70434	1.77063	1.4353	0.862208	0.963835	1.02022	1.00796	0.954816	1.02022	0.413478	9
905		1.62169	0.741173	0.505909	0.509058	0.480121	0.568105	0.317238	0.0148194	0.507484	0.46575	8		0.625259	0.710039	0.402454	0.155922	0.513857	0.248251	4		0.612679	0.71095	0.661815	0.0694883	2		-0.120895	0.504931	0.510922	0.270291	-0.0572204	0.830651	0.387611	0.3662	6		0.90663	0.205992	0.413785	-0.105474	0.194882	0.816195	0.509462	0.214047	-0.154581	0.214047	0.367346	9
906		-0.550191	-0.643028	-1.16709	-0.397256	-0.61153	-1.39168	-0.951247	-0.772738	-0.707883	0.336437	8		-0.954381	-0.889565	-0.839608	-1.08219	-0.921973	0.104942	4		-1.15507	-1.15876	-1.15692	0.0026077	2		-0.270171	-1.12789	-1.03658	-1.30825	-1.27741	-1.0309	-1.08223	0.380219	6		-0.478991	-0.399329	-1.15224	-0.986839	-1.27417	-0.765513	-1.18791	-0.988518	-0.891048	-0.986839	0.30576	9
907		-1.59666	-1.63903	-1.61048	-0.749226	-1.72694	-1.61154	-1.93429	-1.8462	-1.62528	0.36118	8		-1.30052	-2.58342	-1.6745	-1.75069	-1.71259	0.541122	4		-1.44965	-1.42059	-1.43512	0.020544	2		-1.47916	-1.50388	-1.94516	-1.58061	-1.67162	-1.85253	-1.62612	0.190269	6		-1.2557	-1.37462	-0.588734	-0.675151	-1.42043	-1.32927	-1.76915	-1.35033	-2.04824	-1.35033	0.461022	9
908		0.091146	-0.211234	-0.306381	0.840837	0.14346	0.169575	0.0938525	0.0860975	0.0924992	0.34152	8		0.123104	0.0700746	0.306601	0.246919	0.185011	0.109008	4		-0.0143691	0.118266	0.0519482	0.0937869	2		-0.112997	-0.0138365	0.134601	0.0873649	-0.0707657	0.259315	0.0367642	0.139678	6		-0.0172782	-0.044732	0.434026	0.291279	0.087617	0.144661	0.221124	0.193716	-0.128781	0.144661	0.177479	9
909		-0.518813	-0.211601	-1.19765	1.11186	-0.476613	-0.882894	-0.770552	-0.890039	-0.644683	0.710883	8		-0.920796	-0.988821	-0.565342	-0.308641	-0.743069	0.318012	4		-0.84249	-0.889641	-0.866065	0.0333414	2		-0.517398	-0.935568	-0.768243	-0.897694	-0.83443	-0.820614	-0.827522	0.148521	6		-0.517868	-0.359169	0.0197821	-0.017799	-0.577626	-0.866288	-0.981941	-0.762733	-0.00923332	-0.517868	0.384856	9
910		-0.749319	-1.27123	-1.8919	-1.25088	-1.48704	-1.62195	-1.6527	-1.07415	-1.37914	0.363711	8		-1.46911	-1.07128	-1.31849	-0.970147	-1.19489	0.227778	4		-1.3429	-1.53377	-1.43834	0.134964	2		-1.20589	-1.54595	-1.40103	-1.63618	-1.06286	-1.03511	-1.30346	0.252076	6		-0.459168	-1.17792	-1.38842	-0.794729	-1.33487	-1.16841	-1.53374	-1.07947	-1.41984	-1.17792	0.339236	9
911		-0.661601	-2.07198	-1.97838	-1.79356	-1.73006	-2.3484	-2.2826	-1.20306	-1.88597	0.571092	8		-1.83094	-3.07577	-2.58853	-2.44709	-2.51781	0.512821	4		-3.10334	-1.98253	-2.54293	0.792533	2		-1.40967	-2.38795	-1.84965	-3.53821	-2.84499	-2.03269	-2.21032	0.7607	6		-0.744538	-2.22927	-1.58173	-0.841834	-2.50778	-2.12116	-2.04283	-2.7157	-2.96138	-2.12116	0.77852	9
912		-0.826412	-0.88831	-0.1769	-0.718955	-1.0236	-0.932627	-1.611	-1.85395	-0.910469	0.521895	8		-0.922709	-0.892469	-1.21637	-0.84976	-0.907589	0.166736	4		-0.756536	-1.15219	-0.954365	0.279772	2		-0.808449	-1.0328	-0.654239	-1.74738	-1.51345	-0.767635	-0.920624	0.444469	6		-0.716479	-0.528874	-0.528875	-0.960356	-0.875954	-0.661487	-0.752048	-1.29616	-1.18929	-0.752048	0.272499	9
913		-0.935208	-0.680058	-0.209988	0.0851363	0.167281	0.216074	-0.820058	-0.666627	-0.438307	0.473489	8		0.262795	0.246892	-1.00076	-1.00113	-0.376932	0.725057	4		0.322843	0.277121	0.299982	0.0323302	2		0.0661088	0.188687	0.326877	-1.1376	-0.999279	-0.67928	-0.306585	0.643239	6		-0.788285	-0.69202	-0.696254	0.0943229	0.00517725	0.142803	-0.189213	-1.09707	-0.230173	-0.230173	0.444925	9
914		-1.59011	-2.12546	-1.01381	-0.647198	-1.94729	-1.275	-1.66886	-1.1345	-1.43256	0.497294	8		-1.30009	-1.32362	-0.975094	-1.48642	-1.31186	0.21415	4		-1.5085	-1.27482	-1.39166	0.165237	2		-1.10024	-1.85627	-1.32508	-1.26935	-1.64799	-1.00628	-1.29722	0.325855	6		-1.97642	-1.0526	-0.735193	-0.844961	-1.08639	-1.51096	-1.2939	-1.7748	-0.954835	-1.08639	0.426471	9
915		0.132713	-0.857231	-0.11126	1.357	0.83218	0.798064	1.15053	0.962196	0.815122	0.7476	8		0.687267	0.742	1.05648	0.831915	0.786957	0.162698	4		0.782882	0.632239	0.70756	0.10652	2		0.834057	0.718975	0.71027	0.803918	0.89253	0.516269	0.761446	0.132184	6		-0.108587	-0.52503	0.730904	0.682249	0.538849	0.647796	0.646575	0.699615	0.919605	0.647796	0.46909	9
916		-1.39466	-2.06166	-1.67371	-0.677603	-1.3369	-1.84561	-1.93587	-2.05532	-1.75966	0.47164	8		-1.38226	-1.84175	-1.77329	-1.66286	-1.71808	0.202412	4		-2.37475	-1.22237	-1.79856	0.814857	2		-1.22741	-1.99584	-1.40021	-2.05333	-1.42113	-1.37302	-1.41067	0.352609	6		-1.30948	-2.00894	-1.61097	-1.519	-1.34739	-1.61513	-1.38087	-2.08666	-1.38724	-1.519	0.285147	9
917		2.09432	1.06409	1.0137	2.86656	1.52266	1.5139	2.29173	2.20141	1.80849	0.648311	8		1.44798	1.48075	2.05898	2.01902	1.74989	0.332436	4		1.72126	1.4912	1.60623	0.162683	2		1.38757	1.45997	1.52385	1.816	1.95429	1.76657	1.64521	0.225663	6		1.34414	0.67394	1.68273	1.71771	1.28315	1.34724	1.55199	1.71045	1.98233	1.55199	0.376284	9
918		-2.16825	-0.819841	-0.376898	-0.735581	-1.76252	-1.70458	-1.65984	-1.65604	-1.65794	0.627891	8		-1.30937	-1.74385	-1.13275	-1.31796	-1.31366	0.259675	4		-2.01074	-1.33955	-1.67515	0.474606	2		-1.70417	-1.89875	-1.43973	-1.4825	-1.39813	-1.74945	-1.59334	0.200897	6		-1.37599	-0.767489	-0.997507	-1.1829	-1.82223	-1.24342	-1.70014	-1.70541	-1.31972	-1.31972	0.349324	9
919		1.2192	-0.45427	-0.248554	0.420633	-0.0805072	-0.190804	0.39748	0.188193	0.0538429	0.530777	8		-0.153636	-0.0318883	0.133463	0.297139	0.0507872	0.196392	4		0.0431994	-0.20433	-0.0805653	0.17503	2		-8.73258e-05	-0.0938336	-0.121618	0.0938807	-0.0730786	0.526009	-0.036583	0.24337	6		0.477735	-0.452226	-0.0411202	0.152025	-0.465255	-0.122324	-0.0342865	-0.104988	0.389584	-0.0411202	0.325664	9
920		-0.746933	-0.75563	-0.912611	1.81118	0.655982	0.574649	1.73041	1.2724	0.615315	1.13196	8		0.753662	0.720417	1.37285	1.2805	1.01708	0.342775	4		0.90239	0.717609	0.809999	0.13066	2		1.04295	0.843961	0.813778	1.22792	1.10476	0.414202	0.943457	0.288475	6		-0.650976	-0.75321	0.283671	1.35041	0.57817	0.7103	0.816156	1.0338	1.23531	0.7103	0.761577	9
921		0.31155	0.238722	0.218812	0.052533	-0.0369199	-0.0291777	0.240437	0.1811	0.199956	0.133271	8		0.0381295	-0.0259315	0.115037	-0.174515	0.00609904	0.122823	4		-0.146139	-0.186836	-0.166487	0.0287775	2		-0.228425	-0.0528518	-0.157474	-0.0110423	-0.0471095	0.175863	-0.0499806	0.138463	6		0.223592	-0.465548	0.191514	-0.114558	0.0102382	-0.378658	-0.158005	-0.0714297	-0.0792466	-0.0792466	0.228466	9
922		-0.618118	-0.883242	-0.593804	-0.862644	-1.16268	-1.40806	-1.78764	-1.4847	-1.02296	0.432838	8		-1.65058	-1.40145	-1.0247	-1.75871	-1.52601	0.32581	4		-1.1833	-1.42156	-1.30243	0.168481	2		-0.341142	-1.94621	-1.42334	-2.26385	-2.21328	-0.962036	-1.68477	0.764962	6		-0.784783	-0.663977	-0.526843	-1.08823	-0.913875	-1.21514	-1.46353	-1.38881	-1.81028	-1.08823	0.416213	9
923		0.171104	0.341072	-0.840308	-0.855004	-1.20594	-1.44782	-2.00266	-1.69472	-1.03047	0.838389	8		-1.6843	-0.895091	-0.980956	-1.02774	-1.00435	0.362374	4		-1.29931	-1.21584	-1.25757	0.0590223	2		-1.15347	-1.29875	-1.17244	-1.34768	-2.06545	-0.421737	-1.23559	0.524969	6		0.0959111	-0.0895732	-0.858805	-0.74643	-0.909941	-1.32054	-1.35948	-1.47988	-1.12499	-0.909941	0.552092	9
924		-0.07935	-0.946015	-0.58431	0.127792	-0.794071	-0.612916	-0.791295	-1.39444	-0.702105	0.480605	8		-0.993862	-0.751603	-0.856834	-0.838461	-0.847648	0.100238	4		-0.893839	-0.639113	-0.766476	0.180118	2		-0.401845	-1.04811	-0.901421	-1.05658	-1.00605	-0.473285	-0.953733	0.298039	6		-0.650617	-1.03875	-1.21774	-0.399562	-0.824062	-1.00891	-0.930636	-1.12107	-1.27129	-1.00891	0.279179	9
925		-0.142621	-1.17779	-1.05302	0.456966	0.12231	0.133548	0.262823	0.0732144	0.0977623	0.610985	8		0.0790539	0.0109219	0.278858	0.235555	0.157305	0.12688	4		0.132693	0.0706777	0.101685	0.0438515	2		-0.159118	0.184206	0.0644379	0.197676	0.269337	0.173033	0.17862	0.152479	6		-0.166781	-0.189304	-0.387162	-0.0836312	0.268235	0.255006	0.268906	0.204949	-0.0909075	-0.0836312	0.244796	9
926		-0.975799	-1.65013	-1.42563	-1.24911	-1.91533	-0.944146	-1.48828	-1.62497	-1.45696	0.337434	8		-1.83596	-1.362	-1.76058	-1.32764	-1.56129	0.263971	4		-1.3809	-1.34971	-1.3653	0.0220563	2		-0.980783	-1.52152	-1.2948	-1.32344	-2.46214	-0.981454	-1.30912	0.548866	6		-1.11552	-3.31296	-1.35026	-1.24049	-1.46887	-1.18977	-1.16537	-1.65972	-1.26393	-1.26393	0.689831	9
927		0.383099	0.120394	0.24945	-0.580169	-1.00983	-1.13618	-0.905612	-0.908994	-0.74289	0.623777	8		-1.13867	-0.946751	-1.06134	-0.952288	-1.00682	0.0924685	4		-0.983546	-1.24814	-1.11584	0.187098	2		-1.13906	-0.716115	-1.47816	-1.31115	-0.900185	-0.317094	-1.01962	0.423915	6		-0.138358	-0.0560679	-0.508139	-0.905087	-1.03651	-0.833345	-0.919604	-0.962091	-1.56669	-0.905087	0.469645	9
928		-1.48538	-2.04578	-0.891373	-1.89487	-1.67126	-1.67615	-1.91389	-1.83981	-1.75798	0.36254	8		-2.0915	-1.44411	-2.0593	-1.39634	-1.7517	0.378996	4		-1.36339	-1.3161	-1.33974	0.0334375	2		-1.47171	-1.65317	-2.77167	-1.58411	-3.50905	-1.7668	-1.70998	0.825115	6		-2.08209	-1.3568	-0.734364	-1.04899	-1.90044	-1.88813	-2.26347	-2.12325	-1.84368	-1.88813	0.525893	9
929		-0.372536	-0.338874	-0.305074	-1.28628	-0.8993	-0.920051	-0.793043	-0.878037	-0.83554	0.350747	8		-1.30376	-0.860196	-1.1213	-0.812532	-0.990749	0.230423	4		-1.09803	-1.43343	-1.26573	0.237166	2		-0.818245	-1.1663	-1.69282	-0.776634	-1.17519	-0.763774	-0.992273	0.360926	6		-0.802319	-1.3419	-0.160696	-1.09022	-1.1186	-1.182	-1.22514	-1.25915	-1.05089	-1.1186	0.35886	9
930		1.27952	0.464492	0.621945	0.650606	0.519227	0.585096	0.397688	0.408142	0.552161	0.284262	8		0.574566	0.404933	0.354775	0.353925	0.379854	0.104436	4		0.304425	0.993166	0.648795	0.487014	2		0.134405	0.275162	0.276753	0.295455	0.0133945	0.642423	0.275957	0.211471	6		0.591474	0.655179	0.164722	0.623903	0.386705	0.584479	0.348111	0.326277	0.361846	0.386705	0.169294	9
931		1.36285	1.90131	1.70701	1.54924	0.898791	0.726753	1.00801	0.994553	1.18543	0.423173	8		0.77227	0.834213	1.00965	0.915323	0.874768	0.102838	4		0.701615	0.785061	0.743338	0.0590053	2		0.810616	0.663543	0.807703	0.782491	0.811728	1.19061	0.809159	0.178864	6		1.71889	1.64046	1.70499	0.923129	0.759314	0.82323	0.873465	0.898669	0.928686	0.923129	0.413976	9
932		0.26744	-0.543613	-1.06863	-0.368722	-1.37197	-1.43853	-1.38584	-1.97147	-1.2203	0.721055	8		-1.51662	-1.50178	-1.49816	-1.36458	-1.49997	0.0709224	4		-1.44552	-1.41048	-1.428	0.0247779	2		-1.07209	-1.82522	-1.30711	-1.27044	-1.44321	-0.640653	-1.28878	0.393514	6		0.162651	-0.220852	-0.556722	-0.934924	-1.42692	-1.64425	-1.89983	-1.56098	-1.1206	-1.1206	0.697429	9
933		0.75633	0.114345	0.337234	0.00174725	0.223173	-0.0487002	0.136291	0.15235	0.144321	0.251576	8		0.191905	0.0504875	0.254196	0.329992	0.22305	0.118431	4		-0.0396896	0.104245	0.0322776	0.101777	2		0.00886122	-0.034124	0.0204632	0.0144847	-0.00216217	0.347472	0.011673	0.142555	6		0.250316	-0.0983321	0.328336	0.234124	0.0296744	-0.159146	-0.0468959	0.186744	-0.145313	0.0296744	0.187759	9
934		-1.63617	-1.72875	-1.8174	-1.49307	-1.16878	-1.2274	-1.02797	-0.178418	-1.36024	0.528392	8		-1.00069	-1.03425	-1.01079	-0.564173	-1.00574	0.225972	4		-1.13839	-1.04293	-1.09066	0.0674993	2		-1.21911	-0.98197	-1.05406	-1.05942	-1.19081	-1.46799	-1.12512	0.17453	6		-1.60901	-1.36469	-3.3589	-1.2637	-1.01186	-0.995507	-0.987203	-0.887642	-0.686025	-1.01186	0.801301	9
935		1.73426	1.38215	2.00362	1.74027	2.24275	2.12625	2.3816	2.49343	2.06493	0.374628	8		1.99169	1.93178	2.20854	2.22852	2.10012	0.150487	4		1.99643	1.88329	1.93986	0.080003	2		1.26916	1.8739	1.98472	1.94853	2.04537	1.82681	1.91122	0.283084	6		1.82667	1.94751	1.81473	1.37889	1.53222	2.02058	2.08177	2.14225	1.90268	1.90268	0.251302	9
936		-0.14125	0.584816	0.504162	0.414802	0.159188	0.139732	-0.554784	-0.89473	0.14946	0.52587	8		0.060523	0.107095	-0.813131	-0.211618	-0.0755473	0.423252	4		-0.107571	0.0182846	-0.0446433	0.0889934	2		0.0129651	-0.125952	0.0914701	-0.747678	-0.858485	-0.293118	-0.209535	0.397851	6		-0.252646	0.550905	0.664991	0.0383727	0.038769	-0.0698961	-0.266343	-0.618	-0.313247	-0.0698961	0.412713	9
937		-1.88403	-1.46329	-1.1737	-0.457994	-1.77263	-1.75715	-1.65023	-1.35171	-1.55676	0.462319	8		-1.68663	-2.20623	-2.3671	-1.88254	-2.04438	0.307799	4		-1.81997	-2.17345	-1.99671	0.249949	2		-1.57828	-1.67717	-1.97305	-2.51156	-1.43146	-0.877998	-1.62772	0.546362	6		-0.730085	-0.797546	-2.10332	-1.41087	-1.86846	-2.23114	-1.52613	-1.3034	-1.59345	-1.52613	0.521547	9
938		-0.979317	-1.17292	-1.59909	-0.89439	-2.31154	-2.20371	-2.28703	-1.81666	-1.70787	0.588977	8		-2.5212	-2.28518	-1.9079	-2.32086	-2.30302	0.25595	4		-1.59906	-1.77425	-1.68666	0.123876	2		-1.56706	-1.89605	-1.68645	-1.77222	-1.81567	-1.82036	-1.79394	0.116651	6		-1.52183	-1.02079	-1.34659	-1.2186	-1.71761	-1.4051	-1.61591	-1.66946	-1.60499	-1.52183	0.230869	9
939		0.853097	-0.141243	0.110298	-1.2839	-0.714827	-0.795717	-0.326907	-0.204875	-0.265891	0.645587	8		-0.737311	-0.598858	-0.473241	-0.472239	-0.53605	0.126154	4		-0.672779	-0.624428	-0.648603	0.0341895	2		-0.67773	-0.68806	-0.487895	-0.408511	-0.294774	0.17294	-0.448203	0.318497	6		0.541041	-0.173759	-0.254233	-0.578162	-0.705303	-0.493255	-0.409955	-0.580299	-0.646964	-0.493255	0.383291	9
940		0.232261	-0.0728275	-0.594745	-0.754937	-0.62948	-0.81785	-0.724585	-0.413607	-0.612113	0.370726	8		-0.83468	-0.942977	-0.445109	-0.583372	-0.709026	0.227844	4		-1.01599	-0.986258	-1.00112	0.0210248	2		-0.677424	-0.99308	-0.828272	-0.444231	-0.418372	-0.277746	-0.560828	0.273298	6		-0.292044	-0.171099	-0.462718	-0.381368	-0.839422	-0.931892	-0.714038	-0.630246	-0.305638	-0.462718	0.265372	9
941		1.36572	0.755676	1.18191	0.108847	0.226481	0.540846	0.502715	0.627341	0.584094	0.432795	8		0.312116	0.302292	0.473325	0.495961	0.392721	0.102939	4		-0.00507927	0.0382784	0.0165996	0.0306585	2		-0.249808	0.0410401	-0.0556438	0.370531	0.440824	0.712716	0.205785	0.358416	6		0.659747	0.467244	0.716012	0.026576	-0.226572	0.0432236	0.0993209	0.369195	0.319176	0.319176	0.313882	9
942		-1.41786	-1.31777	-1.33511	-0.848778	-1.82178	-3.06319	-1.86593	-1.93209	-1.61982	0.658782	8		-1.72283	-2.11982	-1.46547	-2.3329	-1.92132	0.389661	4		-1.84566	-0.739501	-1.29258	0.782172	2		-1.34729	-1.83176	-2.21097	-1.88476	-2.79295	-2.22173	-2.04786	0.484994	6		-1.21138	-1.15521	-0.660685	-1.71754	-2.33831	-1.98455	-2.36844	-2.75202	-1.95926	-1.95926	0.675039	9
943		-1.23784	-1.40136	-1.75537	-0.372852	-0.474075	-0.55208	-0.417409	-0.597786	-0.574933	0.532193	8		-0.641905	-0.718763	-0.601451	-0.73374	-0.680334	0.0628917	4		-0.620037	-0.739077	-0.679557	0.0841744	2		-0.811626	-0.708965	-0.90103	-0.412417	-0.353072	-1.03785	-0.760296	0.272049	6		-1.44075	-0.797011	-0.188091	-1.42931	-0.81714	-0.440589	-0.76896	-0.245314	-0.517593	-0.76896	0.456158	9
944		-2.85029	-0.926388	-2.17188	-1.78786	-1.69184	-1.65865	-0.816761	-0.833603	-1.67524	0.716291	8		-1.0532	-1.22649	-1.27476	-2.05306	-1.25063	0.444423	4		-1.60949	-1.37731	-1.4934	0.164177	2		-1.34386	-2.00735	-1.82468	-1.26337	-0.717247	-1.93462	-1.58427	0.498681	6		-1.51614	-0.836317	-2.0078	-0.685824	-1.75736	-1.55732	-1.31217	-1.61108	-1.10297	-1.51614	0.432812	9
945		1.44398	1.22604	0.869521	2.06213	1.68831	1.66875	1.54588	1.498	1.52194	0.350047	8		1.32379	1.36053	1.36823	1.25898	1.34216	0.0498606	4		1.17315	1.10911	1.14113	0.0452844	2		1.19141	1.17034	1.16362	1.41539	1.26789	1.43492	1.22965	0.123024	6		0.942492	0.55201	1.56799	1.52536	1.3411	1.11509	1.1954	1.36801	1.37115	1.3411	0.317922	9
946		-0.301862	-0.368759	-1.39695	-0.213139	-0.540769	-0.330991	-0.454867	-0.484312	-0.411813	0.373163	8		-0.607515	-0.586812	-0.474634	-0.804413	-0.597164	0.137096	4		-0.597455	-0.60151	-0.599483	0.00286766	2		-0.526675	-0.575322	-0.498838	-0.471667	-0.68175	-0.32545	-0.512756	0.118009	6		-0.696836	-0.673612	-0.0434236	-0.306845	-0.355037	-0.818839	-0.665944	-0.348651	-0.453821	-0.453821	0.246936	9
947		1.41255	1.37375	1.02087	1.63815	1.59148	1.54818	1.23269	1.2596	1.39315	0.208994	8		1.2938	1.31955	1.01879	1.06911	1.18145	0.153433	4		1.18702	1.08529	1.13616	0.0719326	2		0.887019	1.10591	1.1387	1.01178	0.901368	1.14402	1.05885	0.116522	6		1.0964	0.833334	1.24479	1.28303	1.17053	1.02497	1.02269	1.09393	1.09817	1.0964	0.133273	9
948		-1.93515	-0.865471	-1.32746	-0.493723	-1.35938	-1.69667	-1.03616	-1.25143	-1.28945	0.455492	8		-0.874845	-1.22086	-1.0305	-1.41378	-1.12568	0.233588	4		-1.30449	-1.13027	-1.21738	0.123192	2		-1.07909	-1.2306	-1.10288	-0.59702	-0.995846	-1.20472	-1.09099	0.231073	6		-3.50945	-1.36493	-1.4153	-0.52672	-1.2153	-1.31397	-1.11528	-0.873385	-1.05794	-1.2153	0.846018	9
949		0.0584992	-0.255109	-0.203061	0.193192	0.136425	0.0235364	0.01505	-0.230687	0.0192932	0.173649	8		-0.0313812	0.113176	-0.12531	-0.151012	-0.0783454	0.1195	4		-0.00299542	-0.27711	-0.140053	0.193829	2		-0.813181	-0.0468761	-0.165109	-0.0762304	-0.234942	0.0130246	-0.12067	0.303328	6		-0.114911	-0.602885	-0.363272	-0.269758	-0.903293	-0.497502	-0.433978	-0.27158	-0.658486	-0.433978	0.239394	9
950		-1.21651	-0.514515	-1.32128	-1.21669	-2.42447	-1.82535	-3.15107	-1.70889	-1.51508	0.815588	8		-1.88068	-2.32461	-1.91558	-1.97696	-1.94627	0.204024	4		-2.34006	-1.9675	-2.15378	0.263435	2		-1.24598	-1.6526	-2.43876	-1.74366	-2.31932	-1.22603	-1.69813	0.51652	6		-1.34174	-1.93435	-1.68774	-0.924173	-1.91065	-2.15703	-1.65829	-1.5435	-1.32697	-1.65829	0.375842	9
951		0.818273	-0.0707759	0.0664622	0.105697	-0.596077	-0.627718	-0.629932	-0.868965	-0.333427	0.558704	8		-0.306425	-0.34659	-0.61249	-0.343046	-0.344818	0.141405	4		-0.625327	-0.76988	-0.697603	0.102215	2		-0.484585	-0.388499	-0.618078	-0.44584	-0.552259	0.0295539	-0.465213	0.229805	6		0.177242	-0.459207	-0.331542	-0.246082	-0.510141	-0.675763	-0.790718	-0.764928	-0.399513	-0.459207	0.300264	9
952		-1.69545	-1.39632	-2.22067	-1.34846	-1.77645	-1.95006	-1.66572	-2.22617	-1.73595	0.332878	8		-2.01687	-2.35653	-1.7909	-1.87692	-1.94689	0.248894	4		-2.84145	-1.70134	-2.27139	0.806184	2		-1.87401	-2.6152	-1.34723	-1.81981	-2.88887	-2.3481	-2.11105	0.571178	6		-1.65899	-2.1793	-1.28123	-1.70583	-2.1113	-2.73587	-2.49808	-2.80654	-1.94146	-2.1113	0.514023	9
953		0.099581	-0.193292	-0.247309	-0.943053	-2.49974	-1.78499	-2.71109	-3.0694	-1.36402	1.25943	8		-2.6138	-1.82758	-2.49376	-1.92369	-2.20873	0.396528	4		-1.02726	-2.74694	-1.8871	1.21599	2		-1.86127	-2.44619	-2.01282	-2.33243	-2.25035	-1.11367	-2.13158	0.485223	6		0.211149	-0.0110539	-0.105652	-1.6391	-1.2962	-3.12275	-2.52131	-1.207	-2.22606	-1.2962	1.18118	9
954		-2.4861	-1.54049	-2.34684	-1.59918	-1.64849	-1.62237	-1.41238	-2.03113	-1.63543	0.400951	8		-0.970556	-1.01732	-1.20437	-1.36056	-1.11085	0.179386	4		-1.01155	-1.07692	-1.04424	0.0462209	2		-1.67559	-1.18413	-1.2905	-1.6687	-1.64953	-1.61152	-1.63052	0.217572	6		-1.38139	-1.9096	-0.923303	-1.18374	-2.09546	-1.13777	-1.33339	-2.02244	-1.42184	-1.38139	0.419241	9
955		-0.986836	-1.10375	-0.731723	-1.23458	-1.05884	-0.918284	-0.852314	-0.782597	-0.95256	0.170482	8		-1.03498	-0.865618	-0.687533	-1.04553	-0.950297	0.168759	4		-0.562055	-0.911915	-0.736985	0.247388	2		-0.698212	-0.881055	-0.539233	-1.00844	-1.06695	-0.742907	-0.811981	0.19989	6		-0.313867	-1.06915	-0.771094	-0.732504	-0.99556	-0.89094	-0.72138	-0.841617	-0.861494	-0.841617	0.215745	9
956		-1.67058	-1.79041	-0.906519	-1.14538	-3.4226	-2.02833	-2.28336	-3.5626	-1.90937	0.966819	8		-1.92537	-2.14598	-2.00673	-1.96547	-1.9861	0.0959906	4		-1.83302	-2.9537	-2.39336	0.792438	2		-1.80737	-2.00983	-2.58906	-2.25504	-2.31868	-1.65913	-2.13243	0.346097	6		-1.72638	-1.70064	-2.29751	-1.03249	-1.21006	-3.33045	-2.04799	-2.58809	-1.89932	-1.89932	0.701639	9
957		0.00817383	-0.337511	-0.19453	-0.658854	-3.14021	-3.68161	-3.3045	-2.57052	-1.61469	1.57879	8		-3.14511	-2.36323	-2.45348	-2.50569	-2.47958	0.35704	4		-2.36522	-3.46143	-2.91332	0.775132	2		-1.30923	-3.19712	-1.7453	-3.09987	-2.76636	-1.09702	-2.25583	0.931829	6		-0.272996	-0.231511	-0.740173	-0.953797	-1.48251	-1.85363	-3.34462	-2.1317	-2.24315	-1.48251	1.02852	9
958		-1.1246	-0.71803	-1.21474	-1.10072	-2.31545	-2.51951	-2.1725	-1.75102	-1.48288	0.666313	8		-2.24342	-2.39155	-2.40277	-2.13424	-2.31749	0.128357	4		-1.58712	-2.65927	-2.1232	0.758121	2		-1.51085	-2.22687	-2.17744	-1.8807	-2.14253	-1.42576	-2.01161	0.351893	6		-1.24644	-2.4823	-0.920931	-1.26587	-1.51504	-2.02354	-1.69423	-1.88275	-1.67754	-1.67754	0.467319	9
959		0.288776	-0.0335402	-0.6741	0.166139	-0.990837	-0.771564	-0.974125	-0.810409	-0.722832	0.527068	8		-0.745322	-0.908996	-0.771038	-0.277538	-0.75818	0.275013	4		-0.563943	-0.78233	-0.673137	0.154423	2		-0.417312	-0.798508	-0.81991	-0.756076	-0.829462	-0.228431	-0.777292	0.255275	6		-0.157873	0.271944	-0.433615	-0.200196	-0.282609	-0.889993	-0.884465	-0.653699	-0.411591	-0.411591	0.371495	9
960		3.58401	4.22298	3.99005	2.7229	1.69428	1.94865	1.86769	1.77616	2.33577	1.06117	8		1.48868	1.4512	1.58094	1.27668	1.46994	0.127385	4		1.13887	1.2732	1.20603	0.0949852	2		2.15514	0.985778	1.2075	0.98323	0.77544	1.52934	1.09664	0.502435	6		3.31763	3.83176	2.09445	1.51208	1.85683	1.34225	0.922392	0.378394	1.58014	1.58014	1.09591	9
961		-0.847213	-1.09525	-0.402446	-0.763124	1.28034	1.35088	-0.358065	-0.135498	-0.380255	0.937677	8		1.23714	1.20252	-0.277687	-0.494202	0.462418	0.931405	4		1.10605	1.17629	1.14117	0.0496676	2		0.200426	1.11763	1.08238	-0.311394	-0.115548	-0.718047	0.0424391	0.751537	6		-1.01229	-0.741766	0.0542047	0.62961	0.686345	1.23998	0.607814	-0.308905	-0.0443413	0.0542047	0.734225	9
962		0.225388	-0.643309	-0.30814	-0.263491	-0.00729724	0.0583561	-0.032533	0.0592106	-0.0199151	0.275971	8		-0.176361	0.00496758	-0.114783	-0.163288	-0.139035	0.082586	4		0.0243066	-0.000700111	0.0118032	0.0176824	2		-0.458149	-0.165935	-0.0919558	-0.0528058	0.170872	0.141133	-0.0723808	0.229352	6		-0.407658	-0.612343	-1.22357	-0.329431	-0.0942337	0.132459	0.185222	-0.137938	-0.183425	-0.183425	0.428305	9
963		-1.35096	-0.607914	-0.826397	-1.77689	-0.832461	-0.853051	-0.471692	-0.158086	-0.829429	0.505777	8		-1.13594	-0.94283	-0.899856	-0.965713	-0.954272	0.103566	4		-0.7284	-1.26356	-0.995982	0.378418	2		-1.09247	-1.06557	-1.01715	-1.0112	-0.491792	-0.951768	-1.01418	0.224076	6		-1.05669	-0.8	-0.858019	-1.20958	-0.91128	-0.812564	-0.761845	-0.871744	-0.969551	-0.871744	0.142349	9
964		0.109188	0.188547	-0.140962	-0.315741	-0.192405	-0.306821	-0.258505	-0.18639	-0.189398	0.188095	8		-0.307026	-0.439169	-0.282467	-0.342087	-0.324556	0.068817	4		-0.472822	-0.506921	-0.489872	0.0241119	2		-0.655633	-0.350086	-0.363636	-0.181584	-0.174736	0.0530128	-0.265835	0.238605	6		-0.145824	-0.131559	-0.705505	-0.163522	-0.661492	-0.620657	-0.248467	-0.366305	-0.264508	-0.264508	0.233442	9
965		-0.678959	-1.05777	-1.11645	0.172369	0.530634	0.513433	0.283992	0.450736	0.22818	0.715476	8		0.405321	0.474105	0.0279965	0.176884	0.291102	0.205914	4		0.383663	0.380952	0.382307	0.00191727	2		-0.658758	0.645853	0.500411	0.26706	0.283094	0.340078	0.311586	0.458749	6		-0.113959	-1.41846	0.108941	-0.0313536	0.262841	0.827949	0.494604	0.241608	-0.0807417	0.108941	0.621745	9
966		0.376229	-0.0268866	0.0176158	-0.476657	-0.00911694	-0.00139257	-0.249735	-0.356748	-0.0180017	0.265517	8		-0.117815	-0.0536323	-0.288891	-0.436114	-0.203353	0.172727	4		-0.0375723	-0.0818306	-0.0597014	0.0312954	2		-0.86261	-0.0623252	-0.0731077	-0.366731	-0.0340794	0.120862	-0.0677164	0.355352	6		0.227967	-0.0972976	0.458649	-1.32544	-0.32769	0.080205	-0.0789431	-0.32237	-0.699887	-0.0972976	0.531445	9
967		0.646658	-0.354707	-0.0742136	0.0705904	0.783452	0.643862	0.744269	0.694253	0.64526	0.443228	8		0.61637	0.630504	0.697667	0.713957	0.664085	0.0483673	4		0.51602	0.489206	0.502613	0.0189607	2		0.0470123	0.53208	0.45799	0.679401	0.686662	0.669924	0.601002	0.246172	6		0.49437	-0.210116	0.00955325	-0.0134934	0.315425	0.585922	0.632578	0.755343	0.393087	0.393087	0.331958	9
968		-0.690729	-0.91222	-1.08903	-1.38209	-1.02564	-1.3144	-0.768638	-1.51696	-1.05734	0.296733	8		-1.18816	-1.58388	-1.1941	-1.40614	-1.30012	0.189874	4		-1.18649	-1.15302	-1.16975	0.0236689	2		-1.43195	-1.27419	-1.20695	-0.962431	-0.264018	-0.68123	-1.08469	0.434495	6		-1.10087	-1.84412	-1.24374	-1.14289	-1.14025	-1.50065	-1.15505	-0.61735	-0.849238	-1.14289	0.350657	9
969		-0.0561273	-0.787025	-1.0942	-0.57481	0.478164	0.509164	0.689594	0.648656	0.211018	0.710137	8		0.350937	0.298366	0.432969	0.358045	0.354491	0.0554052	4		0.357636	0.360021	0.358829	0.00168628	2		-0.0666307	0.232763	0.281433	0.328608	0.305145	0.16739	0.257098	0.146328	6		-0.732131	-1.02188	-1.00471	-0.590763	-0.060089	0.379216	0.308101	0.26359	-0.143868	-0.143868	0.561097	9
970		-0.843134	-1.82818	-1.74711	-1.01527	-1.07115	-1.43331	-1.81141	-1.33289	-1.3831	0.386047	8		-1.35398	-1.83323	-1.79803	-1.48076	-1.63939	0.236124	4		-1.27363	-1.29263	-1.28313	0.0134335	2		-1.26078	-1.50606	-1.38312	-1.52971	-1.86253	-0.909569	-1.44459	0.31678	6		-0.951391	-0.93048	-0.645637	-0.877096	-1.3822	-1.68691	-1.33063	-1.25623	-1.24161	-1.24161	0.318343	9
971		-0.0602328	-0.0764741	-0.235677	0.148794	0.845236	0.924051	0.675685	0.565607	0.357201	0.456853	8		0.930003	0.997553	0.619414	0.474143	0.774709	0.249481	4		0.561204	0.494017	0.527611	0.0475079	2		-0.0737855	0.637734	0.486632	0.563202	0.346827	-0.0707537	0.416729	0.315021	6		-0.314551	-0.788729	0.0817265	0.0592531	0.242398	0.475499	0.227505	0.280943	0.0658	0.0817265	0.377328	9
972		0.0579068	-0.211399	-0.250289	0.177396	-0.109422	-0.189081	0.145228	0.048487	-0.0304673	0.168867	8		-0.141909	0.0422319	-0.0421127	0.0345592	-0.00377674	0.0856638	4		-0.154466	-0.23445	-0.194458	0.0565575	2		0.19354	-0.270505	-0.139821	-0.0327143	0.0408006	0.189769	0.00404315	0.183776	6		-0.0890108	-0.653532	0.288248	-0.318453	0.0495149	-0.168706	0.107879	0.156943	0.147295	0.0495149	0.292152	9
973		-0.871432	-1.14048	-0.64965	-0.117235	-0.398175	-0.430027	-0.630427	-0.551434	-0.590931	0.310348	8		-0.553203	-0.639681	-0.309703	-0.637197	-0.5952	0.155448	4		-0.429613	-0.589462	-0.509537	0.113031	2		-0.682521	-0.323926	-0.335055	-0.405599	-0.678382	-0.467726	-0.436663	0.162108	6		-0.494577	-1.38692	-0.430255	-0.293661	-0.369231	-0.230459	-0.438757	-0.622154	-0.545231	-0.438757	0.34165	9
974		-0.708532	-1.5688	-0.155579	-0.465814	-0.96289	-0.828564	-0.627372	-0.750058	-0.729295	0.409218	8		-0.848981	-0.84717	-0.920872	-0.998718	-0.884926	0.0719096	4		-0.862867	-0.870021	-0.866444	0.00505869	2		-0.615557	-0.412032	-0.784183	-0.968826	-1.17066	-0.873959	-0.829071	0.26685	6		-1.33381	-0.270814	-1.41431	-0.601734	-0.782899	-0.923193	-1.04002	-0.926741	-0.38179	-0.923193	0.390612	9
975		2.19183	1.4051	2.13805	2.13109	3.23429	3.23078	3.10608	3.24989	2.64895	0.707589	8		3.03603	2.96327	2.6392	2.83055	2.89691	0.174224	4		3.02721	2.92862	2.97792	0.069715	2		1.45768	2.91464	3.00559	2.74691	2.89567	2.32376	2.82129	0.590389	6		1.55619	1.50108	1.94303	2.03235	2.33037	3.09193	3.01834	2.87029	2.35715	2.33037	0.598243	9
976		2.11236	1.9428	1.99115	-0.297225	-1.5254	-1.88957	-2.20943	-1.78699	-0.91131	1.92415	8		-1.82956	-3.02544	-1.98822	-1.58202	-1.90889	0.635142	4		-1.47654	-2.55008	-2.01331	0.759111	2		-1.9413	-2.24563	-2.63713	-1.97137	-2.20541	-0.590955	-2.08839	0.702904	6		1.50242	1.69149	0.560275	-1.05538	-2.29945	-1.88074	-2.65898	-2.03175	-1.90193	-1.88074	1.69348	9
977		0.86008	0.549284	0.561858	1.46356	1.32143	1.21801	1.32578	1.31704	1.26753	0.366348	8		1.24335	1.07304	1.28155	1.08557	1.16446	0.107005	4		0.987232	0.977849	0.98254	0.00663477	2		0.127446	0.843024	0.869883	0.927138	0.890217	0.688012	0.856454	0.303814	6		0.0881905	0.389766	-0.142873	0.00726017	0.397361	0.82587	0.770438	0.785603	0.128545	0.389766	0.366344	9
978		-0.03101	-0.111591	-0.442015	0.622721	0.0798621	0.243554	0.29511	0.307444	0.161708	0.322424	8		0.161247	0.288715	0.365118	0.106023	0.224981	0.118041	4		0.0930161	0.211121	0.152069	0.0835131	2		0.0954471	0.0689903	0.174041	0.0379439	0.0491902	0.137935	0.0822187	0.0531313	6		-0.490664	0.0930358	-0.483618	0.204794	0.131343	0.185013	0.342155	0.343077	0.274169	0.185013	0.325336	9
979		0.0384024	0.134494	0.177248	0.374905	0.18297	0.126503	0.194247	0.201822	0.180109	0.0953603	8		0.302487	0.230775	0.208824	0.0155704	0.2198	0.122603	4		-0.0635066	0.0700951	0.00329424	0.0944707	2		-0.145049	-0.0115798	-0.00910868	-0.30616	-0.195493	0.108931	-0.0783142	0.150396	6		0.120931	0.0907698	-0.138195	0.258453	0.00505102	-0.00543521	-0.0798558	-0.0532938	-0.270023	-0.00543521	0.154262	9
980		-0.242848	-0.110441	0.0631188	-0.968324	-1.00875	-0.826438	-0.528331	-0.471901	-0.500116	0.400033	8		-0.543701	-0.90045	-0.607305	-0.662458	-0.634882	0.155734	4		-0.509016	-0.761079	-0.635048	0.178235	2		-0.904363	-0.855946	-0.580264	-0.961423	-0.872424	-0.635311	-0.864185	0.15538	6		-0.338352	-0.792469	-0.76492	-0.660249	-0.726078	-0.573376	-0.770787	-0.753155	-0.782878	-0.753155	0.147667	9
981		1.05771	1.0192	0.840339	0.628892	0.808385	0.788909	0.963818	0.947596	0.893967	0.141714	8		0.903658	0.834347	0.949621	0.935303	0.919481	0.0513188	4		0.742128	0.779124	0.760626	0.0261596	2		0.295087	0.619976	0.681537	0.640917	0.673548	0.686118	0.657232	0.151339	6		0.812447	0.954989	0.702459	0.558107	0.601772	0.687749	0.694902	0.639128	0.727024	0.694902	0.117993	9
982		-0.962797	-0.173333	-0.280104	-0.780261	-1.0158	-0.998964	-1.49548	-0.831902	-0.897349	0.423989	8		-1.23441	-1.00061	-1.44832	-0.422258	-1.11751	0.44232	4		-1.20715	-1.20271	-1.20493	0.00313484	2		-1.434	-1.27452	-0.72026	-1.44434	-0.937428	-1.17433	-1.22443	0.287071	6		-0.613673	0.167055	-0.705061	-0.895205	-0.93986	-1.02314	-1.44885	-1.28654	-0.809686	-0.895205	0.461136	9
983		0.467706	0.36379	0.0379469	0.154993	1.77077	1.68667	0.401837	0.619321	0.434771	0.66726	8		1.70159	1.6461	0.650389	0.677878	1.16199	0.583505	4		1.73271	1.76048	1.7466	0.0196332	2		-0.00726066	1.60897	1.80691	0.388783	0.462171	0.539988	0.50108	0.730863	6		0.434791	0.395308	0.630933	0.525683	1.09647	1.74251	1.14256	0.496173	0.409353	0.525683	0.464709	9
984		-0.378511	-1.2024	-0.668482	-1.37938	-0.85404	-0.959844	-1.26359	-0.355568	-0.906942	0.392557	8		-0.73254	-0.0684663	-0.879964	-0.445614	-0.589077	0.357594	4		-0.744117	-0.688151	-0.716134	0.0395735	2		-1.15583	-1.00498	-0.588987	-0.947553	-0.751389	-1.13222	-0.976264	0.221816	6		-0.791828	-1.05285	-0.426073	-0.759049	-0.734371	-0.891669	-1.19588	-0.836529	-0.942097	-0.836529	0.216759	9
985		-0.467066	-0.0971464	0.383704	-1.57317	0.384731	0.371255	-0.63248	-0.0310246	-0.0640855	0.675234	8		0.253862	0.440515	-0.333266	-0.218446	0.0177077	0.370673	4		0.250773	0.0992001	0.174987	0.107178	2		-0.13403	0.227583	0.290696	-0.309916	-0.0973394	-0.56569	-0.115685	0.323119	6		-0.536055	-0.0434823	0.235861	-0.447212	0.220637	0.436098	0.0539139	-0.360544	0.0394228	0.0394228	0.335464	9
986		0.456112	0.375062	0.374182	0.614473	0.366476	0.509686	-0.153442	0.104021	0.374622	0.244718	8		0.351611	0.372641	0.110737	0.0845805	0.231174	0.153304	4		0.219202	0.213942	0.216572	0.00371948	2		-0.423484	0.326835	0.338203	0.206166	0.155001	0.458028	0.2665	0.312835	6		0.514195	0.212162	0.229763	0.0360847	-0.000899171	0.392823	0.254528	-0.0663857	-0.357422	0.212162	0.262386	9
987		1.15914	0.331799	0.293834	0.106502	0.60771	0.574931	0.766837	0.871399	0.591321	0.342899	8		0.440897	0.561829	0.607263	0.381467	0.501363	0.104647	4		0.464204	0.424961	0.444583	0.0277492	2		0.390718	0.40548	0.48785	0.70356	0.848006	0.958302	0.595705	0.240233	6		0.663343	0.43631	0.242016	0.47951	0.304019	0.592329	0.720864	0.738306	0.561356	0.561356	0.175956	9
988		-0.707977	-0.418735	-0.298994	-0.210811	-0.0732492	-0.0378658	-0.164819	-0.11406	-0.187815	0.221695	8		-0.0398369	-0.0802791	0.127108	0.0799824	0.0200727	0.0977996	4		-0.131128	-0.210507	-0.170817	0.0561288	2		-0.347149	-0.296999	-0.188351	-0.201489	-0.148101	-0.273501	-0.237495	0.075376	6		-0.280523	-1.23555	-1.11874	-0.616062	0.0740796	-0.013171	-0.135711	-0.163655	-0.178466	-0.178466	0.47754	9
989		2.13025	1.38815	1.44771	0.94509	2.7622	2.64971	2.5236	2.69143	2.32693	0.70996	8		2.45005	2.49929	2.18374	2.20774	2.32889	0.162584	4		2.41554	2.439	2.42727	0.0165879	2		0.967319	2.34256	2.303	2.22649	2.29272	2.00929	2.25961	0.530909	6		1.4917	1.42499	1.38953	1.37142	1.77936	2.59503	2.53591	2.31574	1.71393	1.71393	0.501989	9
990		0.024062	-0.375024	0.0130265	-1.12456	0.178716	0.181886	0.000733833	0.120324	0.0185442	0.441632	8		0.249604	0.168981	0.0719492	-0.0443958	0.120465	0.126813	4		0.0458397	0.0936433	0.0697415	0.0338022	2		-0.795902	0.106899	-0.000165063	0.0226733	0.148565	0.0311843	0.0269288	0.354672	6		0.0442183	-0.632666	-0.747475	-0.629081	-0.319137	0.277126	0.140721	0.245136	-0.424706	-0.319137	0.40782	9
991		0.449188	0.210833	0.142655	0.287873	1.1459	0.959144	1.07768	1.36378	0.704166	0.482809	8		1.0368	0.958117	1.21044	1.36757	1.12362	0.182974	4		0.759902	0.707783	0.733843	0.0368534	2		0.459418	0.800067	0.739006	1.28167	1.25972	0.807599	0.803833	0.320365	6		0.0986593	-0.0498463	-0.38885	0.365157	0.417936	0.750672	0.770284	1.36901	0.848249	0.417936	0.533787	9
992		-0.116117	-0.107245	-0.752013	-0.0172668	-0.270151	-0.300683	0.506828	0.101309	-0.111681	0.36001	8		-0.300094	-0.390419	-0.116263	-0.0794156	-0.208178	0.148294	4		-0.376479	-0.437145	-0.406812	0.0428978	2		-0.390216	-0.419979	-0.464705	-0.272486	-0.382789	0.144329	-0.386503	0.225685	6		-0.286996	-0.170217	-0.533216	-0.0324367	-0.230348	-0.209304	0.0807811	0.10343	0.0335738	-0.170217	0.206088	9
993		1.04609	-0.003105	-0.471956	0.160822	0.689801	0.602158	0.765621	0.837746	0.645979	0.510571	8		0.768433	0.736101	0.925536	0.928599	0.846985	0.101788	4		0.495264	0.490533	0.492898	0.00334528	2		0.171408	0.479445	0.503882	0.875872	0.930192	0.910755	0.689877	0.308828	6		0.240051	-0.434896	0.142164	0.291591	0.247901	0.476287	0.599266	0.803534	0.352308	0.291591	0.344283	9
994		1.4995	0.772872	0.672187	1.04003	1.12279	1.14085	0.975877	1.04048	1.04026	0.250296	8		1.01074	1.08012	0.874248	0.779779	0.942497	0.134879	4		1.12602	0.964826	1.04542	0.113981	2		0.940643	1.05755	1.07673	1.00944	0.986192	1.37884	1.0335	0.156755	6		1.44709	1.04204	1.06074	0.886975	1.38078	1.28478	1.11404	1.14827	1.02095	1.11404	0.18245	9
995		-0.437392	-0.271493	-0.300459	-0.981855	-1.57442	-1.19086	-1.02616	-1.00104	-0.991449	0.465845	8		-1.36258	-0.929702	-1.16839	-1.3055	-1.23694	0.192647	4		-0.914349	-1.1089	-1.01162	0.137568	2		-0.646653	-1.1939	-1.16876	-1.24819	-1.06186	-0.683041	-1.11531	0.267138	6		0.0708704	-0.240167	-0.700927	-0.534492	-0.799808	-0.809611	-1.1921	-1.14191	-0.798493	-0.798493	0.403051	9
996		0.484641	0.244278	0.927442	0.0836874	-0.430727	-0.523767	0.0291622	0.124319	0.104003	0.467156	8		-0.0861242	-0.318756	0.101706	0.0840634	-0.00103043	0.195304	4		-0.32365	-0.531455	-0.427552	0.14694	2		0.406112	-0.332694	-0.293704	0.0333381	-0.174613	0.717083	-0.0706376	0.421098	6		0.868672	0.800735	1.50771	1.29385	0.894106	0.835829	0.623096	0.538063	1.09262	0.868672	0.310284	9
997		-0.951178	-2.09386	-1.62058	-0.702483	-1.33699	-0.829453	-0.666146	-0.597869	-0.890315	0.535678	8		-0.823029	-0.815167	-0.772995	-0.689847	-0.794081	0.0610328	4		-0.843284	-1.09866	-0.970972	0.180578	2		-0.400153	-1.07828	-0.791935	-0.691683	-0.920027	-1.05878	-0.855981	0.255804	6		-1.09996	-1.19925	-1.76609	-0.531104	-0.749926	-0.796053	-1.00981	-1.01184	-0.874385	-1.00981	0.349364	9
998		0.0547186	-0.416496	-0.400719	0.0638752	-0.464149	-0.222168	-0.18804	-0.112093	-0.205104	0.206641	8		-0.0732058	-0.330153	-0.256554	-0.744164	-0.293354	0.283492	4		-0.30606	-0.141794	-0.223927	0.116153	2		-0.249279	-0.362793	-0.326821	-0.460972	-0.296334	-0.0659498	-0.311578	0.13244	6		-0.135094	-0.542302	-0.587672	0.0060094	-0.49482	-0.121035	-0.272436	-0.0445013	-0.115193	-0.135094	0.227849	9
999		1.55332	0.416427	0.79525	1.80583	2.01521	2.10842	1.61881	1.75493	1.68687	0.595377	8		1.99901	1.87527	1.72961	1.81796	1.84661	0.112908	4		2.02161	1.90297	1.96229	0.0838919	2		1.58446	1.95322	2.12022	1.61166	1.64088	1.69419	1.66754	0.21822	6		0.957889	0.177047	1.07171	1.9436	2.11761	2.11053	1.97354	1.89899	1.50246	1.89899	0.666596	9
1000		-0.50399	-1.41171	-1.6485	-0.253324	-0.612203	-0.729309	-0.0389823	-0.368318	-0.558096	0.560549	8		-0.885169	-0.864149	-0.236905	-0.438418	-0.651284	0.32088	4		-0.926823	-1.26111	-1.09397	0.236378	2		-0.0149546	-0.901178	-1.12355	-0.694534	-0.667252	-0.731791	-0.713163	0.371625	6		-0.792965	-1.15777	-0.853147	-0.13119	-0.905535	-1.19737	-1.25146	-0.813765	-0.856546	-0.856546	0.333597	9
1001		-0.30301	-1.34149	-0.378998	-0.804569	0.369714	0.32194	1.25365	1.96295	0.00946501	1.08244	8		0.397143	0.338326	1.9383	1.88757	1.14235	0.892685	4		0.377206	0.375501	0.376354	0.00120615	2		-0.711501	0.366069	0.338785	1.52046	1.59066	0.672599	0.519334	0.856935	6		-1.04935	-1.08716	-0.401474	-0.909561	-0.162294	0.472934	1.07051	1.49858	0.258638	-0.162294	0.933377	9
1002		0.357623	-0.514289	-0.47221	-0.716937	-0.31843	-0.578179	-0.438917	-0.369725	-0.455564	0.323105	8		-0.0292619	-0.237735	-0.121242	-0.322851	-0.179488	0.128963	4		-0.354198	-0.165414	-0.259806	0.133491	2		-0.440789	-0.584227	-0.196229	-0.489902	-0.802483	0.0837503	-0.465346	0.310183	6		-0.106136	-0.566375	-1.18485	-1.00806	-0.179593	-0.186049	-0.458654	-0.474708	-0.592045	-0.474708	0.36936	9
1003		-0.39124	-1.10558	-1.25522	-0.534755	-0.871172	-0.545015	-0.382897	-0.457782	-0.539885	0.339654	8		-0.842112	-0.542411	-0.144521	-0.532621	-0.537516	0.285959	4		-0.851677	-0.907845	-0.879761	0.039717	2		-0.790223	-0.503161	-0.47399	-0.647599	-0.522013	-0.780707	-0.584806	0.141517	6		-0.806139	-0.503417	-1.03301	0.109843	-0.55089	-0.362595	-0.626024	-0.476737	-0.0981802	-0.503417	0.343966	9
1004		0.740463	-0.53629	0.163575	1.94256	0.524461	0.53326	1.17563	0.912597	0.636861	0.725969	8		0.679874	0.525779	1.21454	1.02855	0.854211	0.315298	4		0.2742	0.194309	0.234255	0.0564912	2		0.583695	0.302774	0.266051	0.517756	0.64117	0.604057	0.550726	0.161565	6		-0.704347	-1.61508	-0.243711	1.12326	0.659323	0.494294	0.628903	0.667471	0.988946	0.628903	0.899983	9
1005		-0.262041	-1.23186	-0.955229	-0.154755	-1.49252	-1.25803	-0.585699	-0.960428	-0.957828	0.484924	8		-1.11457	-0.984206	-0.763629	-0.449284	-0.873917	0.291028	4		-0.995299	-1.32339	-1.15934	0.231992	2		-1.17817	-1.02434	-1.08222	-1.30695	-0.950928	-0.740903	-1.05328	0.194659	6		-0.315231	-1.32348	-1.47719	-0.792181	-1.00927	-0.995539	-0.044417	-1.24862	-1.01674	-1.00927	0.468062	9
1006		-0.723961	-0.48857	-0.638381	-1.53855	-0.61388	-1.18607	-1.00676	-0.388509	-0.681171	0.390209	8		-0.853217	-0.651142	-0.585088	-0.0380968	-0.618115	0.348393	4		-0.609028	-1.00832	-0.808675	0.282343	2		-0.570853	-0.951555	-0.745213	-0.96026	-0.988173	-0.468206	-0.848384	0.222453	6		-0.823101	-1.27746	-0.860642	-0.751508	-0.743	-0.817809	-0.662065	-0.714055	-0.80868	-0.80868	0.179294	9
1007		1.22684	0.145896	0.0306592	1.18284	1.34832	1.47671	1.40231	1.38763	1.28758	0.586713	8		1.28388	1.2494	1.36269	1.41121	1.32329	0.0735867	4		1.3557	1.37521	1.36546	0.0137923	2		0.649503	1.32333	1.57423	1.28481	1.4503	1.39649	1.35991	0.325136	6		0.634944	-0.467805	0.713399	1.23264	1.3297	1.64414	1.56891	1.47946	1.43701	1.3297	0.67599	9
1008		-0.0869176	0.0878044	-0.576151	0.110626	0.169744	0.117466	0.276429	0.271621	0.114046	0.276479	8		0.079575	0.111042	0.453711	0.514466	0.282376	0.226194	4		0.401619	0.301443	0.351531	0.0708351	2		-0.107114	0.158464	0.327309	0.209167	0.185616	-0.0684183	0.17204	0.169563	6		-0.0567011	-0.543798	-0.828612	-0.356322	0.205298	0.532535	0.300359	0.293579	0.350178	0.205298	0.465843	9
1009		-0.90756	-1.17556	-0.567623	-0.122487	0.191934	0.339284	-1.60117	-1.29142	-0.737591	0.720192	8		0.298641	0.226167	-1.27534	-1.18552	-0.479676	0.863173	4		0.119222	0.14681	0.133016	0.0195073	2		-0.796841	0.113359	0.110556	-1.03829	-1.26675	-1.14452	-0.917567	0.625447	6		-1.88446	-0.10613	-0.500321	-0.449454	-0.0732087	0.162879	-0.395276	-1.08887	-0.828369	-0.449454	0.623765	9
1010		0.126969	-0.928194	-1.8316	-0.849838	-0.27155	-0.109986	-0.351981	-0.0471817	-0.311765	0.643047	8		-0.235597	-0.120551	-0.486216	-0.826643	-0.360907	0.312723	4		-0.516812	-0.186165	-0.351489	0.233802	2		-0.241544	-0.168147	-0.648717	-0.120188	-0.465508	-0.228981	-0.235263	0.203118	6		-0.730353	-0.171264	-0.958078	-0.76825	-0.441464	-0.354325	-0.247853	-0.786859	-0.577167	-0.577167	0.270997	9
1011		-0.650142	-1.09665	-0.492543	-1.00932	-0.846696	-0.881613	-0.898304	-0.93076	-0.889959	0.194129	8		-0.722915	-0.870838	-0.554428	-1.07898	-0.796877	0.222795	4		-0.551919	-0.965328	-0.758623	0.292324	2		-0.774592	-0.613568	-0.470312	-0.67446	-0.786685	-0.305635	-0.644014	0.186776	6		0.209925	-0.0062682	-0.691006	-0.619644	-0.438205	-0.0548697	-0.380322	-0.655406	-0.7931	-0.438205	0.353099	9
1012		-0.460008	-0.489507	-0.975332	-0.541102	0.516995	0.462585	0.354785	0.36616	-0.0526111	0.581042	8		0.359084	0.384007	0.357644	0.216536	0.358364	0.0761556	4		0.413529	0.380517	0.397023	0.0233428	2		-0.121765	0.373438	0.358227	0.252164	0.307305	0.311126	0.309215	0.185537	6		-0.560535	-1.12584	-0.622069	-0.265411	0.248837	0.643457	0.533489	0.23483	0.0377881	0.0377881	0.588549	9
1013		0.166752	-0.423937	-0.316948	-0.348544	-0.528706	-0.433472	-0.346847	-0.151532	-0.347696	0.217185	8		-0.433376	-0.331778	-0.356232	-0.189858	-0.344005	0.101651	4		-0.421198	-0.35033	-0.385764	0.050111	2		-0.492199	-0.29742	-0.450642	-0.434252	-0.355156	-0.119142	-0.394704	0.136483	6		-0.14131	-0.369733	-0.0996006	-0.661881	-0.456134	-0.169853	-0.365796	-0.196296	-0.365241	-0.365241	0.180298	9
1014		-0.0158094	-0.468966	-0.456211	-0.833487	-0.283917	-0.687485	-0.262272	-0.0754486	-0.370064	0.283388	8		-0.527619	-0.336803	-0.443216	-0.310606	-0.39001	0.100093	4		-0.433259	-0.0429654	-0.238112	0.275979	2		-1.1202	-0.390412	-0.569412	-0.239486	-0.135003	-0.078543	-0.314949	0.385709	6		-0.00506349	-1.06589	-0.410611	-1.19925	-0.311844	-0.311571	-0.457143	-0.139818	-0.644329	-0.410611	0.400813	9
1015		0.346866	-0.563946	-0.084626	0.840721	0.550843	0.371564	0.509072	0.450005	0.410785	0.434761	8		0.331681	0.245123	0.565803	0.552147	0.441914	0.160259	4		0.234741	0.191963	0.213352	0.0302489	2		0.501987	0.203722	0.210933	0.561034	0.539454	0.4074	0.454694	0.161249	6		-0.106569	-1.18371	0.438422	0.597679	0.441261	0.312252	0.311182	0.794898	0.353722	0.353722	0.578956	9
1016		1.11977	0.382632	0.197783	0.236303	0.741424	0.74755	0.769679	0.568376	0.6549	0.312333	8		0.664045	0.7711	0.363255	0.420672	0.542358	0.194422	4		0.495366	0.699214	0.59729	0.144142	2		0.214455	0.675859	0.600622	0.52842	0.863683	0.842118	0.638241	0.238773	6		0.673317	0.366764	0.461938	0.461236	0.467339	0.836392	0.784612	0.528121	0.436848	0.467339	0.166246	9
1017		0.226737	-0.519315	-0.824178	0.335617	1.10781	1.08306	0.903515	0.911583	0.619566	0.742645	8		1.0022	0.931079	0.801521	0.768313	0.8663	0.109701	4		0.983451	0.936646	0.960048	0.0330957	2		0.580763	0.957252	0.88524	0.711904	0.830444	0.436497	0.771174	0.197228	6		-0.246509	-0.283797	-0.192366	0.428295	0.829147	1.04817	1.05261	0.722908	0.533117	0.533117	0.545434	9
1018		0.623764	-0.281269	0.14047	0.218509	-0.227701	0.00650189	0.324257	0.408088	0.17949	0.310629	8		-0.317692	-0.362101	0.237374	0.299474	-0.0401592	0.352594	4		-0.363784	-0.530386	-0.447085	0.117805	2		0.180542	-0.484857	-0.722842	-0.0314224	-0.162131	0.313659	-0.0967766	0.394643	6		0.1001	-0.50268	0.108237	0.621388	-0.260202	-0.512764	-0.406182	-0.0452958	0.310381	-0.0452958	0.389914	9
1019		0.522671	0.159573	0.153318	-0.419795	0.114678	0.0929837	-0.0786835	0.205588	0.133998	0.266796	8		-0.0237681	0.17776	-0.155619	0.031855	0.00404346	0.138043	4		0.131639	0.0581005	0.0948695	0.0519993	2		-0.439962	-0.0766725	-0.080999	0.119989	-0.0854953	0.131034	-0.0788358	0.206767	6		-0.2574	-0.374911	-0.0575796	-0.345316	-0.310278	-0.288483	-0.45561	-0.183709	-0.120402	-0.288483	0.126518	9
1020		-0.795823	-1.02909	-1.0348	-1.15211	-0.597638	-0.583453	-0.441894	-0.34928	-0.696731	0.299815	8		-0.0921447	-0.249076	0.14852	0.215739	0.0281876	0.21525	4		-0.20824	0.103417	-0.0524114	0.220375	2		-0.135608	-0.0312641	-0.0105466	0.139703	0.16375	-0.166537	-0.0209054	0.13658	6		-0.38261	-0.650264	-1.24001	-0.104623	0.180801	0.238904	-0.0424575	0.0227332	-0.2164	-0.104623	0.463938	9
1021		0.29009	-0.303491	-0.0836526	0.372357	0.690414	0.799697	0.781909	0.615883	0.49412	0.410235	8		0.681164	0.740185	0.443796	0.683049	0.682107	0.131714	4		0.505297	0.516601	0.510949	0.00799295	2		0.157607	0.493421	0.715064	0.74422	0.63309	0.785699	0.674077	0.234883	6		-0.453278	-1.14629	-0.295083	0.20158	0.185916	0.434216	0.623636	0.533398	0.302496	0.20158	0.572123	9
1022		-0.705286	-1.40694	-0.687587	0.278315	1.05959	1.09742	1.12212	1.04403	0.661171	1.02104	8		1.16078	1.19473	1.22674	1.30805	1.21074	0.0630274	4		1.23353	1.26397	1.24875	0.0215198	2		0.521026	1.28361	1.41024	1.32316	1.32291	0.37891	1.30326	0.461089	6		-0.581644	-1.49251	-0.329175	0.338398	0.898686	1.45749	1.32066	1.25388	0.857167	0.857167	1.01438	9
1023		-0.430506	-0.783147	-0.705841	-0.648996	-0.557843	-0.374564	-0.0843853	-0.124811	-0.494174	0.259574	8		-0.493862	-0.464832	-0.484737	-0.399692	-0.474785	0.0424911	4		-0.226194	-0.440337	-0.333265	0.151422	2		-0.663942	-0.485851	-0.36999	-0.405547	-0.498617	-0.642191	-0.492234	0.120326	6		-0.999632	-0.246544	-0.0916007	-0.41026	-0.33484	-0.562024	-0.480968	-0.640983	-0.327083	-0.41026	0.262597	9
1024		1.05209	-0.100554	0.575241	0.708946	0.553891	0.459036	0.500553	0.48795	0.527222	0.319035	8		0.506696	0.568871	0.547667	0.40155	0.527181	0.0743844	4		0.356824	0.586259	0.471542	0.162235	2		0.461227	0.430108	0.439836	0.625272	0.474732	0.668565	0.46798	0.103049	6		0.529017	0.12288	0.466399	0.444885	0.392557	0.472986	0.447336	0.488442	0.403957	0.447336	0.118412	9
1025		0.120423	-0.641523	-0.517233	-0.631718	-0.166013	-0.14927	-0.0538986	-0.204523	-0.185268	0.282318	8		0.0331175	-0.266216	-0.248371	-0.349293	-0.257293	0.166453	4		-0.0663408	-0.0244393	-0.04539	0.0296288	2		-0.392415	-0.127475	-0.320566	-0.00503853	-0.163984	0.00653679	-0.145729	0.162673	6		-0.365194	-0.747038	0.145476	-0.0936061	-0.176112	-0.160216	-0.093766	-0.275274	-0.277547	-0.176112	0.243864	9
1026		-0.59323	-1.04548	-2.35826	-0.270581	-0.65211	-0.429511	-0.0403843	-0.507315	-0.550272	0.717302	8		-0.439459	-0.48926	-0.409405	-0.433476	-0.436467	0.033525	4		-0.467805	-0.503694	-0.48575	0.0253775	2		-0.527266	-0.659912	-0.422749	-0.387985	-0.511358	-0.616898	-0.519312	0.105803	6		-1.49251	-0.812246	-0.698901	-0.898666	-0.694947	-0.462672	-0.475741	-0.395708	-0.606457	-0.694947	0.33201	9
1027		1.05459	0.0776936	-0.397721	0.825698	0.175402	0.200112	0.376991	0.297101	0.248607	0.448478	8		0.270539	0.353719	0.508909	0.289525	0.321622	0.10818	4		0.232253	0.28859	0.260422	0.0398361	2		0.410022	0.275863	0.295576	0.236164	0.080513	0.466094	0.285719	0.13589	6		0.366321	-0.671942	-0.679882	0.371762	0.342508	0.267523	0.0337078	0.127454	0.33598	0.267523	0.42986	9
1028		-0.463461	-0.142407	-0.796378	-1.23173	-1.43719	-1.60346	-2.00829	-1.29805	-1.26489	0.616325	8		-1.26662	-1.13054	-1.16545	-1.26273	-1.21409	0.0688732	4		-1.19547	-1.48736	-1.34142	0.206397	2		-1.26068	-0.812524	-0.904981	-1.55489	-1.30174	-1.01666	-1.13867	0.279472	6		-0.274559	-0.53581	-0.119714	-0.869042	-1.4387	-1.01149	-1.27221	-1.4386	-0.881206	-0.881206	0.481896	9
1029		0.41764	-0.626749	-0.779031	-0.236845	-0.217735	-0.348904	1.12081	1.02503	-0.22729	0.726104	8		-0.385461	-0.357793	0.633437	0.900803	0.137822	0.666551	4		-0.0459244	-0.484882	-0.265403	0.31039	2		0.648235	-0.139564	-0.119778	0.660011	0.491605	0.458577	0.475091	0.367576	6		-0.335838	-0.977293	-1.00178	0.268683	0.339647	-0.197033	0.244653	0.684264	0.807407	0.244653	0.659042	9
1030		-0.519798	-0.371906	-0.973671	0.133054	-0.523084	-0.517378	-0.70632	-0.436624	-0.518588	0.313609	8		-0.359651	-0.313941	-0.0981037	0.168077	-0.206023	0.241311	4		-0.472347	-0.353334	-0.41284	0.0841547	2		-0.492329	-0.473569	-0.341143	-0.28056	-0.772507	-0.45004	-0.461804	0.170232	6		-0.372475	-0.0920491	-0.973135	-0.229789	-0.315821	-0.225001	-0.359736	-0.42999	-0.590117	-0.359736	0.257247	9
1031		-0.252484	-0.874332	-1.00017	-1.19175	-1.02432	-0.829912	-0.0079992	0.14992	-0.852122	0.513449	8		-0.874905	-0.894213	-0.423282	0.00439092	-0.649094	0.427168	4		-0.741115	-0.882961	-0.812038	0.1003	2		-0.149992	-0.46418	-0.765964	-0.425658	-0.473082	-0.224314	-0.444919	0.217091	6		-0.255739	-1.20122	-0.425771	0.3794	-0.513712	-1.04062	-0.592357	-0.331928	-0.0263095	-0.425771	0.48179	9
1032		-0.690224	-1.06179	-1.79391	-0.179983	-0.559767	-0.489257	-1.49039	-1.18145	-0.876009	0.546721	8		-0.367076	-0.462076	-1.16075	-0.918001	-0.690039	0.376099	4		-0.163695	-0.238423	-0.201059	0.0528405	2		-0.108073	-0.403049	-0.0491311	-1.46229	-0.977423	-1.16584	-0.690236	0.589414	6		-0.845713	-0.418865	-0.28719	0.0299636	-0.233134	-0.440785	-0.90371	-0.860587	-0.846796	-0.440785	0.340915	9
1033		-0.784461	-0.33872	0.26401	-0.0624665	0.646355	0.739026	-0.276637	-0.685643	-0.169552	0.571116	8		0.509308	0.66044	-0.368886	-0.576539	0.0702108	0.619535	4		0.425793	0.459016	0.442404	0.0234924	2		0.205771	0.396662	0.374057	-0.184673	-0.232615	-0.567333	0.0105492	0.387213	6		-0.331713	0.281807	0.145951	0.45069	0.234193	0.34128	-0.0279533	-0.30486	-0.448653	0.145951	0.329261	9
1034		0.0411658	-0.638467	-0.122572	-0.0932347	-1.08917	-1.66216	-1.02906	-0.770731	-0.704599	0.590186	8		-1.23559	-1.11965	-0.905522	-0.839399	-1.01259	0.184418	4		-1.37372	-1.29652	-1.33512	0.0545902	2		-1.35275	-1.3002	-1.09671	-0.999943	-0.804601	-0.306453	-1.04833	0.38467	6		-0.0927251	-0.223774	-0.273964	-0.38534	-0.970123	-0.870956	-0.887691	-1.35951	-0.701544	-0.701544	0.420823	9
1035		-0.992395	-1.419	-1.35763	0.139969	-0.179376	-0.345336	-0.10608	-0.113067	-0.262356	0.614855	8		-0.206317	-0.138034	-0.153137	-0.0617113	-0.145586	0.0597309	4		-0.305915	-0.16308	-0.234497	0.101	2		-0.366594	-0.374612	-0.330346	-0.147077	-0.176531	-0.822444	-0.34847	0.242254	6		-0.837162	-1.06122	-0.204247	-0.23146	-0.205148	-0.110534	-0.114578	-0.296768	-0.276291	-0.23146	0.338483	9
1036		0.701741	0.28685	-0.42404	0.750739	0.578516	0.529487	0.4004	0.447777	0.488632	0.369592	8		0.221022	0.313089	0.480042	0.393257	0.353173	0.110704	4		0.430627	0.447934	0.43928	0.0122377	2		0.289902	0.353743	0.384462	0.276791	0.303067	0.599847	0.328405	0.120716	6		0.293171	0.0510853	0.35118	0.294427	0.387619	0.525146	0.334535	0.094472	0.362029	0.334535	0.145903	9
1037		0.0533368	-0.0597248	0.16332	-0.144667	-0.772376	-0.412368	-0.355161	-0.40236	-0.249914	0.30309	8		-0.552569	-0.290671	-0.405266	-0.55271	-0.478917	0.127091	4		-0.684344	-0.607175	-0.645759	0.0545666	2		-0.417297	-0.476475	-0.507569	-0.379865	-0.20398	0.0310427	-0.398581	0.204555	6		0.204255	0.153387	-0.429403	-0.652497	-0.330858	-0.319092	-0.213848	-0.298828	-0.382483	-0.319092	0.272894	9
1038		-0.661709	-1.31628	-1.08719	-0.597871	-1.55365	-1.17816	-1.56713	-0.967264	-1.13268	0.365831	8		-1.45982	-1.14353	-1.55722	-1.06393	-1.30168	0.239283	4		-1.68912	-1.43436	-1.56174	0.180145	2		-1.03437	-1.43114	-1.1126	-1.31808	-1.19969	-1.18836	-1.19403	0.142404	6		-1.23873	-1.14511	-0.617033	-0.645157	-1.04496	-1.13137	-1.17246	-0.922959	-0.631134	-1.04496	0.254715	9
1039		-0.264832	-0.406693	-1.18384	-0.392349	-0.105226	-0.196731	0.0528747	0.292164	-0.230782	0.434466	8		-0.174812	-0.0732903	0.218686	0.178016	0.052363	0.191419	4		-0.0630016	-0.143086	-0.103044	0.0566281	2		-0.343393	-0.0930041	-0.120113	-0.0801263	0.182502	-0.00170302	-0.0865652	0.170935	6		-0.043894	-0.408905	-0.433863	-0.183483	-0.111618	-0.145046	-0.0238727	0.266027	-0.182611	-0.145046	0.209397	9
1040		0.469093	-0.559648	-0.510614	0.0980043	0.29944	0.347887	0.635983	0.719364	0.323663	0.486264	8		0.416928	0.447789	0.440151	0.551637	0.44397	0.0597983	4		0.311969	0.3948	0.353384	0.0585702	2		0.207859	0.436133	0.37388	0.542099	0.729662	0.725796	0.489116	0.205326	6		0.102575	-0.146639	-0.29737	0.242007	0.221967	0.525447	0.719759	0.470172	0.301698	0.242007	0.321298	9
1041		1.33092	1.82908	2.20794	0.451957	0.714506	0.691482	0.604504	0.734733	0.724619	0.645855	8		0.613781	0.582577	0.529764	0.461038	0.556171	0.0668626	4		0.542344	0.527569	0.534957	0.0104475	2		0.114683	0.549401	0.391301	0.492579	0.5241	0.782844	0.50834	0.219022	6		1.67882	2.27146	1.4185	0.0116947	0.402912	0.64912	0.54142	0.372582	0.292836	0.54142	0.758886	9
1042		-0.318265	-1.01529	-0.823947	1.07863	0.601219	0.52381	0.677456	0.801961	0.562515	0.794754	8		0.469666	0.575472	0.834296	0.684285	0.629879	0.15587	4		0.398684	0.522101	0.460393	0.0872689	2		0.214652	0.401292	0.427172	0.627985	0.581849	0.171652	0.414232	0.185571	6		-0.438729	-1.07712	0.0453132	0.780506	0.406622	0.654084	0.554106	0.563909	0.467337	0.467337	0.609855	9
1043		0.414418	-0.535641	-0.756896	-0.254764	-0.270136	0.0516072	0.134108	0.130401	-0.101578	0.389029	8		-0.229149	-0.162914	0.168713	0.0137159	-0.0745993	0.179551	4		-0.17478	-0.142245	-0.158513	0.023006	2		0.194225	-0.0595242	-0.203405	0.305047	0.0832697	0.191169	0.13722	0.187452	6		-0.0571729	-0.690982	-0.297259	-0.0535331	0.198965	-0.0795902	0.118779	0.0415816	0.355017	-0.0535331	0.303275	9
1044		0.878443	0.39295	-0.047981	1.33579	0.726879	0.79367	1.05339	1.07474	0.836057	0.433992	8		0.739046	0.673997	1.04045	0.824342	0.781694	0.159674	4		0.597445	0.552012	0.574729	0.0321253	2		0.721737	0.479715	0.544485	0.988178	0.901098	0.860076	0.790907	0.203844	6		0.15515	0.118977	0.468373	0.589609	0.6713	0.628911	0.756492	0.681752	0.868862	0.628911	0.258001	9
[truncated: 3,564 more rows]

## Sheet: sig in both
macro sorter		time 0 #9	time 0 #10	time 0 #10	time 0 #11	time 0 #12-13	time 0 #12-13	time 0 #14-15	time 0 #14-15	Median	Stdev	Count		time 5min #12-13	time 5min #12-13	time 5min #14-15	time 5min #14-15	Median	Stdev	Count		time 10min #12-13	time 10min #12-13	Median	Stdev	Count		time 15min #12-13	time 15min #12-13	time 15min #12-13	time 15min #14-15	time 15min #14-15	time 15min #14-15	Median	Stdev	Count		time 30min #9	time 30min #10	time 30min #10	time 30min #11	time 30min #12-13	time 30min #12-13	time 30min #12-13	time 30min #14-15	time 30min #14-15	Median	Stdev	Count
[truncated: 2,386 more rows]

[truncated: 3 more sheets: trimmed w-barcode key, nc in Total, nc in NRO]
