# Supplementary material for: Control of gene expression during T cell activation: alternate regulation of mRNA transcription and mRNA stability
Source: BMC Genomics. 2005 May 20;6:75. doi: 10.1186/1471-2164-6-75 (PMC1156890; doi:10.1186/1471-2164-6-75)
Supplement: Additional File 2 — Cheadle et al – BMC Genomics TF binding sites frequency analysis 05-27-05.xls, contains all calculations for TF binding site analysis. [file 1471-2164-6-75-S2.xls]

## Sheet: README
	Hi….the following is a short summary of the process involved in mapping nuclear run-on data to promoter regulatory elements using Genomatix software.
	This process was used to map the transcription factor binding sites in Table 2 of the manuscript:
	"Cheadle, C., Fan, J., Cho-Chung Y.S., Werner, T., Ray, J., Do, L., Gorospe, M., and Becker, K.G. Control of gene expression during T cell activation: alternate regulation of mRNA transcription and mRNA stability. 2005 Submitted."
	1. Genbank accession numbers (sheet 1-Genomatix input) for the top 50 up- or down-regulated genes at each timepoint were
	used to query the Genomatix "Chips2Promoter" program to assign promoter regions to each gene. This process was successful,
	on the average, for 80% of the genes in each set. 50 genes were also picked at random from among the non-regulated genes at
	each timepoint to serve as negative controls.
	2. The promoter region sequences obtained for each set of genes were then input into the Genomatix "Genome Exploring and
	Modeling Software" (GEMS), and transcription factor binding site statistics were collected (sheet 2-GEMS output).
	3. The GEMS output was reorganized in table form such that all recognized transcription factor binding sites (TFBS) occupied a
	single line across the entire sample range (sheet 3-TFBS matrix I). In addition, the percent frequencies of sequences containing a
	given TFBS were calculated for each gene set.
	4. The average frequencies of sequences containing any given TFBS for all random samples were calculated and used as the basis for
	a comparison of regulated versus non-regulated TFBS (sheet 4-matrix II). This information is presented in the right hand table in sheet 4
	and is calculated by taking the simple difference between the observed TFBS percent sequence frequency in each gene set versus the
	random average for that particular TFBS.
	5. Sheets 5 (5-charts) & 6 (6-CHARTS II) contain additional figure data presented as Supplemental Information for the manuscript cited above.

## Sheet: 1-Genomatix input
up -5 min	down -5min	random -5min	up -10 min	down -10 min	random -10 min	up -15 min	down -15 min	random -15 min	up -30 min	down -30 min	random -30 min	up - 60 min	down - 60 min	random -60 min
NM_014293	AL834501	U83171	NM_014293	NM_000249	NM_000307	NM_014293	NM_002949	NM_000059	NM_014293	AK027793	NM_001202	NM_014293	NM_001856	NM_001569
NM_003973	NM_002953	NM_003612	NM_003973	NM_001332	NM_006680	NM_003973	NM_005431	NM_002068	NM_003973	NM_002071	NM_005043	NM_003973	NM_004123	X58529
NM_004394	NM_002751	NM_005518	NM_004394	NM_000834	NM_005932	NM_004394	NM_003836	NM_001895	NM_004394	NM_000859	NM_139069	NM_004394	M37712	NM_030981
AK091010	NM_006793	NM_006297	NM_002228	NM_000859	NM_003336	AK091010	NM_006060	NM_032611	AK091010	NM_000097	BC034277	NM_005347	AB014541	AL161977
NM_004346	NM_001332	NM_006182	AK091010	NM_002528	NM_003031	NM_002228	NM_001332	NM_000295	NM_004346	NM_005184	NM_002447	NM_003998	NM_003467	NM_005273
NM_003379	NM_003726	NM_006350	NM_005347	NM_000628	NM_007026	NM_004346	NM_006546	AL161977	NM_002228	NM_002467	NM_006830	NM_004419	NM_005030	NM_001998
BC009353	NM_002530	NM_001777	NM_004346	NM_002071	NM_001549	BC009353	NM_002064	NM_001242	BC009353	NM_004323	NM_001417	NM_018843	NM_000142	NM_001395
NM_003822	NM_002627	NM_032998	BC009353	NM_002985	NM_002545	NM_003379	NM_005604	NM_005157	NM_003379	NM_002290	NM_001277	AK091010	NM_021962	NM_006314
NM_003153	NM_004323	AK096204	NM_003682	NM_005248	NM_004599	NM_003822	NM_145113	NM_021138	NM_001781	NM_006803	NM_000858	NM_003998	NM_032638	NM_025096
NM_005375	NM_006060	AL832632	NM_003379	NM_006546	NM_005168	NM_003153	NM_002751	NM_005225	NM_018843	NM_000287	NM_001417	NM_005035	NM_001107	NM_022107
NM_001397	NM_000885	AK055130	NM_003822	NM_002751	NM_001957	NM_005375	NM_002530	NM_000831	NM_003822	NM_007344	NM_004839	NM_003682	D43968	NM_004119
NM_018843	NM_006546	NM_002457	NM_018843	NM_005264	NM_002124	AL390148	NM_005264	NM_005225	NM_003153	NM_003329	NM_001814	NM_002341	NM_006917	NM_002555
AL390148	NM_005195	NM_004308	NM_003153	NM_058197	NM_000252	NM_018843	NM_002627	NM_030662	AL390148	NM_001975	NM_080629	NM_003745	NM_000885	BC010111
NM_003213	NM_005264	NM_005909	NM_005035	NM_002627	NM_016457	NM_003213	NM_000620	NM_003010	NM_003213	NM_058197	NM_000307	NM_018955	NM_139033	NM_005534
NM_003151	AK097279	NM_003367	NM_005375	M86849	NM_002840	NM_001781	NM_020062	NM_001565	NM_005375	NM_006546	M37712	NM_004346	NM_021874	NM_005225
NM_002026	NM_005604	NM_000565	NM_003213	NM_002204	NM_004274	NM_003151	NM_000715	NM_002880	NM_002200	NM_012448	NM_006791	NM_003998	NM_005493	NM_003025
NM_003376	AK093544	NM_007344	NM_002200	NM_139033	NM_003102	NM_002026	NM_002710	NM_003806	NM_003151	NM_002985	NM_001873	NM_002743	NM_004323	NM_006837
NM_002200	NM_000620	NM_002448	NM_000448	NM_001949	NM_001250	NM_002200	AK093544	AL832961	NM_003376	AK054993	NM_058004	BC009353	NM_002121	AB023166
NM_002742	NM_001841	AK023362	NM_001781	AK093544	NM_002775	NM_004155	NM_000142	NM_002818	NM_002026	NM_012115	NM_016457	NM_003379	NM_138764	NM_001502
NM_005378	NM_006282	NM_006803	NM_003720	NM_002064	NM_000963	NM_002742	NM_006274	NM_002719	NM_001397	NM_014890	AL834224	NM_005347	NM_002751	NM_005605
NM_002228	NM_021258	NM_000786	NM_001397	NM_002530	NM_003358	NM_001397	NM_005184	BQ646970	NM_002742	AK093544	NM_005806	NM_005833	NM_002600	M31523
NM_006384	NM_002710	NM_000944	NM_005833	NM_006282	NM_003010	NM_003376	NM_000632	NM_001945	NM_005354	NM_001375	NM_002266	NM_000448	NM_001610	NM_032636
NM_004155	NM_000142	NM_001151	NM_005378	NM_003269	NM_003340	NM_005347	NM_002124	AK094965	AB011161	NM_005200	NM_002505	NM_145110	NM_005984	NM_002208
AB011161	NM_005803	NM_005694	NM_002210	NM_000142	NM_004119	AB011161	NM_006282	NM_003612	NM_005378	NM_004815	AK055387	NM_001558	NM_002124	NM_003292
NM_003242	AL133555	NM_006680	NM_018955	NM_058216	NM_002869	NM_005378	NM_058197	NM_003342	AK055927	NM_002629	NM_000037	NM_003153	NM_002071	NM_001202
NM_003243	NM_005343	NM_006791	NM_002026	NM_005431	BC002330	NM_005354	AL133555	AK074090	NM_004155	Y16645	NM_032966	NM_032721	NM_002985	NM_006761
NM_021960	NM_000608	NM_139069	NM_021960	NM_000632	NM_004063	NM_002116	NM_000859	NM_004656	NM_003243	NM_013230	NM_006506	NM_003822	NM_000608	NM_002720
NM_001781	NM_002124	AF042838	NM_003151	NM_005184	NM_001293	NM_009590	NM_005195	NM_004428	NM_005354	NM_002787	NM_006219	NM_002200	NM_000834	NM_001184
NM_005354	AB014541	NM_012145	NM_002742	NM_020062	NM_002797	NM_002229	NM_032638	NM_000633	NM_003720	NM_003824	NM_001664	NM_002068	NM_058216	NM_001293
NM_003720	NM_000632	NM_004349	NM_002341	NM_001926	NM_015610	NM_021960	NM_000885	NM_014029	NM_001255	NM_005386	NM_080417	NM_004618	NM_006546	NM_002869
BC014640	M86849	NM_002124	AL390148	NM_000620	NM_005022	NM_003243	NM_001841	NM_005258	NM_005347	NM_021962	NM_001552	NM_003213	NM_134260	NM_003932
NM_000600	NM_005184	NM_002715	NM_003376	NM_000353	AL133555	NM_006384	M37712	NM_000284	NM_000876	NM_007111	M86849	NM_000314	NM_002106	NM_001739
NM_002117	NM_000353	NM_002051	NM_005036	NM_032638	NM_012140	NM_001255	M86849	NM_005382	NM_000600	NM_005052	NM_000025	NM_006153	NM_005248	NM_004050
NM_001255	NM_006917	NM_005923	NM_004155	NM_006274	NM_002734	NM_002117	NM_004323	NM_005917	NM_002229	NM_000603	AL834245	NM_005378	NM_004323	NM_000955
NM_005354	NM_000859	NM_002434	NM_004536	NM_001841	BC008791	NM_005354	NM_003840	NM_001344	NM_003745	NM_000321	NM_002505	NM_005375	NM_006225	X06389
NM_000876	NM_003840	NM_001711	BC028706	M37712	AK091030	NM_000876	NM_006917	NM_004092	NM_006384	NM_032638	NM_004759	NM_000799	NM_004064	NM_000717
U28055	M37712	AK055873	NM_005354	NM_000608	NM_012145	NM_003720	NM_012115	NM_006185	NM_000600	NM_021258	NM_001502	NM_003720	X16323	NM_005924
NM_002210	NM_006274	NM_005168	NM_003214	NM_004323	NM_006510	AK054976	NM_000353	NM_002006	NM_002116	NM_000885	NM_006105	NM_000947	NM_021258	NM_002452
NM_032977	NM_003269	NM_002495	NM_001255	NM_012448	NM_139069	AL161977	NM_001949	NM_003932	AL157438	NM_006917	NM_000576	NM_001827	NM_000044	NM_003352
NM_005232	NM_001926	NM_000595	NM_001558	NM_021258	NM_007019	NM_004536	NM_021258	NM_002869	NM_032977	NM_138558	NM_005184	NM_021129	NM_000620	NM_000880
NM_021219	NM_000044	NM_005907	NM_005347	NM_002124	AL122084	BC014640	AB014541	NM_020201	NM_000876	NM_003269	AL832961	NM_002068	NM_006060	NM_001397
AL157438	NM_002751	AF070674	NM_006732	AB014541	NM_002155	NM_016292	NM_002751	NM_003620	AK054976	NM_002567	AL832637	NM_003242	NM_002064	NM_014052
NM_009590	NM_005796	NM_003376	NM_001827	NM_012115	AB011178	NM_000600	NM_003269	NM_001950	NM_004049	M37712	NM_015397	NM_001781	NM_000249	NM_139355
NM_003745	NM_012115	AL834224	NM_002229	AB014541	NM_000484	NM_032977	NM_138764	AB037759	BC014640	NM_005796	NM_002738	NM_000600	NM_005796	NM_000597
NM_002229	NM_012448	NM_006243	NM_000876	NM_006917	NM_003368	NM_002210	NM_001926	NM_033540	NM_021960	NM_006225	NM_003789	BC028706	NM_001168	NM_002198
NM_003682	NM_004323	NM_003954	NM_003243	NM_138764	NM_021141	NM_004049	NM_000044	NM_004979	NM_002068	AK096114	NM_002502	NM_001397	NM_005066	NM_001992
NM_005347	NM_138764	NM_004252	NM_000799	NM_004323	NM_001282	NM_005427	NM_004323	NM_000586	NM_032721	NM_002124	NM_001768	NM_002607	NM_001841	NM_002524
NM_005427	NM_058197	NM_004815	NM_005427	NM_000044	NM_006482	NM_000876	NM_012448	NM_006316	NM_004536	NM_006060	NM_001790	NM_004993	NM_020062	NM_000179
AK054976	AB014541	NM_006795	NM_002129	NM_002751	NM_001028	NM_001755	NM_005796	NM_003036	NM_000418	NM_002064	NM_003589	NM_005232	NM_004310	NM_032192
NM_000876	NM_001949	BC012903	NM_003242	NM_005796	NM_001864	NM_000600	AB014541	NM_002466	NM_016292	NM_004310	NM_015610	NM_004049	NM_003467	NM_080916

## Sheet: 2-GEMS output
:	top_50_up-reg_5_min_for_Genomatix_12-11-02.seq (42 seq.)		:	top_50_down-reg_5_min_for_Genomatix_12-11-02.seq (36 seq.)		:	random_50_picks_-_5_min_for_Genomatix_12-11-02.seq (43 seq.)		:	top_50_up-reg_10_min_for_Genomatix_12-11-02.seq (45 seq.)		:	top_50_down-reg_10_min_for_Genomatix_12-11-02.seq (40 seq.)		:	random_50_picks_-_10_min_for_Genomatix_12-11-02.seq (42 seq.)		:	top_50_up-reg_15_min_for_Genomatix_12-11-02.seq (42 seq.)		:	top_50_down-reg_15_min_for_Genomatix_12-11-02.seq (36 seq.)		:	random_50_picks_-_15_min_for_Genomatix_12-11-02.seq (42 seq.)		:	top_50_up-reg_30_min_for_Genomatix_12-11-02.seq (42 seq.)		:	top_50_down-reg_30_min_for_Genomatix_12-11-02.seq (42 seq.)		:	random_50_picks_-_30_min_for_Genomatix_12-11-02.seq (46 seq.)		:	top_50_up-reg_60_min_for_Genomatix_12-11-02.seq (43 seq.)		:	top_50_down-reg_60_min_for_Genomatix_12-11-02.seq (41 seq.)		:	random_50_picks_-_60_min_for_Genomatix_12-11-02.seq (42 seq.)
Family	No. of matches	No. of sequences	Family	No. of matches	No. of sequences	Family	No. of matches	No. of sequences	Family	No. of matches	No. of sequences	Family	No. of matches	No. of sequences	Family	No. of matches	No. of sequences	Family	No. of matches	No. of sequences	Family	No. of matches	No. of sequences	Family	No. of matches	No. of sequences	Family	No. of matches	No. of sequences	Family	No. of matches	No. of sequences	Family	No. of matches	No. of sequences	Family	No. of matches	No. of sequences	Family	No. of matches	No. of sequences	Family	No. of matches	No. of sequences
V$AHRR	1 matches	1 seq.	V$AHRR	3 matches	3 seq.	V$AHRR	1 matches	1 seq.	V$AHRR	1 matches	1 seq.	V$AHRR	2 matches	2 seq.	V$AHRR	3 matches	3 seq.	V$AP1F	32 matches	23 seq.	V$AHRR	4 matches	4 seq.	V$AHRR	2 matches	2 seq.	V$AP1F	30 matches	21 seq.	V$AP1F	25 matches	17 seq.	V$AHRR	3 matches	3 seq.	V$AHRR	2 matches	2 seq.	V$AHRR	3 matches	3 seq.	V$AHRR	5 matches	5 seq.
V$AP1F	31 matches	22 seq.	V$AP1F	21 matches	14 seq.	V$AP1F	16 matches	13 seq.	V$AP1F	34 matches	25 seq.	V$AP1F	22 matches	14 seq.	V$AP1F	23 matches	15 seq.	V$AP2F	3 matches	3 seq.	V$AP1F	18 matches	13 seq.	V$AP1F	28 matches	20 seq.	V$AP2F	2 matches	2 seq.	V$AP2F	3 matches	3 seq.	V$AP1F	21 matches	14 seq.	V$AP1F	24 matches	17 seq.	V$AP1F	28 matches	17 seq.	V$AP1F	23 matches	17 seq.
V$AP2F	3 matches	3 seq.	V$AP4R	13 matches	11 seq.	V$AP2F	2 matches	2 seq.	V$AP2F	3 matches	3 seq.	V$AP2F	2 matches	2 seq.	V$AP2F	3 matches	3 seq.	V$AP4R	13 matches	9 seq.	V$AP2F	1 matches	1 seq.	V$AP2F	3 matches	3 seq.	V$AP4R	12 matches	7 seq.	V$AP4R	12 matches	10 seq.	V$AP2F	2 matches	2 seq.	V$AP2F	1 matches	1 seq.	V$AP2F	5 matches	4 seq.	V$AP2F	1 matches	1 seq.
V$AP4R	15 matches	10 seq.	V$AREB	57 matches	27 seq.	V$AP4R	11 matches	10 seq.	V$AP4R	16 matches	12 seq.	V$AP4R	21 matches	18 seq.	V$AP4R	18 matches	16 seq.	V$AREB	84 matches	35 seq.	V$AP4R	16 matches	13 seq.	V$AP4R	13 matches	13 seq.	V$AREB	85 matches	35 seq.	V$AREB	77 matches	37 seq.	V$AP4R	18 matches	12 seq.	V$AP4R	17 matches	12 seq.	V$AP4R	21 matches	16 seq.	V$AP4R	7 matches	7 seq.
V$AREB	77 matches	35 seq.	V$BRAC	7 matches	6 seq.	V$AREB	85 matches	35 seq.	V$AREB	78 matches	34 seq.	V$AREB	63 matches	31 seq.	V$AREB	79 matches	33 seq.	V$BARB	1 matches	1 seq.	V$AREB	55 matches	27 seq.	V$AREB	72 matches	33 seq.	V$BARB	1 matches	1 seq.	V$BRAC	8 matches	7 seq.	V$AREB	82 matches	34 seq.	V$AREB	80 matches	36 seq.	V$AREB	78 matches	32 seq.	V$AREB	64 matches	31 seq.
V$BARB	1 matches	1 seq.	V$BRNF	1 matches	1 seq.	V$BRAC	11 matches	10 seq.	V$BARB	1 matches	1 seq.	V$BRAC	5 matches	5 seq.	V$BARB	1 matches	1 seq.	V$BRAC	5 matches	4 seq.	V$BRAC	7 matches	6 seq.	V$BRAC	3 matches	3 seq.	V$BRAC	10 matches	7 seq.	V$BRNF	1 matches	1 seq.	V$BRAC	9 matches	8 seq.	V$BARB	1 matches	1 seq.	V$BRAC	8 matches	7 seq.	V$BRAC	9 matches	8 seq.
V$BRAC	8 matches	6 seq.	V$CABL	4 matches	4 seq.	V$BRNF	5 matches	4 seq.	V$BRAC	9 matches	7 seq.	V$BRNF	1 matches	1 seq.	V$BRAC	5 matches	4 seq.	V$BRNF	2 matches	2 seq.	V$BRNF	1 matches	1 seq.	V$CABL	4 matches	3 seq.	V$BRNF	1 matches	1 seq.	V$CABL	6 matches	6 seq.	V$BRNF	2 matches	2 seq.	V$BRAC	13 matches	10 seq.	V$BRNF	1 matches	1 seq.	V$BRNF	1 matches	1 seq.
V$BRNF	2 matches	2 seq.	V$CIZF	20 matches	14 seq.	V$CABL	5 matches	5 seq.	V$BRNF	1 matches	1 seq.	V$CABL	5 matches	4 seq.	V$BRNF	3 matches	3 seq.	V$CABL	4 matches	4 seq.	V$CABL	2 matches	2 seq.	V$CIZF	31 matches	19 seq.	V$CABL	3 matches	3 seq.	V$CEBP	1 matches	1 seq.	V$CABL	2 matches	2 seq.	V$BRNF	1 matches	1 seq.	V$CABL	8 matches	5 seq.	V$CABL	4 matches	3 seq.
V$CABL	4 matches	4 seq.	V$CLOX	3 matches	3 seq.	V$CART	1 matches	1 seq.	V$CABL	5 matches	5 seq.	V$CEBP	2 matches	2 seq.	V$CABL	10 matches	8 seq.	V$CEBP	4 matches	4 seq.	V$CEBP	1 matches	1 seq.	V$CMYB	35 matches	22 seq.	V$CEBP	4 matches	4 seq.	V$CIZF	28 matches	20 seq.	V$CEBP	1 matches	1 seq.	V$CABL	5 matches	5 seq.	V$CEBP	1 matches	1 seq.	V$CEBP	4 matches	4 seq.
V$CEBP	5 matches	5 seq.	V$CMYB	30 matches	22 seq.	V$CEBP	1 matches	1 seq.	V$CEBP	3 matches	3 seq.	V$CIZF	23 matches	15 seq.	V$CEBP	4 matches	3 seq.	V$CIZF	34 matches	21 seq.	V$CIZF	23 matches	16 seq.	V$CP2F	1 matches	1 seq.	V$CIZF	29 matches	18 seq.	V$CLOX	5 matches	5 seq.	V$CHOP	1 matches	1 seq.	V$CEBP	3 matches	3 seq.	V$CIZF	31 matches	20 seq.	V$CIZF	20 matches	17 seq.
V$CIZF	38 matches	20 seq.	V$CP2F	1 matches	1 seq.	V$CIZF	38 matches	20 seq.	V$CIZF	31 matches	18 seq.	V$CLOX	2 matches	2 seq.	V$CIZF	37 matches	23 seq.	V$CLOX	3 matches	3 seq.	V$CLOX	3 matches	3 seq.	V$CREB	11 matches	9 seq.	V$CLOX	3 matches	3 seq.	V$CMYB	33 matches	23 seq.	V$CIZF	39 matches	23 seq.	V$CIZF	32 matches	15 seq.	V$CLOX	3 matches	3 seq.	V$CLOX	1 matches	1 seq.
V$CLOX	3 matches	3 seq.	V$CREB	5 matches	5 seq.	V$CLOX	8 matches	8 seq.	V$CLOX	2 matches	2 seq.	V$CMYB	33 matches	24 seq.	V$CLOX	3 matches	3 seq.	V$CMYB	28 matches	20 seq.	V$CMYB	32 matches	23 seq.	V$E2FF	1 matches	1 seq.	V$CMYB	29 matches	20 seq.	V$CP2F	1 matches	1 seq.	V$CMYB	35 matches	25 seq.	V$CLOX	1 matches	1 seq.	V$CMYB	34 matches	24 seq.	V$CMYB	37 matches	22 seq.
V$CMYB	29 matches	21 seq.	V$E2FF	1 matches	1 seq.	V$CMYB	39 matches	23 seq.	V$CMYB	36 matches	21 seq.	V$CP2F	3 matches	3 seq.	V$CMYB	35 matches	19 seq.	V$CP2F	2 matches	2 seq.	V$CP2F	2 matches	2 seq.	V$E4FF	2 matches	2 seq.	V$CP2F	2 matches	2 seq.	V$CREB	13 matches	10 seq.	V$CREB	6 matches	4 seq.	V$CMYB	36 matches	23 seq.	V$CP2F	2 matches	2 seq.	V$CP2F	1 matches	1 seq.
V$CP2F	2 matches	2 seq.	V$EBOR	33 matches	19 seq.	V$CREB	9 matches	7 seq.	V$CP2F	3 matches	3 seq.	V$CREB	8 matches	8 seq.	V$CREB	7 matches	4 seq.	V$CREB	9 matches	7 seq.	V$CREB	7 matches	7 seq.	V$EBOR	35 matches	26 seq.	V$CREB	8 matches	6 seq.	V$E2FF	3 matches	3 seq.	V$EBOR	49 matches	32 seq.	V$COUP	1 matches	1 seq.	V$CREB	5 matches	5 seq.	V$CREB	8 matches	7 seq.
V$CREB	11 matches	9 seq.	V$EBOX	16 matches	11 seq.	V$E2FF	1 matches	1 seq.	V$CREB	13 matches	9 seq.	V$E2FF	2 matches	2 seq.	V$E2FF	1 matches	1 seq.	V$E2FF	3 matches	2 seq.	V$E2FF	1 matches	1 seq.	V$EBOX	14 matches	13 seq.	V$E2FF	2 matches	1 seq.	V$E4FF	1 matches	1 seq.	V$EBOX	16 matches	15 seq.	V$CP2F	2 matches	2 seq.	V$E2FF	1 matches	1 seq.	V$E2FF	2 matches	2 seq.
V$E2FF	3 matches	2 seq.	V$ECAT	7 matches	5 seq.	V$E4FF	2 matches	1 seq.	V$E2FF	3 matches	2 seq.	V$E4FF	2 matches	2 seq.	V$E2TF	2 matches	1 seq.	V$E2TF	1 matches	1 seq.	V$E4FF	1 matches	1 seq.	V$ECAT	6 matches	6 seq.	V$E2TF	1 matches	1 seq.	V$EBOR	35 matches	26 seq.	V$ECAT	9 matches	6 seq.	V$CREB	6 matches	5 seq.	V$E4FF	1 matches	1 seq.	V$E2TF	3 matches	3 seq.
V$E2TF	1 matches	1 seq.	V$EGRF	4 matches	4 seq.	V$EBOR	44 matches	29 seq.	V$E2TF	1 matches	1 seq.	V$EBOR	38 matches	22 seq.	V$E4FF	1 matches	1 seq.	V$E4FF	2 matches	1 seq.	V$EBOR	32 matches	19 seq.	V$EGRF	2 matches	2 seq.	V$E4FF	2 matches	1 seq.	V$EBOX	22 matches	15 seq.	V$EGRF	1 matches	1 seq.	V$E2FF	2 matches	1 seq.	V$EBOR	43 matches	28 seq.	V$E4FF	1 matches	1 seq.
V$E4FF	2 matches	1 seq.	V$EKLF	1 matches	1 seq.	V$EBOX	14 matches	11 seq.	V$E4FF	2 matches	1 seq.	V$EBOX	15 matches	10 seq.	V$EBOR	44 matches	32 seq.	V$EBOR	28 matches	19 seq.	V$EBOX	14 matches	10 seq.	V$EKLF	3 matches	3 seq.	V$EBOR	33 matches	20 seq.	V$ECAT	9 matches	6 seq.	V$EKLF	4 matches	4 seq.	V$E2TF	1 matches	1 seq.	V$EBOX	21 matches	15 seq.	V$EBOR	36 matches	24 seq.
V$EBOR	34 matches	21 seq.	V$ETSF	12 matches	8 seq.	V$ECAT	10 matches	8 seq.	V$EBOR	33 matches	22 seq.	V$ECAT	11 matches	8 seq.	V$EBOX	18 matches	13 seq.	V$EBOX	24 matches	16 seq.	V$ECAT	9 matches	6 seq.	V$ETSF	16 matches	13 seq.	V$EBOX	25 matches	17 seq.	V$EGRF	5 matches	5 seq.	V$ETSF	20 matches	17 seq.	V$EBOR	42 matches	23 seq.	V$ECAT	5 matches	4 seq.	V$EBOX	25 matches	18 seq.
V$EBOX	22 matches	14 seq.	V$FKHD	6 matches	4 seq.	V$EGRF	1 matches	1 seq.	V$EBOX	22 matches	15 seq.	V$EGRF	5 matches	5 seq.	V$ECAT	5 matches	4 seq.	V$ECAT	11 matches	9 seq.	V$EGRF	3 matches	3 seq.	V$FKHD	5 matches	4 seq.	V$ECAT	11 matches	9 seq.	V$ETSF	15 matches	10 seq.	V$FKHD	5 matches	4 seq.	V$EBOX	19 matches	14 seq.	V$EGRF	3 matches	3 seq.	V$ECAT	6 matches	6 seq.
V$ECAT	8 matches	6 seq.	V$GATA	35 matches	21 seq.	V$EKLF	5 matches	4 seq.	V$ECAT	17 matches	11 seq.	V$EKLF	2 matches	2 seq.	V$EGRF	2 matches	2 seq.	V$EGRF	2 matches	2 seq.	V$EKLF	1 matches	1 seq.	V$GATA	33 matches	24 seq.	V$EGRF	4 matches	4 seq.	V$EVI1	1 matches	1 seq.	V$GATA	32 matches	21 seq.	V$ECAT	13 matches	9 seq.	V$EKLF	3 matches	3 seq.	V$EGRF	1 matches	1 seq.
V$EGRF	2 matches	2 seq.	V$GFI1	19 matches	13 seq.	V$ETSF	17 matches	13 seq.	V$EGRF	2 matches	2 seq.	V$ETSF	12 matches	9 seq.	V$EKLF	5 matches	4 seq.	V$EKLF	2 matches	2 seq.	V$ETSF	7 matches	5 seq.	V$GFI1	34 matches	18 seq.	V$EKLF	2 matches	2 seq.	V$FKHD	6 matches	5 seq.	V$GFI1	29 matches	21 seq.	V$EGRF	3 matches	3 seq.	V$ETSF	9 matches	8 seq.	V$ETSF	19 matches	16 seq.
V$EKLF	2 matches	2 seq.	V$GKLF	2 matches	2 seq.	V$EVI1	1 matches	1 seq.	V$EKLF	2 matches	2 seq.	V$FKHD	7 matches	4 seq.	V$ETSF	14 matches	11 seq.	V$ETSF	14 matches	11 seq.	V$FKHD	8 matches	5 seq.	V$GKLF	4 matches	4 seq.	V$ETSF	15 matches	12 seq.	V$GATA	48 matches	25 seq.	V$GKLF	2 matches	2 seq.	V$EKLF	1 matches	1 seq.	V$FKHD	6 matches	5 seq.	V$FKHD	7 matches	5 seq.
V$ETSF	15 matches	11 seq.	V$GLIF	1 matches	1 seq.	V$FKHD	9 matches	7 seq.	V$ETSF	21 matches	15 seq.	V$GATA	49 matches	26 seq.	V$EVI1	1 matches	1 seq.	V$FKHD	4 matches	3 seq.	V$GATA	40 matches	23 seq.	V$HAML	14 matches	14 seq.	V$FKHD	4 matches	3 seq.	V$GFI1	22 matches	17 seq.	V$GLIF	1 matches	1 seq.	V$ETSF	23 matches	18 seq.	V$GATA	45 matches	26 seq.	V$GATA	34 matches	23 seq.
V$FKHD	6 matches	5 seq.	V$HAML	11 matches	9 seq.	V$GATA	40 matches	28 seq.	V$FKHD	9 matches	5 seq.	V$GFI1	21 matches	14 seq.	V$FKHD	11 matches	8 seq.	V$GATA	37 matches	24 seq.	V$GFI1	19 matches	13 seq.	V$HEAT	1 matches	1 seq.	V$GATA	37 matches	24 seq.	V$GKLF	1 matches	1 seq.	V$HAML	10 matches	10 seq.	V$FKHD	8 matches	5 seq.	V$GFI1	26 matches	15 seq.	V$GFI1	31 matches	17 seq.
V$GATA	34 matches	23 seq.	V$HEAT	2 matches	2 seq.	V$GFI1	33 matches	21 seq.	V$GATA	43 matches	25 seq.	V$GKLF	1 matches	1 seq.	V$GATA	30 matches	22 seq.	V$GFI1	31 matches	19 seq.	V$GKLF	2 matches	2 seq.	V$HESF	1 matches	1 seq.	V$GFI1	26 matches	17 seq.	V$HAML	9 matches	7 seq.	V$HEAT	4 matches	3 seq.	V$GATA	40 matches	24 seq.	V$GKLF	2 matches	2 seq.	V$GKLF	3 matches	3 seq.
V$GFI1	29 matches	18 seq.	V$HESF	3 matches	3 seq.	V$GKLF	3 matches	2 seq.	V$GFI1	33 matches	21 seq.	V$GLIF	1 matches	1 seq.	V$GFI1	31 matches	17 seq.	V$GKLF	4 matches	2 seq.	V$GLIF	1 matches	1 seq.	V$HIFF	4 matches	4 seq.	V$GKLF	4 matches	2 seq.	V$HEAT	3 matches	3 seq.	V$HESF	2 matches	2 seq.	V$GFI1	28 matches	20 seq.	V$GLIF	1 matches	1 seq.	V$HAML	11 matches	11 seq.
V$GKLF	4 matches	2 seq.	V$HIFF	2 matches	2 seq.	V$GLIF	1 matches	1 seq.	V$GKLF	4 matches	2 seq.	V$HAML	10 matches	8 seq.	V$GKLF	2 matches	2 seq.	V$HAML	8 matches	7 seq.	V$HAML	12 matches	10 seq.	V$HMTB	1 matches	1 seq.	V$GLIF	2 matches	2 seq.	V$HESF	1 matches	1 seq.	V$HIFF	3 matches	3 seq.	V$GKLF	1 matches	1 seq.	V$HAML	11 matches	8 seq.	V$HEAT	4 matches	4 seq.
V$HAML	9 matches	9 seq.	V$HMTB	3 matches	3 seq.	V$HAML	12 matches	12 seq.	V$HAML	12 matches	11 seq.	V$HEAT	2 matches	2 seq.	V$HAML	9 matches	8 seq.	V$HEAT	3 matches	3 seq.	V$HEAT	2 matches	2 seq.	V$HNF6	1 matches	1 seq.	V$HAML	8 matches	7 seq.	V$HIFF	12 matches	9 seq.	V$HMTB	2 matches	2 seq.	V$GLIF	1 matches	1 seq.	V$HEAT	3 matches	3 seq.	V$HESF	1 matches	1 seq.
V$HEAT	4 matches	4 seq.	V$HOMS	19 matches	13 seq.	V$HEAT	1 matches	1 seq.	V$HEAT	2 matches	2 seq.	V$HIFF	2 matches	2 seq.	V$HEAT	6 matches	5 seq.	V$HIFF	4 matches	3 seq.	V$HESF	3 matches	3 seq.	V$HOMS	22 matches	13 seq.	V$HEAT	2 matches	2 seq.	V$HMTB	2 matches	2 seq.	V$HOMS	29 matches	18 seq.	V$HAML	8 matches	8 seq.	V$HESF	1 matches	1 seq.	V$HIFF	6 matches	5 seq.
V$HIFF	5 matches	4 seq.	V$HOXF	3 matches	3 seq.	V$HIFF	2 matches	2 seq.	V$HIFF	7 matches	6 seq.	V$HMTB	3 matches	3 seq.	V$HESF	2 matches	2 seq.	V$HMTB	2 matches	2 seq.	V$HIFF	3 matches	3 seq.	V$HOXF	5 matches	4 seq.	V$HIFF	5 matches	4 seq.	V$HOMS	15 matches	12 seq.	V$HOXF	5 matches	5 seq.	V$HEAT	4 matches	3 seq.	V$HIFF	5 matches	5 seq.	V$HMTB	1 matches	1 seq.
V$HMTB	2 matches	2 seq.	V$IKRS	46 matches	26 seq.	V$HMTB	2 matches	2 seq.	V$HMTB	2 matches	2 seq.	V$HOMS	25 matches	14 seq.	V$HIFF	3 matches	3 seq.	V$HOMS	21 matches	13 seq.	V$HMTB	3 matches	3 seq.	V$IKRS	48 matches	29 seq.	V$HMTB	2 matches	2 seq.	V$HOXF	8 matches	7 seq.	V$IKRS	71 matches	36 seq.	V$HIFF	7 matches	7 seq.	V$HMTB	2 matches	2 seq.	V$HOMS	13 matches	6 seq.
V$HOMS	23 matches	13 seq.	V$IRFF	1 matches	1 seq.	V$HOMS	23 matches	13 seq.	V$HOMS	18 matches	12 seq.	V$HOXF	4 matches	4 seq.	V$HMTB	1 matches	1 seq.	V$HOXF	8 matches	7 seq.	V$HOMS	22 matches	13 seq.	V$IRFF	1 matches	1 seq.	V$HOMS	18 matches	12 seq.	V$HOXT	1 matches	1 seq.	V$IRFF	1 matches	1 seq.	V$HOMS	24 matches	13 seq.	V$HOMS	33 matches	16 seq.	V$HOXF	4 matches	3 seq.
V$HOXF	12 matches	8 seq.	V$LEFF	3 matches	2 seq.	V$HOXF	4 matches	4 seq.	V$HOXF	7 matches	6 seq.	V$IKRS	45 matches	25 seq.	V$HNF1	1 matches	1 seq.	V$IKRS	65 matches	32 seq.	V$HOXF	3 matches	3 seq.	V$MAZF	21 matches	12 seq.	V$HOXF	7 matches	6 seq.	V$IKRS	53 matches	27 seq.	V$MAZF	11 matches	7 seq.	V$HOXF	9 matches	6 seq.	V$HOXF	9 matches	8 seq.	V$IKRS	61 matches	33 seq.
V$IKRS	63 matches	33 seq.	V$MAZF	10 matches	6 seq.	V$IKRS	58 matches	29 seq.	V$IKRS	65 matches	33 seq.	V$IRFF	1 matches	1 seq.	V$HOMS	22 matches	14 seq.	V$IRFF	4 matches	4 seq.	V$IKRS	38 matches	24 seq.	V$MEF2	11 matches	9 seq.	V$IKRS	66 matches	34 seq.	V$IRFF	2 matches	2 seq.	V$MEF2	9 matches	6 seq.	V$IKRS	69 matches	35 seq.	V$IKRS	55 matches	32 seq.	V$MAZF	12 matches	10 seq.
V$IRFF	2 matches	2 seq.	V$MEF2	3 matches	2 seq.	V$IRFF	3 matches	2 seq.	V$IRFF	1 matches	1 seq.	V$LEFF	2 matches	1 seq.	V$HOXF	7 matches	6 seq.	V$MAZF	15 matches	13 seq.	V$IRFF	2 matches	2 seq.	V$MEIS	6 matches	5 seq.	V$IRFF	3 matches	3 seq.	V$LEFF	1 matches	1 seq.	V$MEF3	1 matches	1 seq.	V$IRFF	2 matches	2 seq.	V$IRFF	2 matches	2 seq.	V$MEF2	10 matches	8 seq.
V$MAZF	16 matches	14 seq.	V$MEIS	10 matches	9 seq.	V$MAZF	24 matches	11 seq.	V$MAZF	14 matches	13 seq.	V$MAZF	11 matches	7 seq.	V$IKRS	62 matches	27 seq.	V$MEF2	11 matches	10 seq.	V$LEFF	3 matches	2 seq.	V$MINI	1 matches	1 seq.	V$MAZF	15 matches	13 seq.	V$MAZF	5 matches	4 seq.	V$MEIS	11 matches	11 seq.	V$MAZF	9 matches	9 seq.	V$MAZF	6 matches	5 seq.	V$MEIS	10 matches	8 seq.
V$MEF2	12 matches	11 seq.	V$MOKF	43 matches	26 seq.	V$MEF2	12 matches	9 seq.	V$MEF2	14 matches	13 seq.	V$MEF2	7 matches	5 seq.	V$IRFF	4 matches	3 seq.	V$MEIS	13 matches	11 seq.	V$MAZF	14 matches	8 seq.	V$MOKF	44 matches	29 seq.	V$MEF2	10 matches	9 seq.	V$MEF2	4 matches	3 seq.	V$MOKF	54 matches	29 seq.	V$MEF2	8 matches	8 seq.	V$MEF2	8 matches	6 seq.	V$MOKF	59 matches	28 seq.
V$MEIS	14 matches	12 seq.	V$MYOD	20 matches	13 seq.	V$MEIS	5 matches	5 seq.	V$MEIS	17 matches	14 seq.	V$MEIS	9 matches	8 seq.	V$LEFF	1 matches	1 seq.	V$MOKF	51 matches	29 seq.	V$MEF2	5 matches	3 seq.	V$MYOD	15 matches	15 seq.	V$MEIS	13 matches	11 seq.	V$MEIS	12 matches	11 seq.	V$MYOD	25 matches	20 seq.	V$MEIS	12 matches	11 seq.	V$MEIS	8 matches	7 seq.	V$MYOD	10 matches	9 seq.
V$MOKF	48 matches	28 seq.	V$MYT1	4 matches	4 seq.	V$MOKF	50 matches	30 seq.	V$MOKF	57 matches	31 seq.	V$MOKF	51 matches	31 seq.	V$MAZF	8 matches	7 seq.	V$MYOD	15 matches	14 seq.	V$MEIS	9 matches	8 seq.	V$MYT1	5 matches	4 seq.	V$MOKF	53 matches	29 seq.	V$MOKF	58 matches	32 seq.	V$MYT1	1 matches	1 seq.	V$MOKF	49 matches	29 seq.	V$MOKF	38 matches	25 seq.	V$MYT1	3 matches	3 seq.
V$MYOD	16 matches	15 seq.	V$MZF1	108 matches	32 seq.	V$MTF1	1 matches	1 seq.	V$MYOD	15 matches	14 seq.	V$MTF1	1 matches	1 seq.	V$MEF2	11 matches	8 seq.	V$MYT1	7 matches	6 seq.	V$MOKF	46 matches	28 seq.	V$MZF1	155 matches	42 seq.	V$MYOD	18 matches	17 seq.	V$MTF1	1 matches	1 seq.	V$MZF1	161 matches	42 seq.	V$MYOD	18 matches	17 seq.	V$MTF1	1 matches	1 seq.	V$MZF1	140 matches	37 seq.
V$MYT1	8 matches	6 seq.	V$NF1F	3 matches	2 seq.	V$MYOD	19 matches	16 seq.	V$MYT1	7 matches	6 seq.	V$MYOD	18 matches	13 seq.	V$MEIS	7 matches	7 seq.	V$MZF1	148 matches	35 seq.	V$MYOD	17 matches	12 seq.	V$NF1F	4 matches	3 seq.	V$MYT1	7 matches	6 seq.	V$MYOD	21 matches	16 seq.	V$NF1F	3 matches	3 seq.	V$MYT1	6 matches	5 seq.	V$MYOD	26 matches	16 seq.	V$NF1F	6 matches	6 seq.
V$MZF1	146 matches	37 seq.	V$NFAT	25 matches	16 seq.	V$MYT1	5 matches	5 seq.	V$MZF1	154 matches	41 seq.	V$MYT1	5 matches	5 seq.	V$MOKF	47 matches	28 seq.	V$NF1F	6 matches	5 seq.	V$MYT1	5 matches	5 seq.	V$NFAT	33 matches	21 seq.	V$MZF1	157 matches	37 seq.	V$MYT1	2 matches	2 seq.	V$NFAT	35 matches	22 seq.	V$MZF1	124 matches	38 seq.	V$MYT1	3 matches	3 seq.	V$NFAT	25 matches	19 seq.
V$NF1F	6 matches	5 seq.	V$NFKB	7 matches	7 seq.	V$MZF1	150 matches	38 seq.	V$NF1F	7 matches	6 seq.	V$MZF1	131 matches	39 seq.	V$MYOD	14 matches	11 seq.	V$NFAT	34 matches	22 seq.	V$MZF1	115 matches	33 seq.	V$NFKB	9 matches	7 seq.	V$NF1F	7 matches	6 seq.	V$MZF1	121 matches	38 seq.	V$NFKB	13 matches	10 seq.	V$NF1F	7 matches	6 seq.	V$MZF1	120 matches	40 seq.	V$NFKB	6 matches	6 seq.
V$NFAT	38 matches	23 seq.	V$NKXH	21 matches	12 seq.	V$NF1F	4 matches	4 seq.	V$NFAT	37 matches	26 seq.	V$NF1F	3 matches	3 seq.	V$MYT1	2 matches	2 seq.	V$NFKB	12 matches	9 seq.	V$NF1F	2 matches	2 seq.	V$NKXH	24 matches	13 seq.	V$NFAT	32 matches	22 seq.	V$NF1F	5 matches	5 seq.	V$NKXH	24 matches	13 seq.	V$NFAT	42 matches	27 seq.	V$NF1F	4 matches	4 seq.	V$NKXH	11 matches	7 seq.
V$NFKB	10 matches	8 seq.	V$OCT1	5 matches	5 seq.	V$NFAT	36 matches	21 seq.	V$NFKB	14 matches	12 seq.	V$NFAT	26 matches	15 seq.	V$MZF1	124 matches	37 seq.	V$NKXH	14 matches	9 seq.	V$NFAT	25 matches	15 seq.	V$OCT1	1 matches	1 seq.	V$NFKB	14 matches	12 seq.	V$NFAT	39 matches	22 seq.	V$OCT1	2 matches	2 seq.	V$NFKB	17 matches	14 seq.	V$NFAT	38 matches	19 seq.	V$OCTP	1 matches	1 seq.
V$NKXH	14 matches	8 seq.	V$PAX4	2 matches	2 seq.	V$NFKB	10 matches	7 seq.	V$NKXH	13 matches	8 seq.	V$NFKB	10 matches	9 seq.	V$NEUR	1 matches	1 seq.	V$OCT1	1 matches	1 seq.	V$NFKB	6 matches	6 seq.	V$PAX4	5 matches	4 seq.	V$NKXH	11 matches	7 seq.	V$NFKB	8 matches	7 seq.	V$OCTP	2 matches	2 seq.	V$NKXH	15 matches	10 seq.	V$NFKB	7 matches	6 seq.	V$PAX4	1 matches	1 seq.
V$OCT1	1 matches	1 seq.	V$PCAT	3 matches	2 seq.	V$NKXH	23 matches	12 seq.	V$OCT1	1 matches	1 seq.	V$NKXH	22 matches	14 seq.	V$NF1F	4 matches	4 seq.	V$PAX4	3 matches	3 seq.	V$NKXH	22 matches	13 seq.	V$PCAT	4 matches	4 seq.	V$OCT1	2 matches	2 seq.	V$NKXH	19 matches	11 seq.	V$PAX4	7 matches	6 seq.	V$PAX4	3 matches	3 seq.	V$NKXH	31 matches	19 seq.	V$PCAT	2 matches	2 seq.
V$PAX4	3 matches	3 seq.	V$PIT1	3 matches	3 seq.	V$OCT1	1 matches	1 seq.	V$PAX4	2 matches	2 seq.	V$OCT1	7 matches	7 seq.	V$NFAT	40 matches	26 seq.	V$PAX8	2 matches	2 seq.	V$OCT1	5 matches	5 seq.	V$PIT1	1 matches	1 seq.	V$PAX4	2 matches	2 seq.	V$OCTB	1 matches	1 seq.	V$PAX8	1 matches	1 seq.	V$PAX8	1 matches	1 seq.	V$OCT1	3 matches	3 seq.	V$PIT1	1 matches	1 seq.
V$PAX8	1 matches	1 seq.	V$PXRF	6 matches	6 seq.	V$OCTP	1 matches	1 seq.	V$PAX8	2 matches	2 seq.	V$OCTP	1 matches	1 seq.	V$NFKB	8 matches	7 seq.	V$PCAT	4 matches	3 seq.	V$PAX4	2 matches	2 seq.	V$PXRF	6 matches	6 seq.	V$PAX8	1 matches	1 seq.	V$PAX4	3 matches	3 seq.	V$PCAT	6 matches	6 seq.	V$PBXC	1 matches	1 seq.	V$OCTB	1 matches	1 seq.	V$PLZF	1 matches	1 seq.
V$PCAT	2 matches	1 seq.	V$RARF	6 matches	6 seq.	V$PAX4	3 matches	3 seq.	V$PCAT	10 matches	7 seq.	V$PAX4	3 matches	3 seq.	V$NKXH	24 matches	15 seq.	V$PXRF	9 matches	9 seq.	V$PCAT	4 matches	3 seq.	V$RARF	8 matches	7 seq.	V$PCAT	5 matches	4 seq.	V$PCAT	7 matches	5 seq.	V$PLZF	1 matches	1 seq.	V$PCAT	10 matches	7 seq.	V$OCTP	2 matches	2 seq.	V$PXRF	9 matches	7 seq.
V$PXRF	10 matches	9 seq.	V$RORA	1 matches	1 seq.	V$PCAT	10 matches	8 seq.	V$PXRF	7 matches	7 seq.	V$PCAT	5 matches	4 seq.	V$OCT1	1 matches	1 seq.	V$RARF	11 matches	8 seq.	V$PIT1	4 matches	4 seq.	V$RBIT	4 matches	3 seq.	V$PXRF	8 matches	8 seq.	V$PIT1	2 matches	2 seq.	V$PXRF	8 matches	6 seq.	V$PXRF	7 matches	7 seq.	V$PAX4	2 matches	2 seq.	V$RARF	9 matches	9 seq.
V$RARF	14 matches	11 seq.	V$SATB	2 matches	2 seq.	V$PIT1	1 matches	1 seq.	V$RARF	13 matches	9 seq.	V$PIT1	2 matches	2 seq.	V$OCTB	1 matches	1 seq.	V$RBIT	1 matches	1 seq.	V$PXRF	8 matches	8 seq.	V$RORA	3 matches	3 seq.	V$RARF	13 matches	10 seq.	V$PXRF	13 matches	11 seq.	V$RARF	4 matches	3 seq.	V$RARF	13 matches	10 seq.	V$PAX8	1 matches	1 seq.	V$RORA	2 matches	2 seq.
V$RBIT	2 matches	2 seq.	V$SF1F	7 matches	7 seq.	V$PXRF	16 matches	12 seq.	V$RBIT	1 matches	1 seq.	V$PXRF	6 matches	6 seq.	V$PAX4	4 matches	3 seq.	V$RBPF	1 matches	1 seq.	V$RARF	5 matches	5 seq.	V$SATB	3 matches	3 seq.	V$RBIT	1 matches	1 seq.	V$RARF	6 matches	6 seq.	V$RBIT	2 matches	2 seq.	V$RBPF	1 matches	1 seq.	V$PBXC	2 matches	2 seq.	V$SATB	1 matches	1 seq.
V$RBPF	1 matches	1 seq.	V$SIXF	78 matches	21 seq.	V$RARF	5 matches	5 seq.	V$RBPF	1 matches	1 seq.	V$RARF	5 matches	5 seq.	V$PCAT	4 matches	2 seq.	V$RORA	4 matches	4 seq.	V$RORA	1 matches	1 seq.	V$SF1F	10 matches	8 seq.	V$RBPF	1 matches	1 seq.	V$RBIT	1 matches	1 seq.	V$RBPF	1 matches	1 seq.	V$RORA	3 matches	3 seq.	V$PCAT	4 matches	3 seq.	V$SF1F	2 matches	2 seq.
V$RORA	3 matches	3 seq.	V$SMAD	15 matches	12 seq.	V$RBIT	3 matches	2 seq.	V$RORA	2 matches	2 seq.	V$RORA	1 matches	1 seq.	V$PIT1	1 matches	1 seq.	V$SATB	2 matches	2 seq.	V$SATB	2 matches	2 seq.	V$SIXF	84 matches	27 seq.	V$RORA	3 matches	3 seq.	V$RORA	3 matches	3 seq.	V$RORA	2 matches	2 seq.	V$SF1F	9 matches	9 seq.	V$PIT1	1 matches	1 seq.	V$SIXF	70 matches	23 seq.
V$SATB	1 matches	1 seq.	V$SORY	6 matches	6 seq.	V$RORA	4 matches	4 seq.	V$SF1F	9 matches	9 seq.	V$SATB	1 matches	1 seq.	V$PLZF	1 matches	1 seq.	V$SF1F	8 matches	8 seq.	V$SF1F	6 matches	6 seq.	V$SMAD	16 matches	14 seq.	V$SATB	1 matches	1 seq.	V$SATB	1 matches	1 seq.	V$SATB	1 matches	1 seq.	V$SIXF	83 matches	27 seq.	V$PXRF	3 matches	3 seq.	V$SMAD	17 matches	13 seq.
V$SF1F	11 matches	11 seq.	V$SP1F	36 matches	18 seq.	V$SATB	3 matches	3 seq.	V$SIXF	63 matches	26 seq.	V$SF1F	9 matches	8 seq.	V$PXRF	6 matches	5 seq.	V$SIXF	79 matches	25 seq.	V$SIXF	83 matches	23 seq.	V$SORY	4 matches	4 seq.	V$SF1F	9 matches	9 seq.	V$SF1F	7 matches	7 seq.	V$SF1F	5 matches	5 seq.	V$SMAD	26 matches	17 seq.	V$RARF	5 matches	5 seq.	V$SORY	3 matches	3 seq.
V$SIXF	84 matches	27 seq.	V$TALE	25 matches	16 seq.	V$SF1F	11 matches	8 seq.	V$SMAD	25 matches	17 seq.	V$SIXF	86 matches	23 seq.	V$RARF	3 matches	3 seq.	V$SMAD	21 matches	13 seq.	V$SMAD	18 matches	14 seq.	V$SP1F	42 matches	20 seq.	V$SIXF	74 matches	27 seq.	V$SIXF	78 matches	27 seq.	V$SIXF	94 matches	31 seq.	V$SORY	9 matches	9 seq.	V$RBIT	2 matches	2 seq.	V$SP1F	42 matches	21 seq.
V$SMAD	20 matches	13 seq.	V$TBPF	3 matches	3 seq.	V$SIXF	78 matches	27 seq.	V$SORY	8 matches	8 seq.	V$SMAD	18 matches	15 seq.	V$RBIT	1 matches	1 seq.	V$SORY	4 matches	4 seq.	V$SORY	4 matches	4 seq.	V$STAT	2 matches	2 seq.	V$SMAD	19 matches	12 seq.	V$SMAD	15 matches	15 seq.	V$SMAD	19 matches	17 seq.	V$SP1F	28 matches	18 seq.	V$RORA	3 matches	3 seq.	V$STAT	6 matches	6 seq.
V$SORY	5 matches	5 seq.	V$TCFF	15 matches	13 seq.	V$SMAD	16 matches	13 seq.	V$SP1F	40 matches	23 seq.	V$SORY	7 matches	5 seq.	V$RORA	2 matches	2 seq.	V$SP1F	31 matches	19 seq.	V$SP1F	40 matches	19 seq.	V$TALE	29 matches	19 seq.	V$SORY	6 matches	6 seq.	V$SORY	3 matches	3 seq.	V$SORY	11 matches	9 seq.	V$SRFF	1 matches	1 seq.	V$SATB	3 matches	2 seq.	V$TALE	27 matches	18 seq.
V$SP1F	36 matches	21 seq.	V$VMYB	10 matches	7 seq.	V$SORY	5 matches	5 seq.	V$SRFF	1 matches	1 seq.	V$SP1F	35 matches	17 seq.	V$SATB	1 matches	1 seq.	V$STAT	7 matches	7 seq.	V$STAT	1 matches	1 seq.	V$TBPF	7 matches	7 seq.	V$SP1F	41 matches	23 seq.	V$SP1F	28 matches	17 seq.	V$SP1F	32 matches	17 seq.	V$STAT	3 matches	3 seq.	V$SF1F	7 matches	7 seq.	V$TBPF	4 matches	3 seq.
V$STAT	7 matches	7 seq.	V$WHZF	19 matches	15 seq.	V$SP1F	31 matches	17 seq.	V$STAT	6 matches	5 seq.	V$STAT	1 matches	1 seq.	V$SF1F	3 matches	3 seq.	V$TALE	43 matches	24 seq.	V$TALE	23 matches	15 seq.	V$TCFF	19 matches	15 seq.	V$STAT	6 matches	6 seq.	V$STAT	1 matches	1 seq.	V$STAT	4 matches	4 seq.	V$TALE	34 matches	24 seq.	V$SIXF	101 matches	28 seq.	V$TCFF	26 matches	21 seq.
V$TALE	40 matches	24 seq.	V$ZBPF	27 matches	16 seq.	V$STAT	5 matches	4 seq.	V$TALE	33 matches	20 seq.	V$TALE	23 matches	16 seq.	V$SIXF	77 matches	31 seq.	V$TBPF	4 matches	4 seq.	V$TBPF	3 matches	3 seq.	V$TTFF	1 matches	1 seq.	V$TALE	38 matches	21 seq.	V$TALE	26 matches	20 seq.	V$TALE	42 matches	23 seq.	V$TBPF	3 matches	3 seq.	V$SMAD	23 matches	18 seq.	V$VMYB	11 matches	9 seq.
V$TBPF	5 matches	5 seq.	V$ZF5F	54 matches	19 seq.	V$TALE	26 matches	20 seq.	V$TBPF	5 matches	5 seq.	V$TBPF	3 matches	3 seq.	V$SMAD	21 matches	16 seq.	V$TCFF	24 matches	16 seq.	V$TCFF	14 matches	12 seq.	V$VBPF	1 matches	1 seq.	V$TBPF	4 matches	4 seq.	V$TBPF	3 matches	3 seq.	V$TBPF	4 matches	4 seq.	V$TCFF	29 matches	17 seq.	V$SORY	9 matches	5 seq.	V$WHZF	27 matches	18 seq.
V$TCFF	25 matches	15 seq.				V$TBPF	8 matches	7 seq.	V$TCFF	21 matches	16 seq.	V$TCFF	23 matches	17 seq.	V$SORY	7 matches	7 seq.	V$VBPF	1 matches	1 seq.	V$VBPF	1 matches	1 seq.	V$VMYB	9 matches	8 seq.	V$TCFF	23 matches	15 seq.	V$TCFF	19 matches	16 seq.	V$TCFF	29 matches	20 seq.	V$RXRF	1 matches	1 seq.	V$SP1F	30 matches	14 seq.	V$ZBPF	28 matches	19 seq.
V$VBPF	2 matches	2 seq.				V$TCFF	13 matches	12 seq.	V$TEAF	1 matches	1 seq.	V$VBPF	1 matches	1 seq.	V$SP1F	26 matches	15 seq.	V$RXRF	1 matches	1 seq.	V$VMYB	6 matches	5 seq.	V$WHZF	43 matches	23 seq.	V$VBPF	1 matches	1 seq.	V$VBPF	2 matches	2 seq.	V$TEAF	2 matches	2 seq.	V$VMYB	9 matches	7 seq.	V$TALE	25 matches	18 seq.	V$ZF5F	65 matches	25 seq.
V$RXRF	1 matches	1 seq.				V$VMYB	6 matches	3 seq.	V$VBPF	1 matches	1 seq.	V$VMYB	7 matches	6 seq.	V$STAT	6 matches	5 seq.	V$VMYB	5 matches	5 seq.	V$WHZF	23 matches	18 seq.	V$XBBF	1 matches	1 seq.	V$RXRF	1 matches	1 seq.	V$VMYB	9 matches	7 seq.	V$TTFF	2 matches	2 seq.	V$WHZF	30 matches	20 seq.	V$TBPF	8 matches	7 seq.
V$VMYB	6 matches	6 seq.				V$WHZF	29 matches	22 seq.	V$RXRF	1 matches	1 seq.	V$WHZF	23 matches	20 seq.	V$TALE	30 matches	22 seq.	V$WHZF	31 matches	20 seq.	V$ZBPF	35 matches	17 seq.	V$ZBPF	36 matches	18 seq.	V$VMYB	5 matches	5 seq.	V$WHZF	35 matches	24 seq.	V$VBPF	1 matches	1 seq.	V$XBBF	5 matches	3 seq.	V$TCFF	24 matches	15 seq.
V$WHZF	35 matches	22 seq.				V$XBBF	2 matches	2 seq.	V$VMYB	8 matches	7 seq.	V$ZBPF	26 matches	20 seq.	V$TBPF	5 matches	5 seq.	V$XBBF	1 matches	1 seq.	V$ZF5F	67 matches	21 seq.	V$ZF5F	57 matches	24 seq.	V$WHZF	29 matches	19 seq.	V$XBBF	1 matches	1 seq.	V$VMYB	8 matches	7 seq.	V$ZBPF	40 matches	27 seq.	V$VBPF	1 matches	1 seq.
V$XBBF	1 matches	1 seq.				V$ZBPF	37 matches	16 seq.	V$WHZF	37 matches	23 seq.	V$ZF5F	69 matches	21 seq.	V$TCFF	25 matches	16 seq.	V$ZBPF	37 matches	21 seq.							V$XBBF	1 matches	1 seq.	V$ZBPF	25 matches	18 seq.	V$WHZF	30 matches	20 seq.	V$ZF5F	53 matches	19 seq.	V$VMYB	6 matches	6 seq.
V$ZBPF	45 matches	26 seq.				V$ZF5F	78 matches	26 seq.	V$XBBF	4 matches	3 seq.				V$VBPF	2 matches	2 seq.	V$ZF5F	60 matches	21 seq.							V$ZBPF	46 matches	25 seq.	V$ZF5F	84 matches	28 seq.	V$ZBPF	48 matches	25 seq.				V$WHZF	22 matches	16 seq.
V$ZF5F	61 matches	24 seq.							V$ZBPF	46 matches	29 seq.				V$VMYB	8 matches	6 seq.										V$ZF5F	52 matches	21 seq.				V$ZF5F	78 matches	24 seq.				V$ZBPF	29 matches	22 seq.
									V$ZF5F	75 matches	25 seq.				V$WHZF	30 matches	21 seq.																V$ZFIA	1 matches	1 seq.				V$ZF5F	53 matches	20 seq.
															V$XBBF	4 matches	4 seq.
															V$ZBPF	32 matches	20 seq.
															V$ZF5F	74 matches	24 seq.

## Sheet: 3-TFBS matrix I
:	top_50_up-reg_5_min_for_Genomatix_12-11-02.seq (42 seq.)			:	top_50_down-reg_5_min_for_Genomatix_12-11-02.seq (36 seq.)			:	random_50_picks_-_5_min_for_Genomatix_12-11-02.seq (43 seq.)			:	top_50_up-reg_10_min_for_Genomatix_12-11-02.seq (45 seq.)			:	top_50_down-reg_10_min_for_Genomatix_12-11-02.seq (40 seq.)			:	random_50_picks_-_10_min_for_Genomatix_12-11-02.seq (42 seq.)			:	top_50_up-reg_15_min_for_Genomatix_12-11-02.seq (42 seq.)			:	top_50_down-reg_15_min_for_Genomatix_12-11-02.seq (36 seq.)			:	random_50_picks_-_15_min_for_Genomatix_12-11-02.seq (42 seq.)			:	top_50_up-reg_30_min_for_Genomatix_12-11-02.seq (42 seq.)			:	top_50_down-reg_30_min_for_Genomatix_12-11-02.seq (42 seq.)			:	random_50_picks_-_30_min_for_Genomatix_12-11-02.seq (46 seq.)			:	top_50_up-reg_60_min_for_Genomatix_12-11-02.seq (43 seq.)
Family	% sequences	No. of sequences		Family	% sequences	No. of sequences		Family	% sequences	No. of sequences		Family	% sequences	No. of sequences		Family	% sequences	No. of sequences		Family	% sequences	No. of sequences		Family	% sequences	No. of sequences		Family	% sequences	No. of sequences		Family	% sequences	No. of sequences		Family	% sequences	No. of sequences		Family	% sequences	No. of sequences		Family	% sequences	No. of sequences		Family	% sequences
V$AHRR	2.38095	1		V$AHRR	8.33333	3		V$AHRR	2.32558	1		V$AHRR	2.22222	1		V$AHRR	5	2		V$AHRR	7.14286	3						V$AHRR	11.1111	4		V$AHRR	4.7619	2										V$AHRR	6.52174	3		V$AHRR	4.65116
V$AP1F	52.381	22		V$AP1F	38.8889	14		V$AP1F	30.2326	13		V$AP1F	55.5556	25		V$AP1F	35	14		V$AP1F	35.7143	15		V$AP1F	54.7619	23		V$AP1F	36.1111	13		V$AP1F	47.619	20		V$AP1F	50	21		V$AP1F	40.4762	17		V$AP1F	30.4348	14		V$AP1F	39.5349
V$AP2F	7.14286	3						V$AP2F	4.65116	2		V$AP2F	6.66667	3		V$AP2F	5	2		V$AP2F	7.14286	3		V$AP2F	7.14286	3		V$AP2F	2.77778	1		V$AP2F	7.14286	3		V$AP2F	4.7619	2		V$AP2F	7.14286	3		V$AP2F	4.34783	2		V$AP2F	2.32558
V$AP4R	23.8095	10		V$AP4R	30.5556	11		V$AP4R	23.2558	10		V$AP4R	26.6667	12		V$AP4R	45	18		V$AP4R	38.0952	16		V$AP4R	21.4286	9		V$AP4R	36.1111	13		V$AP4R	30.9524	13		V$AP4R	16.6667	7		V$AP4R	23.8095	10		V$AP4R	26.087	12		V$AP4R	27.907
V$AREB	83.3333	35		V$AREB	75	27		V$AREB	81.3953	35		V$AREB	75.5556	34		V$AREB	77.5	31		V$AREB	78.5714	33		V$AREB	83.3333	35		V$AREB	75	27		V$AREB	78.5714	33		V$AREB	83.3333	35		V$AREB	88.0952	37		V$AREB	73.913	34		V$AREB	83.7209
V$BARB	2.38095	1										V$BARB	2.22222	1			0			V$BARB	2.38095	1		V$BARB	2.38095	1			0				0			V$BARB	2.38095	1			0				0			V$BARB	2.32558
V$BRAC	14.2857	6		V$BRAC	16.6667	6		V$BRAC	23.2558	10		V$BRAC	15.5556	7		V$BRAC	12.5	5		V$BRAC	9.52381	4		V$BRAC	9.52381	4		V$BRAC	16.6667	6		V$BRAC	7.14286	3		V$BRAC	16.6667	7		V$BRAC	16.6667	7		V$BRAC	17.3913	8		V$BRAC	23.2558
V$BRNF	4.7619	2		V$BRNF	2.77778	1		V$BRNF	9.30233	4		V$BRNF	2.22222	1		V$BRNF	2.5	1		V$BRNF	7.14286	3		V$BRNF	4.7619	2		V$BRNF	2.77778	1			0			V$BRNF	2.38095	1		V$BRNF	2.38095	1		V$BRNF	4.34783	2		V$BRNF	2.32558
V$CABL	9.52381	4		V$CABL	11.1111	4		V$CABL	11.6279	5		V$CABL	11.1111	5		V$CABL	10	4		V$CABL	19.0476	8		V$CABL	9.52381	4		V$CABL	5.55556	2		V$CABL	7.14286	3		V$CABL	7.14286	3		V$CABL	14.2857	6		V$CABL	4.34783	2		V$CABL	11.6279
V$CART								V$CART	2.32558	1			0				0				0				0				0				0				0				0				0				0
V$CEBP	11.9048	5						V$CEBP	2.32558	1		V$CEBP	6.66667	3		V$CEBP	5	2		V$CEBP	7.14286	3		V$CEBP	9.52381	4		V$CEBP	2.77778	1		V$CIZF	45.2381	19		V$CEBP	9.52381	4		V$CEBP	2.38095	1		V$CEBP	2.17391	1		V$CEBP	6.97674
V$CHOP													0				0				0				0				0				0				0				0			V$CHOP	2.17391	1			0
V$CIZF	47.619	20		V$CIZF	38.8889	14		V$CIZF	46.5116	20		V$CIZF	40	18		V$CIZF	37.5	15		V$CIZF	54.7619	23		V$CIZF	50	21		V$CIZF	44.4444	16			0			V$CIZF	42.8571	18		V$CIZF	47.619	20		V$CIZF	50	23		V$CIZF	34.8837
V$CLOX	7.14286	3		V$CLOX	8.33333	3		V$CLOX	18.6047	8		V$CLOX	4.44444	2		V$CLOX	5	2		V$CLOX	7.14286	3		V$CLOX	7.14286	3		V$CLOX	8.33333	3			0			V$CLOX	7.14286	3		V$CLOX	11.9048	5			0			V$CLOX	2.32558
V$CMYB	50	21		V$CMYB	61.1111	22		V$CMYB	53.4884	23		V$CMYB	46.6667	21		V$CMYB	60	24		V$CMYB	45.2381	19		V$CMYB	47.619	20		V$CMYB	63.8889	23		V$CMYB	52.381	22		V$CMYB	47.619	20		V$CMYB	54.7619	23		V$CMYB	54.3478	25		V$CMYB	53.4884
V$COUP													0				0				0				0				0				0				0				0				0			V$COUP	2.32558
V$CP2F	4.7619	2		V$CP2F	2.77778	1						V$CP2F	6.66667	3		V$CP2F	7.5	3			0			V$CP2F	4.7619	2		V$CP2F	5.55556	2		V$CP2F	2.38095	1		V$CP2F	4.7619	2		V$CP2F	2.38095	1			0			V$CP2F	4.65116
V$CREB	21.4286	9		V$CREB	13.8889	5		V$CREB	16.2791	7		V$CREB	20	9		V$CREB	20	8		V$CREB	9.52381	4		V$CREB	16.6667	7		V$CREB	19.4444	7		V$CREB	21.4286	9		V$CREB	14.2857	6		V$CREB	23.8095	10		V$CREB	8.69565	4		V$CREB	11.6279
V$E2FF	4.7619	2		V$E2FF	2.77778	1		V$E2FF	2.32558	1		V$E2FF	4.44444	2		V$E2FF	5	2		V$E2FF	2.38095	1		V$E2FF	4.7619	2		V$E2FF	2.77778	1		V$E2FF	2.38095	1		V$E2FF	2.38095	1		V$E2FF	7.14286	3			0			V$E2FF	2.32558
V$E2TF	2.38095	1										V$E2TF	2.22222	1		V$E4FF	5	2		V$E2TF	2.38095	1		V$E2TF	2.38095	1			0				0			V$E2TF	2.38095	1			0				0			V$E2TF	2.32558
V$E4FF	2.38095	1						V$E4FF	2.32558	1		V$E4FF	2.22222	1			0			V$E4FF	2.38095	1		V$E4FF	2.38095	1		V$E4FF	2.77778	1		V$E4FF	4.7619	2		V$E4FF	2.38095	1		V$E4FF	2.38095	1			0				0
V$EBOR	50	21		V$EBOR	52.7778	19		V$EBOR	67.4419	29		V$EBOR	48.8889	22		V$EBOR	55	22		V$EBOR	76.1905	32		V$EBOR	45.2381	19		V$EBOR	52.7778	19		V$EBOR	61.9048	26		V$EBOR	47.619	20		V$EBOR	61.9048	26		V$EBOR	69.5652	32		V$EBOR	53.4884
V$EBOX	33.3333	14		V$EBOX	30.5556	11		V$EBOX	25.5814	11		V$EBOX	33.3333	15		V$EBOX	25	10		V$EBOX	30.9524	13		V$EBOX	38.0952	16		V$EBOX	27.7778	10		V$EBOX	30.9524	13		V$EBOX	40.4762	17		V$EBOX	35.7143	15		V$EBOX	32.6087	15		V$EBOX	32.5581
V$ECAT	14.2857	6		V$ECAT	13.8889	5		V$ECAT	18.6047	8		V$ECAT	24.4444	11		V$ECAT	20	8		V$ECAT	9.52381	4		V$ECAT	21.4286	9		V$ECAT	16.6667	6		V$ECAT	14.2857	6		V$ECAT	21.4286	9		V$ECAT	14.2857	6		V$ECAT	13.0435	6		V$ECAT	20.9302
V$EGRF	4.7619	2		V$EGRF	11.1111	4		V$EGRF	2.32558	1		V$EGRF	4.44444	2		V$EGRF	12.5	5		V$EGRF	4.7619	2		V$EGRF	4.7619	2		V$EGRF	8.33333	3		V$EGRF	4.7619	2		V$EGRF	9.52381	4		V$EGRF	11.9048	5		V$EGRF	2.17391	1		V$EGRF	6.97674
V$EKLF	4.7619	2		V$EKLF	2.77778	1		V$EKLF	9.30233	4		V$EKLF	4.44444	2		V$EKLF	5	2		V$EKLF	9.52381	4		V$EKLF	4.7619	2		V$EKLF	2.77778	1		V$EKLF	7.14286	3		V$EKLF	4.7619	2			0			V$EKLF	8.69565	4		V$EKLF	2.32558
V$ETSF	26.1905	11		V$ETSF	22.2222	8		V$ETSF	30.2326	13		V$ETSF	33.3333	15		V$ETSF	22.5	9		V$ETSF	26.1905	11		V$ETSF	26.1905	11		V$ETSF	13.8889	5		V$ETSF	30.9524	13		V$ETSF	28.5714	12		V$ETSF	23.8095	10		V$ETSF	36.9565	17		V$ETSF	41.8605
V$EVI1								V$EVI1	2.32558	1			0				0			V$EVI1	2.38095	1			0				0				0				0			V$EVI1	2.38095	1			0				0
V$FKHD	11.9048	5		V$FKHD	11.1111	4		V$FKHD	16.2791	7		V$FKHD	11.1111	5		V$FKHD	10	4		V$FKHD	19.0476	8		V$FKHD	7.14286	3		V$FKHD	13.8889	5		V$FKHD	9.52381	4		V$FKHD	7.14286	3		V$FKHD	11.9048	5		V$FKHD	8.69565	4		V$FKHD	11.6279
V$GATA	54.7619	23		V$GATA	58.3333	21		V$GATA	65.1163	28		V$GATA	55.5556	25		V$GATA	65	26		V$GATA	52.381	22		V$GATA	57.1429	24		V$GATA	63.8889	23		V$GATA	57.1429	24		V$GATA	57.1429	24		V$GATA	59.5238	25		V$GATA	45.6522	21		V$GATA	55.814
V$GFI1	42.8571	18		V$GFI1	36.1111	13		V$GFI1	48.8372	21		V$GFI1	46.6667	21		V$GFI1	35	14		V$GFI1	40.4762	17		V$GFI1	45.2381	19		V$GFI1	36.1111	13		V$GFI1	42.8571	18		V$GFI1	40.4762	17		V$GFI1	40.4762	17		V$GFI1	45.6522	21		V$GFI1	46.5116
V$GKLF	4.7619	2		V$GKLF	5.55556	2		V$GKLF	4.65116	2		V$GKLF	4.44444	2		V$GKLF	2.5	1		V$GKLF	4.7619	2		V$GKLF	4.7619	2		V$GKLF	5.55556	2		V$GKLF	9.52381	4		V$GKLF	4.7619	2		V$GKLF	2.38095	1		V$GKLF	4.34783	2		V$GKLF	2.32558
V$GLIF				V$GLIF	2.77778	1		V$GLIF	2.32558	1			0			V$GLIF	2.5	1			0				0			V$GLIF	2.77778	1			0			V$GLIF	4.7619	2			0			V$GLIF	2.17391	1		V$GLIF	2.32558
V$HAML	21.4286	9		V$HAML	25	9		V$HAML	27.907	12		V$HAML	24.4444	11		V$HAML	20	8		V$HAML	19.0476	8		V$HAML	16.6667	7		V$HAML	27.7778	10		V$HAML	33.3333	14		V$HAML	16.6667	7		V$HAML	16.6667	7		V$HAML	21.7391	10		V$HAML	18.6047
V$HEAT	9.52381	4		V$HEAT	5.55556	2		V$HEAT	2.32558	1		V$HEAT	4.44444	2		V$HEAT	5	2		V$HEAT	11.9048	5		V$HEAT	7.14286	3		V$HEAT	5.55556	2		V$HEAT	2.38095	1		V$HEAT	4.7619	2		V$HEAT	7.14286	3		V$HEAT	6.52174	3		V$HEAT	6.97674
V$HESF				V$HESF	8.33333	3							0				0			V$HESF	4.7619	2			0			V$HESF	8.33333	3		V$HESF	2.38095	1			0			V$HESF	2.38095	1		V$HESF	4.34783	2			0
V$HIFF	9.52381	4		V$HIFF	5.55556	2		V$HIFF	4.65116	2		V$HIFF	13.3333	6		V$HIFF	5	2		V$HIFF	7.14286	3		V$HIFF	7.14286	3		V$HIFF	8.33333	3		V$HIFF	9.52381	4		V$HIFF	9.52381	4		V$HIFF	21.4286	9		V$HIFF	6.52174	3		V$HIFF	16.2791
V$HMTB	4.7619	2		V$HMTB	8.33333	3		V$HMTB	4.65116	2		V$HMTB	4.44444	2		V$HMTB	7.5	3		V$HMTB	2.38095	1		V$HMTB	4.7619	2		V$HMTB	8.33333	3		V$HMTB	2.38095	1		V$HMTB	4.7619	2		V$HMTB	4.7619	2		V$HMTB	4.34783	2			0
V$HNF1													0				0			V$HNF1	2.38095	1			0				0				0				0				0				0				0
V$HNF6													0				0				0				0				0			V$HNF6	2.38095	1			0				0				0				0
V$HOMS	30.9524	13		V$HOMS	36.1111	13		V$HOMS	30.2326	13		V$HOMS	26.6667	12		V$HOMS	35	14		V$HOMS	33.3333	14		V$HOMS	30.9524	13		V$HOMS	36.1111	13		V$HOMS	30.9524	13		V$HOMS	28.5714	12		V$HOMS	28.5714	12		V$HOMS	39.1304	18		V$HOMS	30.2326
V$HOXF	19.0476	8		V$HOXF	8.33333	3		V$HOXF	9.30233	4		V$HOXF	13.3333	6		V$HOXF	10	4		V$HOXF	14.2857	6		V$HOXF	16.6667	7		V$HOXF	8.33333	3		V$HOXF	9.52381	4		V$HOXF	14.2857	6		V$HOXF	16.6667	7		V$HOXF	10.8696	5		V$HOXF	13.9535
V$HOXT													0				0				0				0				0				0				0			V$HOXT	2.38095	1			0				0
V$IKRS	78.5714	33		V$IKRS	72.2222	26		V$IKRS	67.4419	29		V$IKRS	73.3333	33		V$IKRS	62.5	25		V$IKRS	64.2857	27		V$IKRS	76.1905	32		V$IKRS	66.6667	24		V$IKRS	69.0476	29		V$IKRS	80.9524	34		V$IKRS	64.2857	27		V$IKRS	78.2609	36		V$IKRS	81.3953
V$IRFF	4.7619	2		V$IRFF	2.77778	1		V$IRFF	4.65116	2		V$IRFF	2.22222	1		V$IRFF	2.5	1		V$IRFF	7.14286	3		V$IRFF	9.52381	4		V$IRFF	5.55556	2		V$IRFF	2.38095	1		V$IRFF	7.14286	3		V$IRFF	4.7619	2		V$IRFF	2.17391	1		V$IRFF	4.65116
V$LEFF				V$LEFF	5.55556	2							0			V$LEFF	2.5	1		V$LEFF	2.38095	1			0			V$LEFF	5.55556	2			0				0			V$LEFF	2.38095	1			0				0
V$MAZF	33.3333	14		V$MAZF	16.6667	6		V$MAZF	25.5814	11		V$MAZF	28.8889	13		V$MAZF	17.5	7		V$MAZF	16.6667	7		V$MAZF	30.9524	13		V$MAZF	22.2222	8		V$MAZF	28.5714	12		V$MAZF	30.9524	13		V$MAZF	9.52381	4		V$MAZF	15.2174	7		V$MAZF	20.9302
V$MEF2	26.1905	11		V$MEF2	5.55556	2		V$MEF2	20.9302	9		V$MEF2	28.8889	13		V$MEF2	12.5	5		V$MEF2	19.0476	8		V$MEF2	23.8095	10		V$MEF2	8.33333	3		V$MEF2	21.4286	9		V$MEF2	21.4286	9		V$MEF2	7.14286	3		V$MEF2	13.0435	6		V$MEF2	18.6047
V$MEF3													0				0				0				0				0				0				0				0			V$MEF3	2.17391	1			0
V$MEIS	28.5714	12		V$MEIS	25	9		V$MEIS	11.6279	5		V$MEIS	31.1111	14		V$MEIS	20	8		V$MEIS	16.6667	7		V$MEIS	26.1905	11		V$MEIS	22.2222	8		V$MEIS	11.9048	5		V$MEIS	26.1905	11		V$MEIS	26.1905	11		V$MEIS	23.913	11		V$MEIS	25.5814
V$MINI													0				0				0				0				0			V$MINI	2.38095	1			0				0				0				0
V$MOKF	66.6667	28		V$MOKF	72.2222	26		V$MOKF	69.7674	30		V$MOKF	68.8889	31		V$MOKF	77.5	31		V$MOKF	66.6667	28		V$MOKF	69.0476	29		V$MOKF	77.7778	28		V$MOKF	69.0476	29		V$MOKF	69.0476	29		V$MOKF	76.1905	32		V$MOKF	63.0435	29		V$MOKF	67.4419
V$MTF1								V$MTF1	2.32558	1			0			V$MTF1	2.5	1			0				0				0				0				0			V$MTF1	2.38095	1			0				0
V$MYOD	35.7143	15		V$MYOD	36.1111	13		V$MYOD	37.2093	16		V$MYOD	31.1111	14		V$MYOD	32.5	13		V$MYOD	26.1905	11		V$MYOD	33.3333	14		V$MYOD	33.3333	12		V$MYOD	35.7143	15		V$MYOD	40.4762	17		V$MYOD	38.0952	16		V$MYOD	43.4783	20		V$MYOD	39.5349
V$MYT1	14.2857	6		V$MYT1	11.1111	4		V$MYT1	11.6279	5		V$MYT1	13.3333	6		V$MYT1	12.5	5		V$MYT1	4.7619	2		V$MYT1	14.2857	6		V$MYT1	13.8889	5		V$MYT1	9.52381	4		V$MYT1	14.2857	6		V$MYT1	4.7619	2		V$MYT1	2.17391	1		V$MYT1	11.6279
V$MZF1	88.0952	37		V$MZF1	88.8889	32		V$MZF1	88.3721	38		V$MZF1	91.1111	41		V$MZF1	97.5	39		V$MZF1	88.0952	37		V$MZF1	83.3333	35		V$MZF1	91.6667	33		V$MZF1	100	42		V$MZF1	88.0952	37		V$MZF1	90.4762	38		V$MZF1	91.3043	42		V$MZF1	88.3721
V$NEUR													0				0			V$NEUR	2.38095	1			0				0				0				0				0				0				0
V$NF1F	11.9048	5		V$NF1F	5.55556	2		V$NF1F	9.30233	4		V$NF1F	13.3333	6		V$NF1F	7.5	3		V$NF1F	9.52381	4		V$NF1F	11.9048	5		V$NF1F	5.55556	2		V$NF1F	7.14286	3		V$NF1F	14.2857	6		V$NF1F	11.9048	5		V$NF1F	6.52174	3		V$NF1F	13.9535
V$NFAT	54.7619	23		V$NFAT	44.4444	16		V$NFAT	48.8372	21		V$NFAT	57.7778	26		V$NFAT	37.5	15		V$NFAT	61.9048	26		V$NFAT	52.381	22		V$NFAT	41.6667	15		V$NFAT	50	21		V$NFAT	52.381	22		V$NFAT	52.381	22		V$NFAT	47.8261	22		V$NFAT	62.7907
V$NFKB	19.0476	8		V$NFKB	19.4444	7		V$NFKB	16.2791	7		V$NFKB	26.6667	12		V$NFKB	22.5	9		V$NFKB	16.6667	7		V$NFKB	21.4286	9		V$NFKB	16.6667	6		V$NFKB	16.6667	7		V$NFKB	28.5714	12		V$NFKB	16.6667	7		V$NFKB	21.7391	10		V$NFKB	32.5581
V$NKXH	19.0476	8		V$NKXH	33.3333	12		V$NKXH	27.907	12		V$NKXH	17.7778	8		V$NKXH	35	14		V$NKXH	35.7143	15		V$NKXH	21.4286	9		V$NKXH	36.1111	13		V$NKXH	30.9524	13		V$NKXH	16.6667	7		V$NKXH	26.1905	11		V$NKXH	28.2609	13		V$NKXH	23.2558
V$OCT1	2.38095	1		V$OCT1	13.8889	5		V$OCT1	2.32558	1		V$OCT1	2.22222	1		V$OCT1	17.5	7		V$OCT1	2.38095	1		V$OCT1	2.38095	1		V$OCT1	13.8889	5		V$OCT1	2.38095	1		V$OCT1	4.7619	2			0			V$OCT1	4.34783	2			0
V$OCTB													0				0			V$OCTB	2.38095	1			0				0				0				0			V$OCTB	2.38095	1			0				0
V$OCTP								V$OCTP	2.32558	1			0			V$OCTP	2.5	1			0				0				0				0				0				0			V$OCTP	4.34783	2			0
V$PAX4	7.14286	3		V$PAX4	5.55556	2		V$PAX4	6.97674	3		V$PAX4	4.44444	2		V$PAX4	7.5	3		V$PAX4	7.14286	3		V$PAX4	7.14286	3		V$PAX4	5.55556	2		V$PAX4	9.52381	4		V$PAX4	4.7619	2		V$PAX4	7.14286	3		V$PAX4	13.0435	6		V$PAX4	6.97674
V$PAX8	2.38095	1										V$PAX8	4.44444	2			0				0			V$PAX8	4.7619	2			0				0			V$PAX8	2.38095	1			0			V$PAX8	2.17391	1		V$PAX8	2.32558
V$PBXC													0				0				0				0				0				0				0				0				0			V$PBXC	2.32558
V$PCAT	2.38095	1		V$PCAT	5.55556	2		V$PCAT	18.6047	8		V$PCAT	15.5556	7		V$PCAT	10	4		V$PCAT	4.7619	2		V$PCAT	7.14286	3		V$PCAT	8.33333	3		V$PCAT	9.52381	4		V$PCAT	9.52381	4		V$PCAT	11.9048	5		V$PCAT	13.0435	6		V$PCAT	16.2791
V$PIT1				V$PIT1	8.33333	3		V$PIT1	2.32558	1			0			V$PIT1	5	2		V$PIT1	2.38095	1			0			V$PIT1	11.1111	4		V$PIT1	2.38095	1			0			V$PIT1	4.7619	2			0				0
V$PLZF													0				0			V$PLZF	2.38095	1			0				0				0				0				0			V$PLZF	2.17391	1			0
V$PXRF	21.4286	9		V$PXRF	16.6667	6		V$PXRF	27.907	12		V$PXRF	15.5556	7		V$PXRF	15	6		V$PXRF	11.9048	5		V$PXRF	21.4286	9		V$PXRF	22.2222	8		V$PXRF	14.2857	6		V$PXRF	19.0476	8		V$PXRF	26.1905	11		V$PXRF	13.0435	6		V$PXRF	16.2791
V$RARF	26.1905	11		V$RARF	16.6667	6		V$RARF	11.6279	5		V$RARF	20	9		V$RARF	12.5	5		V$RARF	7.14286	3		V$RARF	19.0476	8		V$RARF	13.8889	5		V$RARF	16.6667	7		V$RARF	23.8095	10		V$RARF	14.2857	6		V$RARF	6.52174	3		V$RARF	23.2558
V$RBIT	4.7619	2						V$RBIT	4.65116	2		V$RBIT	2.22222	1			0			V$RBIT	2.38095	1		V$RBIT	2.38095	1			0			V$RBIT	7.14286	3		V$RBIT	2.38095	1		V$RBIT	2.38095	1		V$RBIT	4.34783	2			0
V$RBPF	2.38095	1										V$RBPF	2.22222	1			0				0			V$RBPF	2.38095	1			0				0			V$RBPF	2.38095	1			0			V$RBPF	2.17391	1		V$RBPF	2.32558
V$RORA	7.14286	3		V$RORA	2.77778	1		V$RORA	9.30233	4		V$RORA	4.44444	2		V$RORA	2.5	1		V$RORA	4.7619	2		V$RORA	9.52381	4		V$RORA	2.77778	1		V$RORA	7.14286	3		V$RORA	7.14286	3		V$RORA	7.14286	3		V$RORA	4.34783	2		V$RORA	6.97674
V$SATB	2.38095	1		V$SATB	5.55556	2		V$SATB	6.97674	3			0			V$SATB	2.5	1		V$SATB	2.38095	1		V$SATB	4.7619	2		V$SATB	5.55556	2		V$SATB	7.14286	3		V$SATB	2.38095	1		V$SATB	2.38095	1		V$SATB	2.17391	1			0
V$SF1F	26.1905	11		V$SF1F	19.4444	7		V$SF1F	18.6047	8		V$SF1F	20	9		V$SF1F	20	8		V$SF1F	7.14286	3		V$SF1F	19.0476	8		V$SF1F	16.6667	6		V$SF1F	19.0476	8		V$SF1F	21.4286	9		V$SF1F	16.6667	7		V$SF1F	10.8696	5		V$SF1F	20.9302
V$SIXF	64.2857	27		V$SIXF	58.3333	21		V$SIXF	62.7907	27		V$SIXF	57.7778	26		V$SIXF	57.5	23		V$SIXF	73.8095	31		V$SIXF	59.5238	25		V$SIXF	63.8889	23		V$SIXF	64.2857	27		V$SIXF	64.2857	27		V$SIXF	64.2857	27		V$SIXF	67.3913	31		V$SIXF	62.7907
V$SMAD	30.9524	13		V$SMAD	33.3333	12		V$SMAD	30.2326	13		V$SMAD	37.7778	17		V$SMAD	37.5	15		V$SMAD	38.0952	16		V$SMAD	30.9524	13		V$SMAD	38.8889	14		V$SMAD	33.3333	14		V$SMAD	28.5714	12		V$SMAD	35.7143	15		V$SMAD	36.9565	17		V$SMAD	39.5349
V$SORY	11.9048	5		V$SORY	16.6667	6		V$SORY	11.6279	5		V$SORY	17.7778	8		V$SORY	12.5	5		V$SORY	16.6667	7		V$SORY	9.52381	4		V$SORY	11.1111	4		V$SORY	9.52381	4		V$SORY	14.2857	6		V$SORY	7.14286	3		V$SORY	19.5652	9		V$SORY	20.9302
V$SP1F	50	21		V$SP1F	50	18		V$SP1F	39.5349	17		V$SP1F	51.1111	23		V$SP1F	42.5	17		V$SP1F	35.7143	15		V$SP1F	45.2381	19		V$SP1F	52.7778	19		V$SP1F	47.619	20		V$SP1F	54.7619	23		V$SP1F	40.4762	17		V$SP1F	36.9565	17		V$SP1F	41.8605
V$SRFF												V$SRFF	2.22222	1			0				0				0				0				0				0				0				0			V$SRFF	2.32558
V$STAT	16.6667	7						V$STAT	9.30233	4		V$STAT	11.1111	5		V$STAT	2.5	1		V$STAT	11.9048	5		V$STAT	16.6667	7		V$STAT	2.77778	1		V$STAT	4.7619	2		V$STAT	14.2857	6		V$STAT	2.38095	1		V$STAT	8.69565	4		V$STAT	6.97674
V$TALE	57.1429	24		V$TALE	44.4444	16		V$TALE	46.5116	20		V$TALE	44.4444	20		V$TALE	40	16		V$TALE	52.381	22		V$TALE	57.1429	24		V$TALE	41.6667	15		V$TALE	45.2381	19		V$TALE	50	21		V$TALE	47.619	20		V$TALE	50	23		V$TALE	55.814
V$TBPF	11.9048	5		V$TBPF	8.33333	3		V$TBPF	16.2791	7		V$TBPF	11.1111	5		V$TBPF	7.5	3		V$TBPF	11.9048	5		V$TBPF	9.52381	4		V$TBPF	8.33333	3		V$TBPF	16.6667	7		V$TBPF	9.52381	4		V$TBPF	7.14286	3		V$TBPF	8.69565	4		V$TBPF	6.97674
V$TCFF	35.7143	15		V$TCFF	36.1111	13		V$TCFF	27.907	12		V$TCFF	35.5556	16		V$TCFF	42.5	17		V$TCFF	38.0952	16		V$TCFF	38.0952	16		V$TCFF	33.3333	12		V$TCFF	35.7143	15		V$TCFF	35.7143	15		V$TCFF	38.0952	16		V$TCFF	43.4783	20		V$TCFF	39.5349
V$TEAF												V$TEAF	2.22222	1			0				0				0				0				0				0				0			V$TEAF	4.34783	2			0
V$TTFF													0				0				0				0				0			V$TTFF	2.38095	1			0				0			V$TTFF	4.34783	2			0
V$VBPF	4.7619	2										V$VBPF	2.22222	1		V$VBPF	2.5	1		V$VBPF	4.7619	2		V$VBPF	2.38095	1		V$VBPF	2.77778	1		V$VBPF	2.38095	1		V$VBPF	2.38095	1		V$VBPF	4.7619	2		V$VBPF	2.17391	1			0
V$RXRF	2.38095	1										V$RXRF	2.22222	1			0				0			V$RXRF	2.38095	1			0				0			V$RXRF	2.38095	1			0				0			V$RXRF	2.32558
V$VMYB	14.2857	6		V$VMYB	19.4444	7		V$VMYB	6.97674	3		V$VMYB	15.5556	7		V$VMYB	15	6		V$VMYB	14.2857	6		V$VMYB	11.9048	5		V$VMYB	13.8889	5		V$VMYB	19.0476	8		V$VMYB	11.9048	5		V$VMYB	16.6667	7		V$VMYB	15.2174	7		V$VMYB	16.2791
V$WHZF	52.381	22		V$WHZF	41.6667	15		V$WHZF	51.1628	22		V$WHZF	51.1111	23		V$WHZF	50	20		V$WHZF	50	21		V$WHZF	47.619	20		V$WHZF	50	18		V$WHZF	54.7619	23		V$WHZF	45.2381	19		V$WHZF	57.1429	24		V$WHZF	43.4783	20		V$WHZF	46.5116
V$XBBF	2.38095	1						V$XBBF	4.65116	2		V$XBBF	6.66667	3			0			V$XBBF	9.52381	4		V$XBBF	2.38095	1			0			V$XBBF	2.38095	1		V$XBBF	2.38095	1		V$XBBF	2.38095	1			0			V$XBBF	6.97674
V$ZBPF	61.9048	26		V$ZBPF	44.4444	16		V$ZBPF	37.2093	16		V$ZBPF	64.4444	29		V$ZBPF	50	20		V$ZBPF	47.619	20		V$ZBPF	50	21		V$ZBPF	47.2222	17		V$ZBPF	42.8571	18		V$ZBPF	59.5238	25		V$ZBPF	42.8571	18		V$ZBPF	54.3478	25		V$ZBPF	62.7907
V$ZF5F	57.1429	24		V$ZF5F	52.7778	19		V$ZF5F	60.4651	26		V$ZF5F	55.5556	25		V$ZF5F	52.5	21		V$ZF5F	57.1429	24		V$ZF5F	50	21		V$ZF5F	58.3333	21		V$ZF5F	57.1429	24		V$ZF5F	50	21		V$ZF5F	66.6667	28		V$ZF5F	52.1739	24		V$ZF5F	44.186
V$ZFIA																																												V$ZFIA	2.17391	1
[truncated: 7 more columns]

## Sheet: 4-matrix II
Family	up -5 min	down -5min	random -5min	up -10 min	down -10 min	random -10 min	up -15 min	down -15 min	random -15 min	up -30 min	down -30 min	random -30 min	up - 60 min	down - 60 min	random -60 min			random ave		Family	up -5 min	down -5min	random -5min	up -10 min	down -10 min	random -10 min	up -15 min	down -15 min	random -15 min	up -30 min	down -30 min	random -30 min	up - 60 min	down - 60 min	random -60 min
V$AHRR	2.38095	8.33333	2.32558	2.22222	5	7.14286		11.1111	4.7619			6.52174	4.65116	7.31707	11.9048			6.53137		V$AHRR	-4.15042	1.80196	-4.20579	-4.30915	-1.53137	0.611488	-6.53137	4.57974	-1.76946	-6.53137	-6.53137	-0.00962974	-1.88021	0.785704	5.37339
V$AP1F	52.381	38.8889	30.2326	55.5556	35	35.7143	54.7619	36.1111	47.619	50	40.4762	30.4348	39.5349	41.4634	40.4762			36.8954		V$AP1F	15.4856	1.99352	-6.66281	18.6602	-1.89537	-1.18109	17.8665	-0.784262	10.7237	13.1046	3.58082	-6.46059	2.63951	4.56804	3.58082	x
V$AP2F	7.14286		4.65116	6.66667	5	7.14286	7.14286	2.77778	7.14286	4.7619	7.14286	4.34783	2.32558	9.7561	2.38095			5.13313		V$AP2F	2.00973	-5.13313	-0.481968	1.53354	-0.133131	2.00973	2.00973	-2.35535	2.00973	-0.371226	2.00973	-0.785305	-2.80755	4.62297	-2.75218
V$AP4R	23.8095	30.5556	23.2558	26.6667	45	38.0952	21.4286	36.1111	30.9524	16.6667	23.8095	26.087	27.907	39.0244	16.6667			27.0114		V$AP4R	-3.20189	3.54414	-3.7556	-0.344745	17.9886	11.0838	-5.58284	9.0997	3.94097	-10.3447	-3.20189	-0.924455	0.895566	12.013	-10.3447
V$AREB	83.3333	75	81.3953	75.5556	77.5	78.5714	83.3333	75	78.5714	83.3333	88.0952	73.913	83.7209	78.0488	73.8095			77.2522		V$AREB	6.08118	-2.25215	4.14319	-1.6966	0.247845	1.31927	6.08118	-2.25215	1.31927	6.08118	10.8431	-3.33911	6.46878	0.796626	-3.44263
V$BARB	2.38095			2.22222	0	2.38095	2.38095	0	0	2.38095	0	0	2.32558	0	0			0.595238		V$BARB	1.78571	-0.595238	-0.595238	1.62698	-0.595238	1.78571	1.78571	-0.595238	-0.595238	1.78571	-0.595238	-0.595238	1.73034	-0.595238	-0.595238
V$BRAC	14.2857	16.6667	23.2558	15.5556	12.5	9.52381	9.52381	16.6667	7.14286	16.6667	16.6667	17.3913	23.2558	17.0732	19.0476			15.2723		V$BRAC	-0.986567	1.39439	7.98353	0.283275	-2.77228	-5.74847	-5.74847	1.39439	-8.12942	1.39439	1.39439	2.11902	7.98353	1.80089	3.77534
V$BRNF	4.7619	2.77778	9.30233	2.22222	2.5	7.14286	4.7619	2.77778	0	2.38095	2.38095	4.34783	2.32558	2.43902	2.38095			4.63479		V$BRNF	0.127113	-1.85701	4.66753	-2.41257	-2.13479	2.50806	0.127113	-1.85701	-4.63479	-2.25384	-2.25384	-0.286966	-2.30921	-2.19577	-2.25384
V$CABL	9.52381	11.1111	11.6279	11.1111	10	19.0476	9.52381	5.55556	7.14286	7.14286	14.2857	4.34783	11.6279	12.1951	7.14286			9.86181		V$CABL	-0.338004	1.2493	1.76609	1.2493	0.138187	9.18581	-0.338004	-4.30626	-2.71896	-2.71896	4.4239	-5.51399	1.76609	2.33331	-2.71896
V$CART			2.32558	0	0	0	0	0	0	0	0	0	0	0	0			0.465116		V$CART	-0.465116	-0.465116	1.86047	-0.465116	-0.465116	-0.465116	-0.465116	-0.465116	-0.465116	-0.465116	-0.465116	-0.465116	-0.465116	-0.465116	-0.465116
V$CEBP	11.9048		2.32558	6.66667	5	7.14286	9.52381	2.77778	45.2381	9.52381	2.38095	2.17391	6.97674	2.43902	9.52381			13.2809		V$CEBP	-1.37609	-13.2809	-10.9553	-6.61418	-8.28085	-6.13799	-3.75704	-10.5031	31.9572	-3.75704	-10.8999	-11.1069	-6.30411	-10.8418	-3.75704
V$CHOP				0	0	0	0	0	0	0	0	2.17391	0	0	0			0.543478		V$CHOP	-0.543478	-0.543478	-0.543478	-0.543478	-0.543478	-0.543478	-0.543478	-0.543478	-0.543478	-0.543478	-0.543478	1.63043	-0.543478	-0.543478	-0.543478
V$CIZF	47.619	38.8889	46.5116	40	37.5	54.7619	50	44.4444	0	42.8571	47.619	50	34.8837	48.7805	40.4762			38.3499		V$CIZF	9.2691	0.538944	8.16168	1.65006	-0.849945	16.412	11.6501	6.0945	-38.3499	4.5072	9.2691	11.6501	-3.46622	10.4305	2.12625
V$CLOX	7.14286	8.33333	18.6047	4.44444	5	7.14286	7.14286	8.33333	0	7.14286	11.9048	0	2.32558	7.31707	2.38095			5.62569		V$CLOX	1.51717	2.70764	12.979	-1.18125	-0.625692	1.51717	1.51717	2.70764	-5.62569	1.51717	6.27907	-5.62569	-3.30011	1.69138	-3.24474
V$CMYB	50	61.1111	53.4884	46.6667	60	45.2381	47.619	63.8889	52.381	47.619	54.7619	54.3478	53.4884	58.5366	52.381			51.5672		V$CMYB	-1.56724	9.54387	1.92113	-4.90057	8.43276	-6.32914	-3.94819	12.3216	0.813713	-3.94819	3.19467	2.78059	1.92113	6.96935	0.813713
V$COUP				0	0	0	0	0	0	0	0	0	2.32558	0	0			n.d.		V$COUP
V$CP2F	4.7619	2.77778		6.66667	7.5	0	4.7619	5.55556	2.38095	4.7619	2.38095	0	4.65116	4.87805	2.38095			1.19048		V$CP2F	3.57143	1.5873	-1.19048	5.47619	6.30952	-1.19048	3.57143	4.36508	1.19048	3.57143	1.19048	-1.19048	3.46069	3.68757	1.19048
V$CREB	21.4286	13.8889	16.2791	20	20	9.52381	16.6667	19.4444	21.4286	14.2857	23.8095	8.69565	11.6279	12.1951	16.6667			14.5188		V$CREB	6.90982	-0.629865	1.76032	5.48125	5.48125	-4.99494	2.14791	4.92569	6.90982	-0.23304	9.29077	-5.8231	-2.89085	-2.32363	2.14791
V$E2FF	4.7619	2.77778	2.32558	4.44444	5	2.38095	4.7619	2.77778	2.38095	2.38095	7.14286	0	2.32558	2.43902	4.7619			2.36988		V$E2FF	2.39203	0.4079	-0.0442968	2.07457	2.63012	0.0110742	2.39203	0.4079	0.0110742	0.0110742	4.77298	-2.36988	-0.0442968	0.0691462	2.39203
V$E2TF	2.38095			2.22222	5	2.38095	2.38095	0	0	2.38095	0	0	2.32558	0	7.14286			2.38095		V$E2TF	0	-2.38095	-2.38095	-0.15873	2.61905	0	0	-2.38095	-2.38095	0	-2.38095	-2.38095	-0.055371	-2.38095	4.7619
V$E4FF	2.38095		2.32558	2.22222	0	2.38095	2.38095	2.77778	4.7619	2.38095	2.38095	0	0	2.43902	2.38095			2.36988		V$E4FF	0.0110742	-2.36988	-0.0442968	-0.147656	-2.36988	0.0110742	0.0110742	0.4079	2.39203	0.0110742	0.0110742	-2.36988	-2.36988	0.0691462	0.0110742
V$EBOR	50	52.7778	67.4419	48.8889	55	76.1905	45.2381	52.7778	61.9048	47.619	61.9048	69.5652	53.4884	68.2927	57.1429			66.449		V$EBOR	-16.449	-13.6713	0.992826	-17.5601	-11.449	9.74144	-21.2109	-13.6713	-4.54427	-18.83	-4.54427	3.11618	-12.9607	1.84365	-9.30618	x
V$EBOX	33.3333	30.5556	25.5814	33.3333	25	30.9524	38.0952	27.7778	30.9524	40.4762	35.7143	32.6087	32.5581	36.5854	42.8571			32.5904		V$EBOX	0.742934	-2.03484	-7.009	0.742934	-7.5904	-1.63802	5.50484	-4.81262	-1.63802	7.88579	3.12389	0.0182965	-0.0322596	3.99497	10.2667
V$ECAT	14.2857	13.8889	18.6047	24.4444	20	9.52381	21.4286	16.6667	14.2857	21.4286	14.2857	13.0435	20.9302	9.7561	14.2857			13.9487		V$ECAT	0.337041	-0.0597846	4.65598	10.4958	6.05133	-4.42486	7.4799	2.71799	0.337041	7.4799	0.337041	-0.905195	6.98156	-4.19258	0.337041
V$EGRF	4.7619	11.1111	2.32558	4.44444	12.5	4.7619	4.7619	8.33333	4.7619	9.52381	11.9048	2.17391	6.97674	7.31707	2.38095			3.28085		V$EGRF	1.48105	7.83026	-0.95527	1.16359	9.21915	1.48105	1.48105	5.05248	1.48105	6.24296	8.62391	-1.10694	3.69589	4.03622	-0.899899
V$EKLF	4.7619	2.77778	9.30233	4.44444	5	9.52381	4.7619	2.77778	7.14286	4.7619	0	8.69565	2.32558	7.31707	0			6.93293		V$EKLF	-2.17102	-4.15515	2.3694	-2.48848	-1.93293	2.59088	-2.17102	-4.15515	0.209928	-2.17102	-6.93293	1.76272	-4.60735	0.384144	-6.93293
V$ETSF	26.1905	22.2222	30.2326	33.3333	22.5	26.1905	26.1905	13.8889	30.9524	28.5714	23.8095	36.9565	41.8605	19.5122	38.0952			32.4854		V$ETSF	-6.29496	-10.2632	-2.25288	0.847898	-9.98544	-6.29496	-6.29496	-18.5965	-1.53305	-3.91401	-8.67591	4.47109	9.37503	-12.9732	5.6098	x
V$EVI1			2.32558	0	0	2.38095	0	0	0	0	2.38095	0	0	0	0			0.941307		V$EVI1	-0.941307	-0.941307	1.38427	-0.941307	-0.941307	1.43965	-0.941307	-0.941307	-0.941307	-0.941307	1.43965	-0.941307	-0.941307	-0.941307	-0.941307
V$FKHD	11.9048	11.1111	16.2791	11.1111	10	19.0476	7.14286	13.8889	9.52381	7.14286	11.9048	8.69565	11.6279	12.1951	11.9048			13.0902		V$FKHD	-1.18542	-1.97907	3.18889	-1.97907	-3.09018	5.95744	-5.94733	0.798706	-3.56637	-5.94733	-1.18542	-4.39453	-1.46228	-0.895061	-1.18542
V$GATA	54.7619	58.3333	65.1163	55.5556	65	52.381	57.1429	63.8889	57.1429	57.1429	59.5238	45.6522	55.814	63.4146	54.7619			55.0108		V$GATA	-0.248929	3.3225	10.1054	0.544722	9.98917	-2.62988	2.13202	8.87806	2.13202	2.13202	4.51298	-9.35866	0.80312	8.4038	-0.248929
V$GFI1	42.8571	36.1111	48.8372	46.6667	35	40.4762	45.2381	36.1111	42.8571	40.4762	40.4762	45.6522	46.5116	36.5854	40.4762			43.6598		V$GFI1	-0.802639	-7.54867	5.17743	3.00689	-8.65978	-3.18359	1.57831	-7.54867	-0.802639	-3.18359	-3.18359	1.99239	2.85185	-7.07442	-3.18359	x
V$GKLF	4.7619	5.55556	4.65116	4.44444	2.5	4.7619	4.7619	5.55556	9.52381	4.7619	2.38095	4.34783	2.32558	4.87805	7.14286			6.08551		V$GKLF	-1.32361	-0.529957	-1.43435	-1.64107	-3.58551	-1.32361	-1.32361	-0.529957	3.4383	-1.32361	-3.70456	-1.73769	-3.75993	-1.20746	1.05735
V$GLIF		2.77778	2.32558	0	2.5	0	0	2.77778	0	4.7619	0	2.17391	2.32558	2.43902	0			0.899899		V$GLIF	-0.899899	1.87788	1.42568	-0.899899	1.6001	-0.899899	-0.899899	1.87788	-0.899899	3.86201	-0.899899	1.27401	1.42568	1.53913	-0.899899
V$HAML	21.4286	25	27.907	24.4444	20	19.0476	16.6667	27.7778	33.3333	16.6667	16.6667	21.7391	18.6047	19.5122	26.1905			25.6435		V$HAML	-4.21494	-0.643507	2.26347	-1.19906	-5.64351	-6.59589	-8.97684	2.13427	7.68983	-8.97684	-8.97684	-3.90438	-7.03886	-6.13131	0.546969
V$HEAT	9.52381	5.55556	2.32558	4.44444	5	11.9048	7.14286	5.55556	2.38095	4.7619	7.14286	6.52174	6.97674	7.31707	9.52381			6.53137		V$HEAT	2.99244	-0.975813	-4.20579	-2.08692	-1.53137	5.37339	0.611488	-0.975813	-4.15042	-1.76946	0.611488	-0.00962974	0.445375	0.785704	2.99244
V$HESF		8.33333		0	0	4.7619	0	8.33333	2.38095	0	2.38095	4.34783	0	2.43902	2.38095			3.46791		V$HESF	-3.46791	4.86542	-3.46791	-3.46791	-3.46791	1.294	-3.46791	4.86542	-1.08696	-3.46791	-1.08696	0.879917	-3.46791	-1.02888	-1.08696
V$HIFF	9.52381	5.55556	4.65116	13.3333	5	7.14286	7.14286	8.33333	9.52381	9.52381	21.4286	6.52174	16.2791	12.1951	11.9048			7.94887		V$HIFF	1.57494	-2.39331	-3.2977	5.38447	-2.94887	-0.806009	-0.806009	0.384467	1.57494	1.57494	13.4797	-1.42713	8.3302	4.24626	3.9559
V$HMTB	4.7619	8.33333	4.65116	4.44444	7.5	2.38095	4.7619	8.33333	2.38095	4.7619	4.7619	4.34783	0	4.87805	2.38095			3.22837		V$HMTB	1.53354	5.10496	1.42279	1.21608	4.27163	-0.847417	1.53354	5.10496	-0.847417	1.53354	1.53354	1.11946	-3.22837	1.64968	-0.847417
V$HNF1				0	0	2.38095	0	0	0	0	0	0	0	0	0			0.595238		V$HNF1	-0.595238	-0.595238	-0.595238	-0.595238	-0.595238	1.78571	-0.595238	-0.595238	-0.595238	-0.595238	-0.595238	-0.595238	-0.595238	-0.595238	-0.595238
V$HNF6				0	0	0	0	0	2.38095	0	0	0	0	0	0			0.595238		V$HNF6	-0.595238	-0.595238	-0.595238	-0.595238	-0.595238	-0.595238	-0.595238	-0.595238	1.78571	-0.595238	-0.595238	-0.595238	-0.595238	-0.595238	-0.595238
V$HOMS	30.9524	36.1111	30.2326	26.6667	35	33.3333	30.9524	36.1111	30.9524	28.5714	28.5714	39.1304	30.2326	39.0244	14.2857			29.5869		V$HOMS	1.3655	6.52423	0.645674	-2.92022	5.41312	3.74645	1.3655	6.52423	1.3655	-1.01546	-1.01546	9.54355	0.645674	9.43751	-15.3012
V$HOXF	19.0476	8.33333	9.30233	13.3333	10	14.2857	16.6667	8.33333	9.52381	14.2857	16.6667	10.8696	13.9535	19.5122	7.14286			10.2249		V$HOXF	8.82276	-1.89152	-0.922529	3.10848	-0.224854	4.06086	6.44181	-1.89152	-0.701045	4.06086	6.44181	0.644711	3.72863	9.28734	-3.082
V$HOXT				0	0	0	0	0	0	0	2.38095	0	0	0	0			n.d.		V$HOXT
V$IKRS	78.5714	72.2222	67.4419	73.3333	62.5	64.2857	76.1905	66.6667	69.0476	80.9524	64.2857	78.2609	81.3953	78.0488	78.5714			71.5215		V$IKRS	7.04993	0.700724	-4.07964	1.81183	-9.0215	-7.23578	4.66898	-4.85483	-2.47388	9.43088	-7.23578	6.73937	9.87385	6.52728	7.04993
V$IRFF	4.7619	2.77778	4.65116	2.22222	2.5	7.14286	9.52381	5.55556	2.38095	7.14286	4.7619	2.17391	4.65116	4.87805	0			3.26978		V$IRFF	1.49213	-0.491999	1.38139	-1.04755	-0.769777	3.87308	6.25403	2.28578	-0.888825	3.87308	1.49213	-1.09586	1.38139	1.60827	-3.26978
V$LEFF		5.55556		0	2.5	2.38095	0	5.55556	0	0	2.38095	0	0	0	0			0.595238		V$LEFF	-0.595238	4.96032	-0.595238	-0.595238	1.90476	1.78571	-0.595238	4.96032	-0.595238	-0.595238	1.78571	-0.595238	-0.595238	-0.595238	-0.595238
V$MAZF	33.3333	16.6667	25.5814	28.8889	17.5	16.6667	30.9524	22.2222	28.5714	30.9524	9.52381	15.2174	20.9302	12.1951	23.8095			21.9693		V$MAZF	11.3641	-5.30261	3.61211	6.91961	-4.46928	-5.30261	8.9831	0.252941	6.60215	8.9831	-12.4455	-6.75189	-1.03905	-9.77416	1.84024	x
V$MEF2	26.1905	5.55556	20.9302	28.8889	12.5	19.0476	23.8095	8.33333	21.4286	21.4286	7.14286	13.0435	18.6047	14.6341	19.0476			18.6995		V$MEF2	7.49097	-13.1439	2.23073	10.1894	-6.1995	0.348115	5.11002	-10.3662	2.72907	2.72907	-11.5566	-5.65603	-0.0948529	-4.06536	0.348115
V$MEF3				0	0	0	0	0	0	0	0	2.17391	0	0	0			0.543478		V$MEF3	-0.543478	-0.543478	-0.543478	-0.543478	-0.543478	-0.543478	-0.543478	-0.543478	-0.543478	-0.543478	-0.543478	1.63043	-0.543478	-0.543478	-0.543478
V$MEIS	28.5714	25	11.6279	31.1111	20	16.6667	26.1905	22.2222	11.9048	26.1905	26.1905	23.913	25.5814	17.0732	19.0476			16.632		V$MEIS	11.9394	8.368	-5.00409	14.4791	3.368	0.0346671	9.55848	5.59022	-4.72724	9.55848	9.55848	7.28104	8.9494	0.441171	2.41562	x
V$MINI				0	0	0	0	0	2.38095	0	0	0	0		0			0.595238		V$MINI	-0.595238	-0.595238	-0.595238	-0.595238	-0.595238	-0.595238	-0.595238	-0.595238	1.78571	-0.595238	-0.595238	-0.595238	-0.595238	-0.595238	-0.595238
V$MOKF	66.6667	72.2222	69.7674	68.8889	77.5	66.6667	69.0476	77.7778	69.0476	69.0476	76.1905	63.0435	67.4419	60.9756	66.6667			67.0384		V$MOKF	-0.371708	5.18385	2.72907	1.85051	10.4616	-0.371708	2.00924	10.7394	2.00924	2.00924	9.1521	-3.9949	0.403486	-6.06276	-0.371708
V$MTF1			2.32558	0	2.5	0	0	0	0	0	2.38095	0	0	2.43902	0			0.465116		V$MTF1	-0.465116	-0.465116	1.86047	-0.465116	2.03488	-0.465116	-0.465116	-0.465116	-0.465116	-0.465116	1.91584	-0.465116	-0.465116	1.97391	-0.465116
V$MYOD	35.7143	36.1111	37.2093	31.1111	32.5	26.1905	33.3333	33.3333	35.7143	40.4762	38.0952	43.4783	39.5349	39.0244	21.4286			32.8042		V$MYOD	2.91011	3.30693	4.40512	-1.69307	-0.304179	-6.6137	0.529154	0.529154	2.91011	7.67201	5.29106	10.6741	6.7307	6.22021	-11.3756
V$MYT1	14.2857	11.1111	11.6279	13.3333	12.5	4.7619	14.2857	13.8889	9.52381	14.2857	4.7619	2.17391	11.6279	7.31707	7.14286			7.04608		V$MYT1	7.23964	4.06503	4.58183	6.28726	5.45392	-2.28417	7.23964	6.84281	2.47773	7.23964	-2.28417	-4.87217	4.58183	0.270995	0.0967789	x
V$MZF1	88.0952	88.8889	88.3721	91.1111	97.5	88.0952	83.3333	91.6667	100	88.0952	90.4762	91.3043	88.3721	97.561	88.0952			91.1734		V$MZF1	-3.07815	-2.28449	-2.80129	-0.0622723	6.32662	-3.07815	-7.84005	0.493283	8.82662	-3.07815	-0.697193	0.130964	-2.80129	6.38759	-3.07815
V$NEUR				0	0	2.38095	0	0	0	0	0	0	0		0			0.595238		V$NEUR	-0.595238	-0.595238	-0.595238	-0.595238	-0.595238	1.78571	-0.595238	-0.595238	-0.595238	-0.595238	-0.595238	-0.595238	-0.595238	-0.595238	-0.595238
V$NF1F	11.9048	5.55556	9.30233	13.3333	7.5	9.52381	11.9048	5.55556	7.14286	14.2857	11.9048	6.52174	13.9535	9.7561	14.2857			9.35529		V$NF1F	2.54947	-3.79973	-0.0529636	3.97804	-1.85529	0.16852	2.54947	-3.79973	-2.21243	4.93043	2.54947	-2.83355	4.5982	0.400808	4.93043
V$NFAT	54.7619	44.4444	48.8372	57.7778	37.5	61.9048	52.381	41.6667	50	52.381	52.381	47.8261	62.7907	46.3415	45.2381			50.7612		V$NFAT	4.00067	-6.31679	-1.92402	7.01655	-13.2612	11.1435	1.61972	-9.09456	-0.761231	1.61972	1.61972	-2.93514	12.0295	-4.41977	-5.52314	x
V$NFKB	19.0476	19.4444	16.2791	26.6667	22.5	16.6667	21.4286	16.6667	16.6667	28.5714	16.6667	21.7391	32.5581	14.6341	14.2857			17.1274		V$NFKB	1.92017	2.31699	-0.84838	9.53922	5.37255	-0.460783	4.30112	-0.460783	-0.460783	11.444	-0.460783	4.61168	15.4307	-2.4933	-2.84174	x
V$NKXH	19.0476	33.3333	27.907	17.7778	35	35.7143	21.4286	36.1111	30.9524	16.6667	26.1905	28.2609	23.2558	46.3415	16.6667			27.9002		V$NKXH	-8.85262	5.4331	0.00674082	-10.1225	7.09976	7.81405	-6.47166	8.21088	3.05215	-11.2336	-1.70976	0.360634	-4.64442	18.4412	-11.2336
V$OCT1	2.38095	13.8889	2.32558	2.22222	17.5	2.38095	2.38095	13.8889	2.38095	4.7619	0	4.34783	0	7.31707	0			2.28706		V$OCT1	0.0938899	11.6018	0.0385189	-0.0648402	15.2129	0.0938899	0.0938899	11.6018	0.0938899	2.47484	-2.28706	2.06076	-2.28706	5.03001	-2.28706
V$OCTB				0	0	2.38095	0	0	0	0	2.38095	0	0	2.43902	0			0.595238		V$OCTB	-0.595238	-0.595238	-0.595238	-0.595238	-0.595238	1.78571	-0.595238	-0.595238	-0.595238	-0.595238	1.78571	-0.595238	-0.595238	1.84379	-0.595238
V$OCTP			2.32558	0	2.5	0	0	0	0	0	0	4.34783	0	4.87805	2.38095			1.81087		V$OCTP	-1.81087	-1.81087	0.514709	-1.81087	0.689128	-1.81087	-1.81087	-1.81087	-1.81087	-1.81087	-1.81087	2.53695	-1.81087	3.06718	0.57008
V$PAX4	7.14286	5.55556	6.97674	4.44444	7.5	7.14286	7.14286	5.55556	9.52381	4.7619	7.14286	13.0435	6.97674	4.87805	2.38095			7.81357		V$PAX4	-0.670711	-2.25801	-0.836824	-3.36912	-0.313568	-0.670711	-0.670711	-2.25801	1.71024	-3.05166	-0.670711	5.22991	-0.836824	-2.93552	-5.43262
V$PAX8	2.38095			4.44444	0	0	4.7619	0	0	2.38095	0	2.17391	2.32558	2.43902	0			0.543478		V$PAX8	1.83747	-0.543478	-0.543478	3.90097	-0.543478	-0.543478	4.21843	-0.543478	-0.543478	1.83747	-0.543478	1.63043	1.7821	1.89555	-0.543478
V$PBXC				0	0	0	0	0	0	0	0	0	2.32558	4.87805	0			n.d.		V$PBXC
V$PCAT	2.38095	5.55556	18.6047	15.5556	10	4.7619	7.14286	8.33333	9.52381	9.52381	11.9048	13.0435	16.2791	7.31707	4.7619			10.1391		V$PCAT	-7.7582	-4.58359	8.4655	5.41641	-0.13915	-5.37724	-2.99629	-1.80582	-0.61534	-0.61534	1.76561	2.90433	6.13992	-2.82208	-5.37724
V$PIT1		8.33333	2.32558	0	5	2.38095	0	11.1111	2.38095	0	4.7619	0	0	2.43902	2.38095			1.89369		V$PIT1	-1.89369	6.43965	0.431894	-1.89369	3.10631	0.487265	-1.89369	9.21742	0.487265	-1.89369	2.86822	-1.89369	-1.89369	0.545337	0.487265
V$PLZF				0	0	2.38095	0	0	0	0	0	2.17391	0	7.31707	2.38095			1.73395		V$PLZF	-1.73395	-1.73395	-1.73395	-1.73395	-1.73395	0.646998	-1.73395	-1.73395	-1.73395	-1.73395	-1.73395	0.439959	-1.73395	5.58312	0.646998
V$PXRF	21.4286	16.6667	27.907	15.5556	15	11.9048	21.4286	22.2222	14.2857	19.0476	26.1905	13.0435	16.2791	0	16.6667			16.7615		V$PXRF	4.66705	-0.0948529	11.1455	-1.20596	-1.76152	-4.85676	4.66705	5.4607	-2.47581	2.2861	9.42896	-3.71804	-0.48245	-16.7615	-0.0948529
V$RARF	26.1905	16.6667	11.6279	20	12.5	7.14286	19.0476	13.8889	16.6667	23.8095	14.2857	6.52174	23.2558	12.1951	21.4286			12.6775		V$RARF	13.5129	3.98912	-1.04964	7.32245	-0.177548	-5.53469	6.37007	1.21134	3.98912	11.132	1.60817	-6.15581	10.5783	-0.482426	8.75102	x
V$RBIT	4.7619		4.65116	2.22222	0	2.38095	2.38095	0	7.14286	2.38095	2.38095	4.34783	0	4.87805	0			3.70456		V$RBIT	1.05735	-3.70456	0.946603	-1.48234	-3.70456	-1.32361	-1.32361	-3.70456	3.4383	-1.32361	-1.32361	0.643266	-3.70456	1.17349	-3.70456
V$RBPF	2.38095			2.22222	0	0	2.38095	0	0	2.38095	0	2.17391	2.32558		0			0.543478		V$RBPF	1.83747	-0.543478	-0.543478	1.67874	-0.543478	-0.543478	1.83747	-0.543478	-0.543478	1.83747	-0.543478	1.63043	1.7821	-0.543478	-0.543478
V$RORA	7.14286	2.77778	9.30233	4.44444	2.5	4.7619	9.52381	2.77778	7.14286	7.14286	7.14286	4.34783	6.97674	7.31707	4.7619			6.06336		V$RORA	1.07949	-3.28559	3.23896	-1.61892	-3.56336	-1.30146	3.46045	-3.28559	1.07949	1.07949	1.07949	-1.71554	0.913381	1.25371	-1.30146
V$SATB	2.38095	5.55556	6.97674	0	2.5	2.38095	4.7619	5.55556	7.14286	2.38095	2.38095	2.17391	0	4.87805	2.38095			4.21108		V$SATB	-1.83013	1.34447	2.76566	-4.21108	-1.71108	-1.83013	0.550821	1.34447	2.93177	-1.83013	-1.83013	-2.03717	-4.21108	0.666965	-1.83013
V$SF1F	26.1905	19.4444	18.6047	20	20	7.14286	19.0476	16.6667	19.0476	21.4286	16.6667	10.8696	20.9302	17.0732	4.7619			12.0853		V$SF1F	14.1052	7.35912	6.51933	7.91468	7.91468	-4.94246	6.9623	4.58135	6.9623	9.34325	4.58135	-1.21575	8.84491	4.98785	-7.32341	x
V$SIXF	64.2857	58.3333	62.7907	57.7778	57.5	73.8095	59.5238	63.8889	64.2857	64.2857	64.2857	67.3913	62.7907	68.2927	54.7619			64.6078		V$SIXF	-0.322115	-6.2745	-1.81713	-6.83005	-7.10783	9.20169	-5.08402	-0.71894	-0.322115	-0.322115	-0.322115	2.78348	-1.81713	3.68485	-9.84592
V$SMAD	30.9524	33.3333	30.2326	37.7778	37.5	38.0952	30.9524	38.8889	33.3333	28.5714	35.7143	36.9565	39.5349	43.9024	30.9524			33.914		V$SMAD	-2.96163	-0.580673	-3.68145	3.86377	3.58599	4.18123	-2.96163	4.97488	-0.580673	-5.34258	1.80028	3.04252	5.62088	9.98843	-2.96163
V$SORY	11.9048	16.6667	11.6279	17.7778	12.5	16.6667	9.52381	11.1111	9.52381	14.2857	7.14286	19.5652	20.9302	12.1951	7.14286			12.9053		V$SORY	-1.00053	3.76138	-1.27738	4.87249	-0.405292	3.76138	-3.38148	-1.79418	-3.38148	1.38042	-5.76243	6.65993	8.02494	-0.71017	-5.76243
V$SP1F	50	50	39.5349	51.1111	42.5	35.7143	45.2381	52.7778	47.619	54.7619	40.4762	36.9565	41.8605	34.1463	50			41.9649		V$SP1F	8.03505	8.03505	-2.43006	9.14616	0.535052	-6.25066	3.27315	10.8128	5.6541	12.797	-1.48876	-5.00843	-0.104483	-7.81861	8.03505
V$SRFF				2.22222	0	0	0	0	0	0	0	0	2.32558	43.9024	0			n.d.		V$SRFF
V$STAT	16.6667		9.30233	11.1111	2.5	11.9048	16.6667	2.77778	4.7619	14.2857	2.38095	8.69565	6.97674	0	14.2857			9.79007		V$STAT	6.87659	-9.79007	-0.487746	1.32104	-7.29007	2.11469	6.87659	-7.01229	-5.02817	4.49564	-7.40912	-1.09442	-2.81333	-9.79007	4.49564
V$TALE	57.1429	44.4444	46.5116	44.4444	40	52.381	57.1429	41.6667	45.2381	50	47.619	50	55.814	0	42.8571			47.3976		V$TALE	9.74529	-2.95312	-0.885936	-2.95312	-7.39756	4.98339	9.74529	-5.7309	-2.15947	2.60244	0.221484	2.60244	8.41639	-47.3976	-4.54042
V$TBPF	11.9048	8.33333	16.2791	11.1111	7.5	11.9048	9.52381	8.33333	16.6667	9.52381	7.14286	8.69565	6.97674	17.0732	7.14286			12.1378		V$TBPF	-0.23304	-3.80447	4.14127	-1.02669	-4.6378	-0.23304	-2.61399	-3.80447	4.52887	-2.61399	-4.99494	-3.44215	-5.16106	4.93537	-4.99494
V$TCFF	35.7143	36.1111	27.907	35.5556	42.5	38.0952	38.0952	33.3333	35.7143	35.7143	38.0952	43.4783	39.5349	36.5854	50			39.039		V$TCFF	-3.32467	-2.92784	-11.132	-3.4834	3.46105	-0.943714	-0.943714	-5.70562	-3.32467	-3.32467	-0.943714	4.43931	0.495931	-2.45359	10.961
V$TEAF				2.22222	0	0	0	0	0	0	0	4.34783	0		0			1.08696		V$TEAF	-1.08696	-1.08696	-1.08696	1.13527	-1.08696	-1.08696	-1.08696	-1.08696	-1.08696	-1.08696	-1.08696	3.26087	-1.08696	-1.08696	-1.08696
V$TTFF				0	0	0	0	0	2.38095	0	0	4.34783	0		0			1.68219		V$TTFF	-1.68219	-1.68219	-1.68219	-1.68219	-1.68219	-1.68219	-1.68219	-1.68219	0.698758	-1.68219	-1.68219	2.66563	-1.68219	-1.68219	-1.68219
V$VBPF	4.7619			2.22222	2.5	4.7619	2.38095	2.77778	2.38095	2.38095	4.7619	2.17391	0	2.43902	0			2.32919		V$VBPF	2.43271	-2.32919	-2.32919	-0.10697	0.170807	2.43271	0.0517598	0.448585	0.0517598	0.0517598	2.43271	-0.15528	-2.32919	0.109832	-2.32919
V$RXRF	2.38095			2.22222	0	0	2.38095	0	0	2.38095	0	0	2.32558	0	0			n.d.		V$RXRF
V$VMYB	14.2857	19.4444	6.97674	15.5556	15	14.2857	11.9048	13.8889	19.0476	11.9048	16.6667	15.2174	16.2791	14.6341	21.4286			15.3912		V$VMYB	-1.10549	4.05324	-8.41446	0.164348	-0.391208	-1.10549	-3.48645	-1.50232	3.65641	-3.48645	1.27546	-0.173817	0.887862	-0.757062	6.03736
V$WHZF	52.381	41.6667	51.1628	51.1111	50	50	47.619	50	54.7619	45.2381	57.1429	43.4783	46.5116	39.0244	42.8571			48.452		V$WHZF	3.92893	-6.78535	2.71077	2.65909	1.54798	1.54798	-0.832972	1.54798	6.30988	-3.21392	8.69084	-4.97376	-1.94039	-9.42763	-5.59488
V$XBBF	2.38095		4.65116	6.66667	0	9.52381	2.38095	0	2.38095	2.38095	2.38095	0	6.97674	53.6585	0			3.31118		V$XBBF	-0.930233	-3.31118	1.33998	3.35548	-3.31118	6.21262	-0.930233	-3.31118	-0.930233	-0.930233	-0.930233	-3.31118	3.66556	50.3474	-3.31118
V$ZBPF	61.9048	44.4444	37.2093	64.4444	50	47.619	50	47.2222	42.8571	59.5238	42.8571	54.3478	62.7907	53.7	45.2381			45.4543		V$ZBPF	16.4505	-1.00984	-8.24498	18.9902	4.54572	2.16476	4.54572	1.76794	-2.59714	14.0695	-2.59714	8.89354	17.3364	8.24572	-0.216188	x
V$ZF5F	57.1429	52.7778	60.4651	55.5556	52.5	57.1429	50	58.3333	57.1429	50	66.6667	52.1739	44.186	48.7805	59.5238			57.2897		V$ZF5F	-0.146853	-4.51193	3.17541	-1.73416	-4.78971	-0.146853	-7.28971	1.04362	-0.146853	-7.28971	9.37696	-5.1158	-13.1037	-8.50922	2.2341
V$ZFIA												2.17391		0				2.17391		V$ZFIA	-2.17391	-2.17391	-2.17391	-2.17391	-2.17391	-2.17391	-2.17391	-2.17391	-2.17391	-2.17391	-2.17391	0	-2.17391	-2.17391	-2.17391

## Sheet: 5-charts
	up -5 min	down -5min	random -5min	up -10 min	down -10 min	random -10 min				up -15 min	down -15 min	random -15 min	up -30 min	down -30 min	random -30 min	up - 60 min	down - 60 min	random -60 min
V$NFAT	54.7619	44.4444	48.8372	57.7778	37.5	61.9048				52.381	41.6667	50	52.381	52.381	47.8261	62.7907	46.3415	45.2381
V$NFKB	19.0476	19.4444	16.2791	26.6667	22.5	16.6667				21.4286	16.6667	16.6667	28.5714	16.6667	21.7391	32.5581	14.6341	14.2857
	up -5 min	up -10 min	up -15 min	up -30 min	up - 60 min
V$NFAT	54.7619	57.7778	52.381	52.381	62.7907					62.7907	46.3415	45.2381
V$NFKB	19.0476	26.6667	21.4286	28.5714	32.5581					32.5581	14.6341	14.2857
							NFAT	NFKB
	down -5min	down -10 min	down -15 min	down -30 min	down - 60 min		62.7907	32.5581	up - 60 min
V$NFAT	44.4444	37.5	41.6667	52.381	46.3415		46.3415	14.6341	down - 60 min
V$NFKB	19.4444	22.5	16.6667	16.6667	14.6341		45.2381	14.2857	random -60 min
	random -5min	random -10 min	random -15 min	random -30 min	random -60 min
V$NFAT	48.8372	61.9048	50	47.8261	45.2381
V$NFKB	16.2791	16.6667	16.6667	21.7391	14.2857
		54.7619	19.0476
		57.7778	26.6667
		52.381	21.4286
		52.381	28.5714
		62.7907	32.5581
		NFAT up	NFAT down	NFAT random	NFKB up	NFKB down	NFKB random
	5 min	54.7619	44.4444	48.8372	19.0476	19.4444	16.2791
	10 min	57.7778	37.5	61.9048	26.6667	22.5	16.6667
	15 min	52.381	41.6667	50	21.4286	16.6667	16.6667
	30 min	52.381	52.381	47.8261	28.5714	16.6667	21.7391
	60 min	62.7907	46.3415	45.2381	32.5581	14.6341	14.2857
		NFKB up	NFKB down	NFKB random
	5 min	19.0476	19.4444	16.2791
	10 min	26.6667	22.5	16.6667
	15 min	21.4286	16.6667	16.6667
	30 min	28.5714	16.6667	21.7391
	60 min	32.5581	14.6341	14.2857

## Sheet: 6-charts II
	Family	up -5 min	down -5min	random -5min	up -10 min	down -10 min	random -10 min	up -15 min	down -15 min	random -15 min	up -30 min	down -30 min	random -30 min	up - 60 min	down - 60 min	random -60 min
	V$AP1F	15.4856	1.99352	-6.66281	18.6602	-1.89537	-1.18109	17.8665	-0.784262	10.7237	13.1046	3.58082	-6.46059	2.63951	4.56804	3.58082
	V$EBOR	-16.449	-13.6713	0.992826	-17.5601	-11.449	9.74144	-21.2109	-13.6713	-4.54427	-18.83	-4.54427	3.11618	-12.9607	1.84365	-9.30618
	V$ETSF	-6.29496	-10.2632	-2.25288	0.847898	-9.98544	-6.29496	-6.29496	-18.5965	-1.53305	-3.91401	-8.67591	4.47109	9.37503	-12.9732	5.6098
	V$GFI1	-0.802639	-7.54867	5.17743	3.00689	-8.65978	-3.18359	1.57831	-7.54867	-0.802639	-3.18359	-3.18359	1.99239	2.85185	-7.07442	-3.18359
	V$MAZF	11.3641	-5.30261	3.61211	6.91961	-4.46928	-5.30261	8.9831	0.252941	6.60215	8.9831	-12.4455	-6.75189	-1.03905	-9.77416	1.84024
	V$MEIS	11.9394	8.368	-5.00409	14.4791	3.368	0.0346671	9.55848	5.59022	-4.72724	9.55848	9.55848	7.28104	8.9494	0.441171	2.41562
	V$MYT1	7.23964	4.06503	4.58183	6.28726	5.45392	-2.28417	7.23964	6.84281	2.47773	7.23964	-2.28417	-4.87217	4.58183	0.270995	0.0967789
	V$NFAT	4.00067	-6.31679	-1.92402	7.01655	-13.2612	11.1435	1.61972	-9.09456	-0.761231	1.61972	1.61972	-2.93514	12.0295	-4.41977	-5.52314
	V$NFKB	1.92017	2.31699	-0.84838	9.53922	5.37255	-0.460783	4.30112	-0.460783	-0.460783	11.444	-0.460783	4.61168	15.4307	-2.4933	-2.84174
	V$RARF	13.5129	3.98912	-1.04964	7.32245	-0.177548	-5.53469	6.37007	1.21134	3.98912	11.132	1.60817	-6.15581	10.5783	-0.482426	8.75102
	V$SF1F	14.1052	7.35912	6.51933	7.91468	7.91468	-4.94246	6.9623	4.58135	6.9623	9.34325	4.58135	-1.21575	8.84491	4.98785	-7.32341
	V$ZBPF	16.4505	-1.00984	-8.24498	18.9902	4.54572	2.16476	4.54572	1.76794	-2.59714	14.0695	-2.59714	8.89354	17.3364	-45.4543	-0.216188
	Family	up -5 min	up -10 min	up -15 min	up -30 min	up - 60 min		Family	down -5min	down -10 min	down -15 min	down -30 min	down - 60 min		Family	random -5min	random -10 min	random -15 min	random -30 min	random -60 min
	V$AP1F	15.4856	18.6602	17.8665	13.1046	2.63951		V$AP1F	1.99352	-1.89537	-0.784262	3.58082	4.56804		V$AP1F	-6.66281	-1.18109	10.7237	-6.46059	3.58082
	V$EBOR	-16.449	-17.5601	-21.2109	-18.83	-12.9607		V$EBOR	-13.6713	-11.449	-13.6713	-4.54427	1.84365		V$EBOR	0.992826	9.74144	-4.54427	3.11618	-9.30618
	V$ETSF	-6.29496	0.847898	-6.29496	-3.91401	9.37503		V$ETSF	-10.2632	-9.98544	-18.5965	-8.67591	-12.9732		V$ETSF	-2.25288	-6.29496	-1.53305	4.47109	5.6098
	V$GFI1	-0.802639	3.00689	1.57831	-3.18359	2.85185		V$GFI1	-7.54867	-8.65978	-7.54867	-3.18359	-7.07442		V$GFI1	5.17743	-3.18359	-0.802639	1.99239	-3.18359
	V$MAZF	11.3641	6.91961	8.9831	8.9831	-1.03905		V$MAZF	-5.30261	-4.46928	0.252941	-12.4455	-9.77416		V$MAZF	3.61211	-5.30261	6.60215	-6.75189	1.84024
	V$MEIS	11.9394	14.4791	9.55848	9.55848	8.9494		V$MEIS	8.368	3.368	5.59022	9.55848	0.441171		V$MEIS	-5.00409	0.0346671	-4.72724	7.28104	2.41562
	V$MYT1	7.23964	6.28726	7.23964	7.23964	4.58183		V$MYT1	4.06503	5.45392	6.84281	-2.28417	0.270995		V$MYT1	4.58183	-2.28417	2.47773	-4.87217	0.0967789
	V$NFAT	4.00067	7.01655	1.61972	1.61972	12.0295		V$NFAT	-6.31679	-13.2612	-9.09456	1.61972	-4.41977		V$NFAT	-1.92402	11.1435	-0.761231	-2.93514	-5.52314
	V$NFKB	1.92017	9.53922	4.30112	11.444	15.4307		V$NFKB	2.31699	5.37255	-0.460783	-0.460783	-2.4933		V$NFKB	-0.84838	-0.460783	-0.460783	4.61168	-2.84174
	V$RARF	13.5129	7.32245	6.37007	11.132	10.5783		V$RARF	3.98912	-0.177548	1.21134	1.60817	-0.482426		V$RARF	-1.04964	-5.53469	3.98912	-6.15581	8.75102
	V$SF1F	14.1052	7.91468	6.9623	9.34325	8.84491		V$SF1F	7.35912	7.91468	4.58135	4.58135	4.98785		V$SF1F	6.51933	-4.94246	6.9623	-1.21575	-7.32341
	V$ZBPF	16.4505	18.9902	4.54572	14.0695	17.3364		V$ZBPF	-1.00984	4.54572	1.76794	-2.59714	-45.4543		V$ZBPF	-8.24498	2.16476	-2.59714	8.89354	-0.216188
															NFKB1	up	down	random
	Family	V$AP1F	V$EBOR	V$ETSF	V$GFI1	V$MAZF	V$MEIS	V$MYT1	V$NFAT	V$NFKB	V$RARF	V$SF1F	V$ZBPF		5min	1.92017	2.31699	-0.84838
	up -5 min	15.4856	-16.449	-6.29496	-0.802639	11.3641	11.9394	7.23964	4.00067	1.92017	13.5129	14.1052	16.4505		10min	9.53922	5.37255	-0.460783
	up -10 min	18.6602	-17.5601	0.847898	3.00689	6.91961	14.4791	6.28726	7.01655	9.53922	7.32245	7.91468	18.9902		15min	4.30112	-0.460783	-0.460783
	up -15 min	17.8665	-21.2109	-6.29496	1.57831	8.9831	9.55848	7.23964	1.61972	4.30112	6.37007	6.9623	4.54572		30min	11.444	-0.460783	4.61168
	up -30 min	13.1046	-18.83	-3.91401	-3.18359	8.9831	9.55848	7.23964	1.61972	11.444	11.132	9.34325	14.0695		60min	15.4307	-2.4933	-2.84174
	up - 60 min	2.63951	-12.9607	9.37503	2.85185	-1.03905	8.9494	4.58183	12.0295	15.4307	10.5783	8.84491	17.3364
															AP1F	up	down	random
	Family	V$AP1F	V$EBOR	V$ETSF	V$GFI1	V$MAZF	V$MEIS	V$MYT1	V$NFAT	V$NFKB	V$RARF	V$SF1F	V$ZBPF		5min	15.4856	1.99352	-6.66281
	down -5min	1.99352	-13.6713	-10.2632	-7.54867	-5.30261	8.368	4.06503	-6.31679	2.31699	3.98912	7.35912	-1.00984		10min	18.6602	-1.89537	-1.18109
	down -10 min	-1.89537	-11.449	-9.98544	-8.65978	-4.46928	3.368	5.45392	-13.2612	5.37255	-0.177548	7.91468	4.54572		15min	17.8665	-0.784262	10.7237
	down -15 min	-0.784262	-13.6713	-18.5965	-7.54867	0.252941	5.59022	6.84281	-9.09456	-0.460783	1.21134	4.58135	1.76794		30min	13.1046	3.58082	-6.46059
	down -30 min	3.58082	-4.54427	-8.67591	-3.18359	-12.4455	9.55848	-2.28417	1.61972	-0.460783	1.60817	4.58135	-2.59714		60min	2.63951	4.56804	3.58082
	down - 60 min	4.56804	1.84365	-12.9732	-7.07442	-9.77416	0.441171	0.270995	-4.41977	-2.4933	-0.482426	4.98785	8.2
															NFAT	up	down	random
	Family	V$AP1F	V$EBOR	V$ETSF	V$GFI1	V$MAZF	V$MEIS	V$MYT1	V$NFAT	V$NFKB	V$RARF	V$SF1F	V$ZBPF		5min	4.00067	-6.31679	-1.92402
	random -5min	-6.66281	0.992826	-2.25288	5.17743	3.61211	-5.00409	4.58183	-1.92402	-0.84838	-1.04964	6.51933	-8.24498		10min	7.01655	-13.2612	11.1435
	random -10 min	-1.18109	9.74144	-6.29496	-3.18359	-5.30261	0.0346671	-2.28417	11.1435	-0.460783	-5.53469	-4.94246	2.16476		15min	1.61972	-9.09456	-0.761231
	random -15 min	10.7237	-4.54427	-1.53305	-0.802639	6.60215	-4.72724	2.47773	-0.761231	-0.460783	3.98912	6.9623	-2.59714		30min	1.61972	1.61972	-2.93514
	random -30 min	-6.46059	3.11618	4.47109	1.99239	-6.75189	7.28104	-4.87217	-2.93514	4.61168	-6.15581	-1.21575	8.89354		60min	12.0295	-4.41977	-5.52314
	random -60 min	3.58082	-9.30618	5.6098	-3.18359	1.84024	2.41562	0.0967789	-5.52314	-2.84174	8.75102	-7.32341	-0.216188
	EBOR	up	down	random		ZBPF	up	down	random		ETSF	up	down	random			NFAT	NFKB1	AP1F	NFATr	NFKB1r	AP1Fr
	5min	-16.449	-13.6713	0.992826		5min	16.4505	-1.00984	-8.24498		5min	-6.29496	-10.2632	-2.25288		5min	4.00067	1.92017	15.4856	-1.92402	-0.84838	-6.66281
	10min	-17.5601	-11.449	9.74144		10min	18.9902	4.54572	2.16476		10min	0.847898	-9.98544	-6.29496		10min	7.01655	9.53922	18.6602	11.1435	-0.460783	-1.18109
	15min	-21.2109	-13.6713	-4.54427		15min	4.54572	1.76794	-2.59714		15min	-6.29496	-18.5965	-1.53305		15min	1.61972	4.30112	17.8665	-0.761231	-0.460783	10.7237
	30min	-18.83	-4.54427	3.11618		30min	14.0695	-2.59714	8.89354		30min	-3.91401	-8.67591	4.47109		30min	1.61972	11.444	13.1046	-2.93514	4.61168	-6.46059
	60min	-12.9607	1.84365	-9.30618		60min	17.3364	8.2	-0.216188		60min	9.37503	-12.9732	5.6098		60min	12.0295	15.4307	2.63951	-5.52314	-2.84174	3.58082
